# Supplementary material for: Allosteric inhibition of SHP2 uncovers aberrant TLR7 trafficking in aggravating psoriasis
Source: EMBO Mol Med. 2021 Dec 22;14(3):e14455. doi: 10.15252/emmm.202114455 (PMC8899919; doi:10.15252/emmm.202114455)
Supplement: Supplementary file 3 — Source Data for Expanded View [file EMMM-14-e14455-s002.zip]

Archive with 195 entries (122 files):
- EMM-2021-14455_SourceDataForExpandedView/
- EMM-2021-14455_SourceDataForExpandedView/.DS_Store
- EMM-2021-14455_SourceDataForExpandedView/Fig_EV_1/
- EMM-2021-14455_SourceDataForExpandedView/Fig_EV_1/.DS_Store
- EMM-2021-14455_SourceDataForExpandedView/Fig_EV_1/EV1A/
- EMM-2021-14455_SourceDataForExpandedView/Fig_EV_1/EV1A/ear_thickness.xlsx
- EMM-2021-14455_SourceDataForExpandedView/Fig_EV_1/EV1B/
- EMM-2021-14455_SourceDataForExpandedView/Fig_EV_1/EV1B/.DS_Store
- EMM-2021-14455_SourceDataForExpandedView/Fig_EV_1/EV1B/epidermal_thickness.xlsx
- EMM-2021-14455_SourceDataForExpandedView/Fig_EV_1/EV1B/PBS.tiff
- EMM-2021-14455_SourceDataForExpandedView/Fig_EV_1/EV1B/PBS_SHP099.tiff
- EMM-2021-14455_SourceDataForExpandedView/Fig_EV_1/EV1B/rmIL-23_PBS.tiff
- EMM-2021-14455_SourceDataForExpandedView/Fig_EV_1/EV1B/rmIL-23_SHP099.tiff
- EMM-2021-14455_SourceDataForExpandedView/Fig_EV_1/EV1C/
- EMM-2021-14455_SourceDataForExpandedView/Fig_EV_1/EV1C/qPCR.xlsx
- EMM-2021-14455_SourceDataForExpandedView/Fig_EV_2/
- EMM-2021-14455_SourceDataForExpandedView/Fig_EV_2/.DS_Store
- EMM-2021-14455_SourceDataForExpandedView/Fig_EV_2/EV2A/
- EMM-2021-14455_SourceDataForExpandedView/Fig_EV_2/EV2A/SHP099vsWT_w1234567_dbnhj15.DEG.xls
- EMM-2021-14455_SourceDataForExpandedView/Fig_EV_2/EV2A/SHP099vsWT_w1234567_dbnhj15.DEG_down.xls
- EMM-2021-14455_SourceDataForExpandedView/Fig_EV_2/EV2A/SHP099vsWT_w1234567_dbnhj15.DEG_up.xls
- EMM-2021-14455_SourceDataForExpandedView/Fig_EV_2/EV2A/SHP099vsWT_w1234567_dbnhj15.Differential_analysis_results.xls
- EMM-2021-14455_SourceDataForExpandedView/Fig_EV_2/EV2B/
- EMM-2021-14455_SourceDataForExpandedView/Fig_EV_2/EV2B/qPCR.xlsx
- EMM-2021-14455_SourceDataForExpandedView/Fig_EV_2/EV2C/
- EMM-2021-14455_SourceDataForExpandedView/Fig_EV_2/EV2C/qPCR.xlsx
- EMM-2021-14455_SourceDataForExpandedView/Fig_EV_3/
- EMM-2021-14455_SourceDataForExpandedView/Fig_EV_3/.DS_Store
- EMM-2021-14455_SourceDataForExpandedView/Fig_EV_3/EV3A/
- EMM-2021-14455_SourceDataForExpandedView/Fig_EV_3/EV3A/EV3A.jpg
- EMM-2021-14455_SourceDataForExpandedView/Fig_EV_3/EV3A/statistical_analysis-EV3A.xlsx
- EMM-2021-14455_SourceDataForExpandedView/Fig_EV_3/EV3B/
- EMM-2021-14455_SourceDataForExpandedView/Fig_EV_3/EV3B/EV3B.jpg
- EMM-2021-14455_SourceDataForExpandedView/Fig_EV_3/EV3B/statistical_analysis-EV3B.xlsx
- EMM-2021-14455_SourceDataForExpandedView/Fig_EV_3/EV3C/
- EMM-2021-14455_SourceDataForExpandedView/Fig_EV_3/EV3C/EV3C.jpg
- EMM-2021-14455_SourceDataForExpandedView/Fig_EV_3/EV3C/statistical_analysis-EV3C.xlsx
- EMM-2021-14455_SourceDataForExpandedView/Fig_EV_3/EV3D/
- EMM-2021-14455_SourceDataForExpandedView/Fig_EV_3/EV3D/EV3D.jpg
- EMM-2021-14455_SourceDataForExpandedView/Fig_EV_3/EV3D/statistical_analysis-EV3D.xlsx
- EMM-2021-14455_SourceDataForExpandedView/Fig_EV_3/EV3E/
- EMM-2021-14455_SourceDataForExpandedView/Fig_EV_3/EV3E/EV3E.jpg
- EMM-2021-14455_SourceDataForExpandedView/Fig_EV_3/EV3E/statistical_analysis-EV3E.xlsx
- EMM-2021-14455_SourceDataForExpandedView/Fig_EV_3/EV3F/
- EMM-2021-14455_SourceDataForExpandedView/Fig_EV_3/EV3F/EV3F.jpg
- EMM-2021-14455_SourceDataForExpandedView/Fig_EV_3/EV3F/statistical_analysis-EV3F.xlsx
- EMM-2021-14455_SourceDataForExpandedView/Fig_EV_3/EV3G/
- EMM-2021-14455_SourceDataForExpandedView/Fig_EV_3/EV3G/EV3G.jpg
- EMM-2021-14455_SourceDataForExpandedView/Fig_EV_3/EV3G/statistical_analysis-EV3G.xlsx
- EMM-2021-14455_SourceDataForExpandedView/Fig_EV_3/EV3H/
- EMM-2021-14455_SourceDataForExpandedView/Fig_EV_3/EV3H/EV3H.jpg
- EMM-2021-14455_SourceDataForExpandedView/Fig_EV_3/EV3H/statistical_analysis-EV3H.xlsx
- EMM-2021-14455_SourceDataForExpandedView/Fig_EV_3/EV3I/
- EMM-2021-14455_SourceDataForExpandedView/Fig_EV_3/EV3I/EV3I.jpg
- EMM-2021-14455_SourceDataForExpandedView/Fig_EV_3/EV3I/statistical_analysis-EV3I.xlsx
- EMM-2021-14455_SourceDataForExpandedView/Fig_EV_3/EV3J/
- EMM-2021-14455_SourceDataForExpandedView/Fig_EV_3/EV3J/EV3J.jpg
- EMM-2021-14455_SourceDataForExpandedView/Fig_EV_3/EV3J/statistical_analysis-EV3J.xlsx
- EMM-2021-14455_SourceDataForExpandedView/Fig_EV_4/
- EMM-2021-14455_SourceDataForExpandedView/Fig_EV_4/.DS_Store
- EMM-2021-14455_SourceDataForExpandedView/Fig_EV_4/EV4A/
- EMM-2021-14455_SourceDataForExpandedView/Fig_EV_4/EV4A/.DS_Store
- EMM-2021-14455_SourceDataForExpandedView/Fig_EV_4/EV4A/skin_epidermal_thickness.xlsx
- EMM-2021-14455_SourceDataForExpandedView/Fig_EV_4/EV4A/H&E/
- EMM-2021-14455_SourceDataForExpandedView/Fig_EV_4/EV4A/H&E/KI.tiff
- EMM-2021-14455_SourceDataForExpandedView/Fig_EV_4/EV4A/H&E/WT.tiff
- EMM-2021-14455_SourceDataForExpandedView/Fig_EV_4/EV4A/photo/
- EMM-2021-14455_SourceDataForExpandedView/Fig_EV_4/EV4A/photo/Tlr7-ki.jpg
- EMM-2021-14455_SourceDataForExpandedView/Fig_EV_4/EV4A/photo/Tlr7-wt.jpg
- EMM-2021-14455_SourceDataForExpandedView/Fig_EV_4/EV4B/
- EMM-2021-14455_SourceDataForExpandedView/Fig_EV_4/EV4B/clinical_scores.xlsx
- EMM-2021-14455_SourceDataForExpandedView/Fig_EV_4/EV4C/
- EMM-2021-14455_SourceDataForExpandedView/Fig_EV_4/EV4C/body_weight.xlsx
- EMM-2021-14455_SourceDataForExpandedView/Fig_EV_4/EV4D/
- EMM-2021-14455_SourceDataForExpandedView/Fig_EV_4/EV4D/qPCR.xlsx
- EMM-2021-14455_SourceDataForExpandedView/Fig_EV_4/EV4E/
- EMM-2021-14455_SourceDataForExpandedView/Fig_EV_4/EV4E/KI.tiff
- EMM-2021-14455_SourceDataForExpandedView/Fig_EV_4/EV4E/WT.tiff
- EMM-2021-14455_SourceDataForExpandedView/Fig_EV_5/
- EMM-2021-14455_SourceDataForExpandedView/Fig_EV_5/.DS_Store
- EMM-2021-14455_SourceDataForExpandedView/Fig_EV_5/EV5A/
- EMM-2021-14455_SourceDataForExpandedView/Fig_EV_5/EV5A/.DS_Store
- EMM-2021-14455_SourceDataForExpandedView/Fig_EV_5/EV5A/skin_epidermal_thickness.xlsx
- EMM-2021-14455_SourceDataForExpandedView/Fig_EV_5/EV5A/H&E/
- EMM-2021-14455_SourceDataForExpandedView/Fig_EV_5/EV5A/H&E/PBS.tif
- EMM-2021-14455_SourceDataForExpandedView/Fig_EV_5/EV5A/H&E/SHP099.tif
- EMM-2021-14455_SourceDataForExpandedView/Fig_EV_5/EV5A/photo/
- EMM-2021-14455_SourceDataForExpandedView/Fig_EV_5/EV5A/photo/PBS.jpg
- EMM-2021-14455_SourceDataForExpandedView/Fig_EV_5/EV5A/photo/SHP099.jpg
- EMM-2021-14455_SourceDataForExpandedView/Fig_EV_5/EV5B/
- EMM-2021-14455_SourceDataForExpandedView/Fig_EV_5/EV5B/clinical_scores.xlsx
- EMM-2021-14455_SourceDataForExpandedView/Fig_EV_5/EV5C/
- EMM-2021-14455_SourceDataForExpandedView/Fig_EV_5/EV5C/body_weight.xlsx
- EMM-2021-14455_SourceDataForExpandedView/Fig_EV_5/EV5D/
- EMM-2021-14455_SourceDataForExpandedView/Fig_EV_5/EV5D/Tlr7-Y1025D_SHP099.xlsx
- EMM-2021-14455_SourceDataForExpandedView/Fig_EV_5/EV5E/
- EMM-2021-14455_SourceDataForExpandedView/Fig_EV_5/EV5E/Tlr7-Y1025D_SHP099.xlsx
- __MACOSX/
- __MACOSX/EMM-2021-14455_SourceDataForExpandedView/
- __MACOSX/EMM-2021-14455_SourceDataForExpandedView/._.DS_Store
- __MACOSX/EMM-2021-14455_SourceDataForExpandedView/Fig_EV_1/
- __MACOSX/EMM-2021-14455_SourceDataForExpandedView/Fig_EV_1/._.DS_Store
- __MACOSX/EMM-2021-14455_SourceDataForExpandedView/Fig_EV_1/EV1A/
- __MACOSX/EMM-2021-14455_SourceDataForExpandedView/Fig_EV_1/EV1A/._ear_thickness.xlsx
- __MACOSX/EMM-2021-14455_SourceDataForExpandedView/Fig_EV_1/EV1B/
- __MACOSX/EMM-2021-14455_SourceDataForExpandedView/Fig_EV_1/EV1B/._.DS_Store
- __MACOSX/EMM-2021-14455_SourceDataForExpandedView/Fig_EV_1/EV1B/._epidermal_thickness.xlsx
- __MACOSX/EMM-2021-14455_SourceDataForExpandedView/Fig_EV_1/EV1B/._PBS.tiff
- __MACOSX/EMM-2021-14455_SourceDataForExpandedView/Fig_EV_1/EV1B/._PBS_SHP099.tiff
- __MACOSX/EMM-2021-14455_SourceDataForExpandedView/Fig_EV_1/EV1B/._rmIL-23_PBS.tiff
- __MACOSX/EMM-2021-14455_SourceDataForExpandedView/Fig_EV_1/EV1B/._rmIL-23_SHP099.tiff
- __MACOSX/EMM-2021-14455_SourceDataForExpandedView/Fig_EV_1/EV1C/
- __MACOSX/EMM-2021-14455_SourceDataForExpandedView/Fig_EV_1/EV1C/._qPCR.xlsx
- __MACOSX/EMM-2021-14455_SourceDataForExpandedView/Fig_EV_2/
- __MACOSX/EMM-2021-14455_SourceDataForExpandedView/Fig_EV_2/._.DS_Store
- __MACOSX/EMM-2021-14455_SourceDataForExpandedView/Fig_EV_2/EV2A/
- __MACOSX/EMM-2021-14455_SourceDataForExpandedView/Fig_EV_2/EV2A/._SHP099vsWT_w1234567_dbnhj15.DEG.xls
- __MACOSX/EMM-2021-14455_SourceDataForExpandedView/Fig_EV_2/EV2A/._SHP099vsWT_w1234567_dbnhj15.DEG_down.xls
- __MACOSX/EMM-2021-14455_SourceDataForExpandedView/Fig_EV_2/EV2A/._SHP099vsWT_w1234567_dbnhj15.DEG_up.xls
- __MACOSX/EMM-2021-14455_SourceDataForExpandedView/Fig_EV_2/EV2A/._SHP099vsWT_w1234567_dbnhj15.Differential_analysis_results.xls
- __MACOSX/EMM-2021-14455_SourceDataForExpandedView/Fig_EV_2/EV2B/
- __MACOSX/EMM-2021-14455_SourceDataForExpandedView/Fig_EV_2/EV2B/._qPCR.xlsx
- __MACOSX/EMM-2021-14455_SourceDataForExpandedView/Fig_EV_2/EV2C/
- __MACOSX/EMM-2021-14455_SourceDataForExpandedView/Fig_EV_2/EV2C/._qPCR.xlsx
- __MACOSX/EMM-2021-14455_SourceDataForExpandedView/Fig_EV_3/
- __MACOSX/EMM-2021-14455_SourceDataForExpandedView/Fig_EV_3/._.DS_Store
- __MACOSX/EMM-2021-14455_SourceDataForExpandedView/Fig_EV_3/EV3A/
- __MACOSX/EMM-2021-14455_SourceDataForExpandedView/Fig_EV_3/EV3A/._EV3A.jpg
- __MACOSX/EMM-2021-14455_SourceDataForExpandedView/Fig_EV_3/EV3A/._statistical_analysis-EV3A.xlsx
- __MACOSX/EMM-2021-14455_SourceDataForExpandedView/Fig_EV_3/EV3B/
- __MACOSX/EMM-2021-14455_SourceDataForExpandedView/Fig_EV_3/EV3B/._EV3B.jpg
- __MACOSX/EMM-2021-14455_SourceDataForExpandedView/Fig_EV_3/EV3B/._statistical_analysis-EV3B.xlsx
- __MACOSX/EMM-2021-14455_SourceDataForExpandedView/Fig_EV_3/EV3C/
- __MACOSX/EMM-2021-14455_SourceDataForExpandedView/Fig_EV_3/EV3C/._EV3C.jpg
- __MACOSX/EMM-2021-14455_SourceDataForExpandedView/Fig_EV_3/EV3C/._statistical_analysis-EV3C.xlsx
- __MACOSX/EMM-2021-14455_SourceDataForExpandedView/Fig_EV_3/EV3D/
- __MACOSX/EMM-2021-14455_SourceDataForExpandedView/Fig_EV_3/EV3D/._EV3D.jpg
- __MACOSX/EMM-2021-14455_SourceDataForExpandedView/Fig_EV_3/EV3D/._statistical_analysis-EV3D.xlsx
- __MACOSX/EMM-2021-14455_SourceDataForExpandedView/Fig_EV_3/EV3E/
- __MACOSX/EMM-2021-14455_SourceDataForExpandedView/Fig_EV_3/EV3E/._EV3E.jpg
- __MACOSX/EMM-2021-14455_SourceDataForExpandedView/Fig_EV_3/EV3E/._statistical_analysis-EV3E.xlsx
- __MACOSX/EMM-2021-14455_SourceDataForExpandedView/Fig_EV_3/EV3F/
- __MACOSX/EMM-2021-14455_SourceDataForExpandedView/Fig_EV_3/EV3F/._EV3F.jpg
- __MACOSX/EMM-2021-14455_SourceDataForExpandedView/Fig_EV_3/EV3F/._statistical_analysis-EV3F.xlsx
- __MACOSX/EMM-2021-14455_SourceDataForExpandedView/Fig_EV_3/EV3G/
- __MACOSX/EMM-2021-14455_SourceDataForExpandedView/Fig_EV_3/EV3G/._EV3G.jpg
- __MACOSX/EMM-2021-14455_SourceDataForExpandedView/Fig_EV_3/EV3G/._statistical_analysis-EV3G.xlsx
- __MACOSX/EMM-2021-14455_SourceDataForExpandedView/Fig_EV_3/EV3H/
- __MACOSX/EMM-2021-14455_SourceDataForExpandedView/Fig_EV_3/EV3H/._EV3H.jpg
- __MACOSX/EMM-2021-14455_SourceDataForExpandedView/Fig_EV_3/EV3H/._statistical_analysis-EV3H.xlsx
- __MACOSX/EMM-2021-14455_SourceDataForExpandedView/Fig_EV_3/EV3I/
- __MACOSX/EMM-2021-14455_SourceDataForExpandedView/Fig_EV_3/EV3I/._EV3I.jpg
- __MACOSX/EMM-2021-14455_SourceDataForExpandedView/Fig_EV_3/EV3I/._statistical_analysis-EV3I.xlsx
- __MACOSX/EMM-2021-14455_SourceDataForExpandedView/Fig_EV_3/EV3J/
- __MACOSX/EMM-2021-14455_SourceDataForExpandedView/Fig_EV_3/EV3J/._EV3J.jpg
- __MACOSX/EMM-2021-14455_SourceDataForExpandedView/Fig_EV_3/EV3J/._statistical_analysis-EV3J.xlsx
- __MACOSX/EMM-2021-14455_SourceDataForExpandedView/Fig_EV_4/
- __MACOSX/EMM-2021-14455_SourceDataForExpandedView/Fig_EV_4/._.DS_Store
- __MACOSX/EMM-2021-14455_SourceDataForExpandedView/Fig_EV_4/EV4A/
- __MACOSX/EMM-2021-14455_SourceDataForExpandedView/Fig_EV_4/EV4A/._.DS_Store
- __MACOSX/EMM-2021-14455_SourceDataForExpandedView/Fig_EV_4/EV4A/._skin_epidermal_thickness.xlsx
- __MACOSX/EMM-2021-14455_SourceDataForExpandedView/Fig_EV_4/EV4A/H&E/
- __MACOSX/EMM-2021-14455_SourceDataForExpandedView/Fig_EV_4/EV4A/H&E/._KI.tiff
- __MACOSX/EMM-2021-14455_SourceDataForExpandedView/Fig_EV_4/EV4A/H&E/._WT.tiff
- __MACOSX/EMM-2021-14455_SourceDataForExpandedView/Fig_EV_4/EV4A/photo/
- __MACOSX/EMM-2021-14455_SourceDataForExpandedView/Fig_EV_4/EV4A/photo/._Tlr7-ki.jpg
- __MACOSX/EMM-2021-14455_SourceDataForExpandedView/Fig_EV_4/EV4A/photo/._Tlr7-wt.jpg
- __MACOSX/EMM-2021-14455_SourceDataForExpandedView/Fig_EV_4/EV4B/
- __MACOSX/EMM-2021-14455_SourceDataForExpandedView/Fig_EV_4/EV4B/._clinical_scores.xlsx
- __MACOSX/EMM-2021-14455_SourceDataForExpandedView/Fig_EV_4/EV4C/
- __MACOSX/EMM-2021-14455_SourceDataForExpandedView/Fig_EV_4/EV4C/._body_weight.xlsx
- __MACOSX/EMM-2021-14455_SourceDataForExpandedView/Fig_EV_4/EV4D/
- __MACOSX/EMM-2021-14455_SourceDataForExpandedView/Fig_EV_4/EV4D/._qPCR.xlsx
- __MACOSX/EMM-2021-14455_SourceDataForExpandedView/Fig_EV_4/EV4E/
- __MACOSX/EMM-2021-14455_SourceDataForExpandedView/Fig_EV_4/EV4E/._KI.tiff
- __MACOSX/EMM-2021-14455_SourceDataForExpandedView/Fig_EV_4/EV4E/._WT.tiff
- __MACOSX/EMM-2021-14455_SourceDataForExpandedView/Fig_EV_5/
- __MACOSX/EMM-2021-14455_SourceDataForExpandedView/Fig_EV_5/._.DS_Store
- __MACOSX/EMM-2021-14455_SourceDataForExpandedView/Fig_EV_5/EV5A/
- __MACOSX/EMM-2021-14455_SourceDataForExpandedView/Fig_EV_5/EV5A/._.DS_Store
- __MACOSX/EMM-2021-14455_SourceDataForExpandedView/Fig_EV_5/EV5A/._skin_epidermal_thickness.xlsx
- __MACOSX/EMM-2021-14455_SourceDataForExpandedView/Fig_EV_5/EV5A/H&E/
- __MACOSX/EMM-2021-14455_SourceDataForExpandedView/Fig_EV_5/EV5A/H&E/._PBS.tif
- __MACOSX/EMM-2021-14455_SourceDataForExpandedView/Fig_EV_5/EV5A/H&E/._SHP099.tif
- __MACOSX/EMM-2021-14455_SourceDataForExpandedView/Fig_EV_5/EV5A/photo/
- __MACOSX/EMM-2021-14455_SourceDataForExpandedView/Fig_EV_5/EV5A/photo/._PBS.jpg
- __MACOSX/EMM-2021-14455_SourceDataForExpandedView/Fig_EV_5/EV5A/photo/._SHP099.jpg
- __MACOSX/EMM-2021-14455_SourceDataForExpandedView/Fig_EV_5/EV5B/
- __MACOSX/EMM-2021-14455_SourceDataForExpandedView/Fig_EV_5/EV5B/._clinical_scores.xlsx
- __MACOSX/EMM-2021-14455_SourceDataForExpandedView/Fig_EV_5/EV5C/
- __MACOSX/EMM-2021-14455_SourceDataForExpandedView/Fig_EV_5/EV5C/._body_weight.xlsx
- __MACOSX/EMM-2021-14455_SourceDataForExpandedView/Fig_EV_5/EV5D/
- __MACOSX/EMM-2021-14455_SourceDataForExpandedView/Fig_EV_5/EV5D/._Tlr7-Y1025D_SHP099.xlsx
- __MACOSX/EMM-2021-14455_SourceDataForExpandedView/Fig_EV_5/EV5E/
- __MACOSX/EMM-2021-14455_SourceDataForExpandedView/Fig_EV_5/EV5E/._Tlr7-Y1025D_SHP099.xlsx
