# Supplementary material for: Allosteric inhibition of SHP2 uncovers aberrant TLR7 trafficking in aggravating psoriasis
Source: EMBO Mol Med. 2021 Dec 22;14(3):e14455. doi: 10.15252/emmm.202114455 (PMC8899919; doi:10.15252/emmm.202114455)
Supplement: Supplementary file 3 — Source Data for Expanded View [file EMMM-14-e14455-s002.zip › EMM-2021-14455_SourceDataForExpandedView/Fig_EV_1/EV1A/ear_thickness.xlsx]

## Sheet: Sheet1
	medium										SHP099
	PBS					rmIL-23					PBS					rmIL-23
1	0.23	0.21	0.2	0.23	0.23	0.24	0.2	0.2	0.24	0.21	0.2	0.24	0.22	0.19	0.25	0.19	0.23	0.21	0.21	0.23
2	0.2	0.19	0.21	0.21	0.23	0.26	0.24	0.25	0.26	0.27	0.22	0.21	0.2	0.2	0.23	0.23	0.25	0.24	0.23	0.26
3	0.18	0.2	0.21	0.22	0.23	0.28	0.29	0.27	0.36	0.3	0.2	0.2	0.21	0.21	0.23	0.23	0.24	0.24	0.28	0.29
4	0.21	0.23	0.22	0.21	0.23	0.34	0.39	0.35	0.33	0.36	0.2	0.21	0.22	0.22	0.23	0.26	0.27	0.28	0.3	0.31
5	0.21	0.21	0.2	0.23	0.22	0.37	0.36	0.4	0.36	0.38	0.2	0.2	0.21	0.22	0.22	0.28	0.27	0.29	0.28	0.3
