# Supplementary material for: Allosteric inhibition of SHP2 uncovers aberrant TLR7 trafficking in aggravating psoriasis
Source: EMBO Mol Med. 2021 Dec 22;14(3):e14455. doi: 10.15252/emmm.202114455 (PMC8899919; doi:10.15252/emmm.202114455)
Supplement: Supplementary file 3 — Source Data for Expanded View [file EMMM-14-e14455-s002.zip › EMM-2021-14455_SourceDataForExpandedView/Fig_EV_1/EV1B/epidermal_thickness.xlsx]

## Sheet: rmIL-23 SHP099
	Area	Mean	Min	Max	Angle	IntDen	RawIntDen	Length
1	6.1	130.376	69.894	191.434	0	795.309	3780.9	12.833	12.2817
2	5.679	129.487	101.621	181.194	15.642	735.411	3496.14	12.006	12.398
3	5.679	126.267	97.512	155.065	12.995	717.122	3409.2	12.006	12.6047
4	5.89	122.412	71.968	190.324	-111.801	720.98	3427.54	12.598	12.4303
5	5.89	121.976	71.691	170.651	68.199	718.409	3415.32	12.374	12.0043
6	5.89	135.175	94.452	197.174	-52.696	796.153	3784.91	12.222	30.5827		PBS					rmIL23
7	5.259	138.115	81.685	164.578	-82.875	726.31	3452.88	11.067	33.1567	PBS	12.2817	12.398	12.6047	12.4303	12.0043	30.5827	33.1567	32.432	29.7087	33.6197
8	5.89	112.945	55.511	137.013	-53.973	665.222	3162.46	12.222	32.432	SHP099	14.928	11.2073	12.378	10.9297	11.7343	15.454	13.508	17.3957	20.4623	21.421
9	6.942	116.536	51.797	168.001	-97.352	808.934	3845.67	14.525	29.7087
10	6.31	128.458	102.416	215.486	-63.435	810.634	3853.75	13.165	33.6197
11	5.259	124.95	76.37	200.081	14.036	657.077	3123.74	11.096	14.928
12	6.1	148.048	100.452	190.409	34.824	903.109	4293.38	13.03	11.2073
13	6.1	117.511	64.408	159.679	-68.962	716.829	3407.8	12.909	12.378
14	5.679	133.284	68.076	174.988	30.579	756.974	3598.66	11.815	10.9297
15	5.469	112.264	93.76	154.381	33.024	613.983	2918.87	11.289	11.7343
16	12.411	119.884	59.349	211.453	-109.983	1487.83	7073.16	26.684	15.454
17	15.776	127.694	96.859	196.128	-48.302	2014.52	9577.05	33.885	13.508
18	14.514	125.3	87.368	237.959	-43.191	1818.62	8645.72	31.179	17.3957
19	16.197	151.923	79.3	219.256	-59.689	2460.67	11698	34.99	20.4623
20	14.093	129.793	72.223	239.138	0	1829.23	8696.15	30.223	21.421
21	15.987	136.833	103.322	219.292	-54.197	2187.48	10399.3	34.257
22	14.514	128.596	85.157	177.217	-46.193	1866.46	8873.15	31.179
23	17.459	133.094	81.422	199.863	-45.498	2323.68	11046.8	37.4
24	13.462	119.468	67.994	196.56	-52.765	1608.32	7645.94	28.717
25	14.093	124	71.549	220.09	-48.077	1747.58	8307.98	30.328
26	14.514	133.435	88.23	201.011	-43.229	1936.68	9207	31.179
27	12.831	139.539	73.045	191.544	-65.556	1790.46	8511.87	27.619
28	16.197	156.09	114.903	237.612	-60.068	2528.17	12018.9	34.99
29	17.459	128.552	88.121	177.568	-49.927	2244.38	10669.8	37.569
30	13.252	122.247	95.116	176.3	-57.6	1620.01	7701.55	28.3
31	7.573	131.765	69.339	172.333	-30.964	997.802	4743.55	16.046
32	7.362	134.667	61.706	172.667	-83.29	991.45	4713.35	15.701
33	6.1	139.161	70	201.061	39.289	848.899	4035.66	13.037
34	6.521	138.568	102	179.978	-3.814	903.576	4295.6	13.79
35	4.838	119.47	55	217.895	-26.565	577.997	2747.8	10.255
36	4.628	139.09	109.524	155.612	-106.699	643.665	3059.98	9.577
37	6.1	124.126	75.667	152.667	0	757.187	3599.67	12.842
38	5.259	140.944	116.778	176	-80.538	741.189	3523.61	11.159
39	6.31	122.146	82.667	184.833	12.095	770.799	3664.38	13.133
40	4.838	107.584	83.455	133	-84.806	520.493	2474.42	10.132
41	5.679	127.86	83.458	160.89	57.529	726.169	3452.21	11.96
42	5.048	117.984	77.612	167.878	-120.964	595.627	2831.61	10.697
43	5.469	108.456	62.667	136.592	18.435	593.155	2819.86	11.603
44	5.469	139.033	73.667	170.587	-135	760.38	3614.85	11.675
45	5.679	115.395	85.333	140.333	0	655.378	3115.67	11.925
46	7.362	153.227	140.496	166.91	-37.875	1128.09	5362.95	15.662
47	7.783	135.851	89.907	175.993	-35.91	1057.32	5026.5	16.635
48	6.731	144.794	108.768	202.376	0	974.631	4633.4	14.065
49	6.521	139.72	89.778	172.988	-7.595	911.09	4331.32	13.578
50	6.521	146.024	102.148	168.264	-14.931	952.197	4526.74	13.945
51	6.1	141.586	101.556	190.921	-47.862	863.69	4105.98	13.001
52	6.942	145.196	92.75	208.667	-47.49	1007.88	4791.47	14.727
53	9.045	134.996	72.259	175.208	-49.844	1221.04	5804.82	19.104
54	8.624	144.986	125.541	186.963	-60.255	1250.41	5944.44	18.356
55	8.624	129.795	86.259	171.481	-90	1119.39	5321.59	18.346
56	10.097	145.497	113.549	175.045	-42.436	1469.05	6983.88	21.638
57	10.097	132.057	89.194	164.191	-90	1333.35	6338.75	21.403
58	10.517	139.436	90.53	186.634	-39.207	1466.52	6971.82	22.634
59	9.676	132.234	81.829	213.17	-88.755	1279.51	6082.77	20.801
60	9.676	138.08	105.222	181.111	-49.399	1336.07	6351.69	20.828
