# Supplementary material for: Allosteric inhibition of SHP2 uncovers aberrant TLR7 trafficking in aggravating psoriasis
Source: EMBO Mol Med. 2021 Dec 22;14(3):e14455. doi: 10.15252/emmm.202114455 (PMC8899919; doi:10.15252/emmm.202114455)
Supplement: Supplementary file 3 — Source Data for Expanded View [file EMMM-14-e14455-s002.zip › EMM-2021-14455_SourceDataForExpandedView/Fig_EV_1/EV1C/qPCR.xlsx]

## Sheet: Sheet1
	PBS-1	PBS-2	PBS-3	PBS-4	PBS-5	PBS+SHP099-1	PBS+SHP099-2	PBS+SHP099-3	PBS+SHP099-4	PBS+SHP099-5	rmIL-23-1	rmIL-23-2	rmIL-23-3	rmIL-23-4	rmIL-23-5	SHP099-1	SHP099-2	SHP099-3	SHP099-4	SHP099-5
GAPDH	24.6878	25.6754	25.5642	24.1983	25.1355	24.8842	24.8559	25.4427	25.0081	25.1033	25.1265	25.4646	26.1456	25.4033	25.9052	25.7831	24.5623	26.4405	24.9288	23.1738
	25.0214	25.6601	25.2687	24.0617	25.1142	24.7713	24.5918	25.7053	24.9499	25.0054	25.0674	25.2085	26.1046	25.336	25.9656	25.6087	25.1525	26.0473	24.737	23.1967
	24.9745	25.0871	25.4705	24.0734	25.486	24.902	24.6367	25.6121	25.0084	25.0516	25.3827	25.0448	26.4281	25.8166	26.0306	25.6114	25.1739	25.9855	24.871	23.0363
Il23	35.73	37	35.72	35.4198	36.5755	36.1774	35.5213	36.8702	35.6157	35.5732	35.2062	34.5641	36.5027	34.5358	34.961	35.5606	34.1548	36.5684	35.8682	34.0852
	35.17	36.95	35.84	35.0747	36.1087	36.0385	35.6255	36.9271	35.3796	35.5152	35.1754	35.0312	36.3902	34.0473	34.2107	35.5646	34.8784	36.7161	36.0321	33.925
	35.35	36.65	36	35.0995	36.0934	36.1034	35.4005	36.9642	35.3412	35.544	35.1996	33.1671	36.36	33.9687	34.4005	35.4641	34.7676	36.6231	35.8822	33.9687
Il17a	34.4038	35.8165	35.6626	36.9361	38.7116	36.4776	36.7087	36.4354	36.536	34.4275	35.0077	33.5404	35.738	34.6811	35.4045	35.8982	35.2003	36.4536	36.2111	33.4388
	35.1839	35.633	35.4893	36.6231	39.0852	35.646	36.3628	36.4661	36.268	34.246	35.0933	33.3764	35.9618	34.6318	35.3314	35.8964	34.7815	36.5295	36.1108	33.4854
	35.5917	35.7628	35.5002	36.9369	39.1288	36.2038	36.7757	36.6112	36.3313	34.5625	35.1897	33.6272	36.1134	34.9944	35.5813	35.959	35.3398	36.1788	35.9686	33.7325
Il22	34.574	35.4939	34.552	33.0602	34.5731	34.373	35.8279	35.8167	34.3398	35.1789	34.0289	34.5112	34.0084	33.9703	34.0852	34.9131	34.1737	35.3726	33.0699	31.1562
	34.4443	35.7791	34.9669	33.0605	34.4781	34.765	35.457	35.6343	34.4249	35.4496	34.1192	34.7282	33.936	33.6933	33.925	34.4075	34.2105	35.8933	33.1074	31.1547
	34.5181	35.5823	34.6359	33.0005	34.3944	34.3584	35.5572	36.0504	34.2001	35.4898	34.0022	34.401	33.8728	33.7105	33.5627	34.7486	34.326	35.7761	33.0556	31.0704
Tnfa	35.5141	35.1565	34.7769	34.6498	35.7237	35.5852	35.2164	35.0358	34.9967	34.9388	34.2057	35.2765	35.5823	35.3524	35.2565	35.5627	34.3413	36.8723	34.6055	32.326
	35.4641	35.0376	34.6702	34.5731	35.8078	35.425	35.0002	35.5473	34.7979	34.9854	33.9276	35.3008	35.7801	34.9134	35.2376	35.403	34.0995	36.8559	34.4933	32.2952
	35.5288	35.1998	34.9083	34.4781	35.7872	35.0627	35.1231	35.4687	35.1598	35.2325	34.0948	35.3085	35.7726	34.9277	35.1998	35.5731	34.163	36.8784	34.2105	32.2473
Il6	31.1085	31.7735	31.1558	32.0143	32.1581	30.9103	31.9703	30.9823	30.8784	32.07	29.9129	30.2869	32.6753	31.684	31.6741	31.0217	30.1225	32.3155	31.3757	30.1812
	31.5131	31.4473	31.0304	31.2217	32.5969	30.6076	31.4933	30.709	30.7676	32.5739	30.0189	30.4285	32.3588	31.5828	31.3777	31.6628	30.0099	32.4599	31.1407	30.1529
	31.1494	31.534	31.1536	31.7905	32.718	30.7801	31.2105	30.8353	31.0433	32.6665	30.3788	30.4803	32.1225	31.5646	31.4732	31.1198	30.3614	31.6897	31.7547	30.289
Il1b	30.7344	31.2077	31.2214	28.5218	29.1169	29.5731	30.326	29.314	29.6349	29.3737	28.4632	28.4387	30.1119	30.2375	28.9275	29.5814	29.1207	29.6996	28.4644	27.5927
	30.1169	31.2623	31.3777	28.7583	28.796	29.4781	30.2952	29.2062	29.5911	29.0891	28.8002	28.388	30.134	30.0376	28.6231	29.7793	28.9466	29.8067	28.1186	27.3699
	30.877	31.0218	31.6653	28.5185	29.1824	29.3944	30.2473	29.1754	29.6939	29.1562	28.6462	28.3633	30.1771	30.1016	28.9636	29.7796	29.4619	29.8224	28.267	27.4539
	24.8946	25.4742	25.4345	24.1111	25.2452	24.8525	24.6948	25.5867	24.9888	25.0534	25.1922	25.2393	26.2261	25.5186	25.9671	25.6677	24.9629	26.1578	24.8456	23.1356
	PBS-1	PBS-2	PBS-3	PBS-4	PBS-5	PBS+SHP099-1	PBS+SHP099-2	PBS+SHP099-3	PBS+SHP099-4	PBS+SHP099-5	rmIL-23-1	rmIL-23-2	rmIL-23-3	rmIL-23-4	rmIL-23-5	SHP099-1	SHP099-2	SHP099-3	SHP099-4	SHP099-5
Il23	10.8354	11.5258	10.2855	11.3087	11.3302	11.3249	10.8266	11.2835	10.6269	10.5198	10.014	9.32485	10.2766	9.01715	8.99386	9.8929	9.19187	10.4106	11.0226	10.9496
	10.2754	11.4758	10.4055	10.9636	10.8635	11.186	10.9307	11.3405	10.3908	10.4618	9.98319	9.79192	10.1641	8.52869	8.24357	9.89686	9.91552	10.5583	11.1866	10.7894
	10.4554	11.1758	10.5655	10.9883	10.8481	11.2509	10.7057	11.3775	10.3524	10.4905	10.0074	7.92785	10.1339	8.4501	8.43338	9.79635	9.80473	10.4653	11.0366	10.8332
Il17a	9.50928	10.3423	10.2281	12.8249	13.4663	11.6251	12.0139	10.8487	11.5472	9.37411	9.81552	8.30106	9.51193	9.16244	9.4374	10.2304	10.2374	10.2958	11.3655	10.3032
	10.2893	10.1588	10.0548	12.512	13.84	10.7935	11.668	10.8794	11.2792	9.1926	9.90115	8.13714	9.73573	9.11315	9.3643	10.2286	9.81862	10.3718	11.2653	10.3499
	10.6972	10.2886	10.0658	12.8257	13.8836	11.3513	12.0809	11.0245	11.3425	9.50911	9.99751	8.38795	9.88728	9.47577	9.61413	10.2913	10.3768	10.0211	11.1231	10.5969
Il22	9.67943	10.0197	9.1175	8.94912	9.32784	9.52046	11.1331	10.23	9.35102	10.1255	8.83668	9.27188	7.78233	8.45164	8.11805	9.2454	9.21075	9.21486	8.2243	8.02067
	9.5497	10.3049	9.53245	8.9494	9.23286	9.91248	10.7622	10.0476	9.43606	10.3961	8.92698	9.4889	7.70993	8.1747	7.95787	8.73979	9.24761	9.73553	8.2618	8.01913
	9.6235	10.1081	9.20139	8.88941	9.14921	9.50593	10.8624	10.4637	9.21134	10.4364	8.81005	9.16171	7.64665	8.19187	7.59555	9.08084	9.36307	9.61836	8.21005	7.93481
Tnfa	10.6195	9.68226	9.34242	10.5387	10.4785	10.7327	10.5216	9.4491	10.0079	9.88538	9.01353	10.0372	9.35618	9.83374	9.28934	9.89494	9.37837	10.7146	9.75995	9.19041
	10.5695	9.56338	9.23573	10.4619	10.5625	10.5725	10.3055	9.96064	9.80909	9.932	8.73543	10.0615	9.55397	9.39472	9.27047	9.73524	9.13656	10.6981	9.64778	9.15961
	10.6342	9.72554	9.47386	10.367	10.542	10.2102	10.4283	9.88205	10.171	10.1791	8.90262	10.0692	9.54648	9.40903	9.23262	9.90532	9.20008	10.7206	9.36495	9.11173
Il6	6.21392	6.29927	5.72135	7.90318	6.91286	6.05779	7.27552	5.39558	5.88962	7.01656	4.7207	5.04761	6.44924	6.16532	5.70698	5.35392	5.15955	6.15773	6.53011	7.04567
	6.61853	5.97311	5.59586	7.11058	7.3517	5.75515	6.79857	5.12226	5.77883	7.52048	4.82675	5.18924	6.13271	6.06412	5.41062	5.99511	5.04704	6.30216	6.29513	7.01733
	6.25479	6.05975	5.71912	7.67937	7.47279	5.92758	6.51574	5.24865	6.05448	7.6131	5.18656	5.24103	5.89641	6.04598	5.50609	5.45207	5.39848	5.53195	6.90915	7.15341
Il1b	5.83985	5.73352	5.78692	4.41066	3.87168	4.72056	5.6312	3.72731	4.64614	4.32021	3.271	3.19937	3.88578	4.71888	2.96039	3.91363	4.15775	3.54177	3.6188	4.45708
	5.22237	5.78807	5.94326	4.64721	3.55077	4.62558	5.60041	3.61953	4.60229	4.03561	3.60805	3.1487	3.90789	4.51898	2.65599	4.11156	3.98366	3.64897	3.273	4.23433
	5.98241	5.54759	6.23079	4.4074	3.93715	4.54193	5.55253	3.58869	4.70506	4.1028	3.45401	3.12404	3.95099	4.58293	2.99647	4.11189	4.49895	3.6646	3.42146	4.31835
	PBS-1	PBS-2	PBS-3	PBS-4	PBS-5	PBS+SHP099-1	PBS+SHP099-2	PBS+SHP099-3	PBS+SHP099-4	PBS+SHP099-5	rmIL-23-1	rmIL-23-2	rmIL-23-3	rmIL-23-4	rmIL-23-5	SHP099-1	SHP099-2	SHP099-3	SHP099-4	SHP099-5
Il23	0.00054728	0.00033915	0.00080122	0.000394236	0.000388379	0.00038982	0.000550657	0.000401174	0.000632386	0.000681134	0.000967112	0.00155934	0.000806195	0.00193005	0.00196145	0.00105182	0.00170991	0.00073469	0.000480676	0.00050564
	0.000806839	0.00035111	0.000737273	0.000500767	0.000536736	0.000429218	0.000512303	0.000385642	0.00074482	0.000709081	0.000988009	0.00112808	0.000871564	0.00270775	0.00329942	0.00104893	0.00103546	0.000663195	0.000429049	0.000565016
	0.000712199	0.000432267	0.000659878	0.000492242	0.000542478	0.000410337	0.00059878	0.000375856	0.000764939	0.000695084	0.00097156	0.00410658	0.000890005	0.00285935	0.00289267	0.00112462	0.0011181	0.000707338	0.000476046	0.000548137
Il17a	0.00137221	0.000770281	0.000833748	0.000137819	8.83542e-05	0.000316595	0.000241792	0.000542271	0.000334148	0.001507	0.00110978	0.00317053	0.00136969	0.00174514	0.00144231	0.000832399	0.000828411	0.000795526	0.000378997	0.000791432
	0.000799128	0.000874771	0.000940165	0.000171201	6.81959e-05	0.000563434	0.000307306	0.000530851	0.000402361	0.00170904	0.00104582	0.00355204	0.00117288	0.00180579	0.00151728	0.000833441	0.00110739	0.000754722	0.00040627	0.000766262
	0.000602325	0.000799508	0.000933055	0.000137743	6.61639e-05	0.000382745	0.000230829	0.000480067	0.000385091	0.00137238	0.000978252	0.00298522	0.00105592	0.00140446	0.00127602	0.000798027	0.000752071	0.000962407	0.000448358	0.00064566
Il22	0.00121956	0.00096332	0.00180035	0.00202324	0.00155612	0.00136162	0.000445252	0.000832662	0.00153131	0.000895202	0.00218723	0.00161766	0.00454241	0.00285629	0.00359935	0.00164762	0.00168767	0.00168287	0.0033438	0.00385068
	0.0013343	0.000790549	0.00135035	0.00202285	0.001662	0.00103764	0.000575766	0.000944858	0.00144365	0.000742084	0.00205453	0.00139174	0.00477617	0.00346076	0.00402202	0.00233917	0.0016451	0.00117304	0.003258	0.00385479
	0.00126777	0.000906081	0.00169866	0.00210874	0.00176122	0.00137541	0.000537144	0.000708142	0.00168699	0.000721661	0.00222798	0.00174603	0.00499032	0.00341981	0.00517027	0.00184669	0.00151857	0.00127229	0.00337698	0.0040868
Tnfa	0.000635644	0.00121717	0.00154046	0.000672249	0.00070091	0.000587682	0.000680273	0.00143066	0.000971215	0.00105732	0.0019349	0.000951693	0.00152584	0.00109584	0.00159819	0.00105033	0.00150255	0.000595111	0.00115335	0.00171164
	0.00065805	0.0013217	0.0016587	0.000708996	0.000661235	0.000656693	0.000790217	0.00100357	0.00111473	0.00102369	0.00234624	0.000935814	0.00133036	0.00148562	0.00161924	0.00117328	0.00177673	0.000601932	0.0012466	0.00174857
	0.00062919	0.00118119	0.00140632	0.000757241	0.000670713	0.000844172	0.000725709	0.00105976	0.000867399	0.000862573	0.00208951	0.000930805	0.00133728	0.00147096	0.00166228	0.0010428	0.0017002	0.000592603	0.00151659	0.00180757
Il6	0.0134718	0.0126979	0.018954	0.00417741	0.00829893	0.0150115	0.00645432	0.0237557	0.0168674	0.00772331	0.0379252	0.0302355	0.0114442	0.0139333	0.0191438	0.0244517	0.0279783	0.0140068	0.0108203	0.00756906
	0.0101771	0.015919	0.0206765	0.00723605	0.00612235	0.0185151	0.00898309	0.0287109	0.0182137	0.00544639	0.0352374	0.0274083	0.0142518	0.0149458	0.0235094	0.0156781	0.0302475	0.0126724	0.0127343	0.00771924
	0.0130954	0.0149911	0.0189833	0.00487843	0.00562946	0.0164294	0.0109286	0.0263027	0.015046	0.00510774	0.0274594	0.0264419	0.0167882	0.0151348	0.0220041	0.0228436	0.023708	0.0216131	0.00832029	0.00702438
Il1b	0.0174594	0.0187949	0.0181119	0.0470175	0.0683139	0.0379289	0.0201762	0.0755038	0.0399367	0.0500596	0.103593	0.108866	0.0676493	0.0379731	0.128479	0.0663558	0.0560266	0.0858658	0.0814018	0.0455286
	0.0267862	0.0180975	0.0162518	0.039907	0.0853319	0.0405099	0.0206115	0.0813602	0.0411693	0.0609761	0.0820105	0.112758	0.0666205	0.0436166	0.15866	0.057849	0.063212	0.0797171	0.10345	0.05313
	0.0158166	0.02138	0.0133151	0.0471237	0.0652828	0.0429281	0.021307	0.0831182	0.0383387	0.0582016	0.0912512	0.114702	0.0646596	0.0417253	0.125306	0.057836	0.0442262	0.0788581	0.0933333	0.050124
Il23	0.000688773	0.000374175	0.00073279	0.000462415	0.000489198	0.000409792	0.000553913	0.000387557	0.000714049	0.000695099	0.000975561	0.00226467	0.000855922	0.00249905	0.00271785	0.00107512	0.00128782	0.000701741	0.000461924	0.000539598
Il17a	0.000924555	0.000814853	0.000902323	0.000148921	7.4238e-05	0.000420925	0.000259976	0.000517729	0.000373867	0.00152947	0.00104462	0.00323593	0.0011995	0.0016518	0.00141187	0.000821289	0.000895957	0.000837551	0.000411208	0.000734451
Il22	0.00127387	0.00088665	0.00161645	0.00205161	0.00165978	0.00125822	0.000519388	0.000828554	0.00155398	0.000786316	0.00215658	0.00158514	0.00476963	0.00324562	0.00426388	0.00194449	0.00161711	0.00137607	0.00332626	0.00393076
Tnfa	0.000640961	0.00124002	0.00153516	0.000712829	0.000677619	0.000696182	0.000732066	0.00116466	0.000984448	0.000981194	0.00212355	0.000939437	0.00139783	0.00135081	0.00162657	0.0010888	0.00165983	0.000596549	0.00130552	0.00175593
Il6	0.0122481	0.014536	0.0195379	0.00543063	0.00668358	0.016652	0.00878868	0.0262564	0.016709	0.00609248	0.0335407	0.0280286	0.0141614	0.0146713	0.0215524	0.0209911	0.0273112	0.0160974	0.010625	0.00743756
Il1b	0.0200207	0.0194241	0.0158929	0.0446827	0.0729762	0.0404556	0.0206982	0.0799941	0.0398149	0.0564124	0.0922849	0.112109	0.0663098	0.041105	0.137482	0.0606803	0.0544883	0.0814803	0.0927282	0.0495942
Il23	0.00054947
Il17a	0.000572978
Il22	0.00149767
Tnfa	0.000961318
Il6	0.0116872
Il1b	0.0345994
Il23	1.25352	0.680975	1.33363	0.841565	0.890308	0.745794	1.00809	0.705329	1.29952	1.26504	1.77546	4.12155	1.55772	4.54811	4.9463	1.95665	2.34375	1.27712	0.840671	0.982033
Il17a	1.6136	1.42214	1.57479	0.259907	0.129565	0.734626	0.453727	0.903577	0.652497	2.66934	1.82314	5.64756	2.09344	2.88283	2.46409	1.43337	1.56368	1.46175	0.717669	1.28181
Il22	0.850569	0.592018	1.07931	1.36986	1.10824	0.840118	0.346796	0.553228	1.0376	0.525025	1.43995	1.0584	3.1847	2.16711	2.847	1.29834	1.07975	0.918804	2.22095	2.62458
Tnfa	0.666753	1.28992	1.59693	0.741512	0.704886	0.724196	0.761524	1.21153	1.02406	1.02068	2.209	0.977239	1.45407	1.40516	1.69202	1.13261	1.72662	0.620553	1.35805	1.82658
Il6	1.04799	1.24375	1.67173	0.464663	0.57187	1.4248	0.751989	2.24659	1.42968	0.521293	2.86985	2.39822	1.2117	1.25533	1.8441	1.79607	2.33684	1.37735	0.909109	0.636383
Il1b	0.578645	0.561401	0.459342	1.29143	2.10918	1.16926	0.598225	2.31201	1.15074	1.63045	2.66724	3.2402	1.9165	1.18803	3.97354	1.7538	1.57483	2.35497	2.68006	1.43338
