# Supplementary material for: Allosteric inhibition of SHP2 uncovers aberrant TLR7 trafficking in aggravating psoriasis
Source: EMBO Mol Med. 2021 Dec 22;14(3):e14455. doi: 10.15252/emmm.202114455 (PMC8899919; doi:10.15252/emmm.202114455)
Supplement: Supplementary file 3 — Source Data for Expanded View [file EMMM-14-e14455-s002.zip › EMM-2021-14455_SourceDataForExpandedView/Fig_EV_2/EV2A/SHP099vsWT_w1234567_dbnhj15.DEG.xls]

gene_id	SHP099_readcount	WT_readcount	log2FoldChange	pval	padj
ENSMUSG00000019122	4294.88972827771	53426.5753811325	-3.3342	2.1383e-63	3.1386e-59
ENSMUSG00000026981	3248.76940486016	27755.9337436241	-2.8977	3.2378e-61	2.3762e-57
ENSMUSG00000024486	133.098104241395	1076.34689945821	-2.8184	1.8469e-57	9.0364e-54
ENSMUSG00000026712	1561.53374676218	8515.83649880581	-2.3314	1.1312e-52	4.1509e-49
ENSMUSG00000054342	420.840480058174	1955.61416149736	-2.1279	1.1714e-51	3.4386e-48
ENSMUSG00000020010	735.301576218399	4189.41309408596	-2.3753	1.5111e-48	3.6967e-45
ENSMUSG00000018500	816.09633831051	4346.22153745746	-2.2653	1.5138e-39	3.1742e-36
ENSMUSG00000030162	2737.83894945634	11163.0605210665	-1.9379	2.9086e-39	5.3365e-36
ENSMUSG00000057135	1.95618931435333	206.526551216951	-4.1018	2.4519e-36	3.9987e-33
ENSMUSG00000026979	1545.2803903692	4975.21089408334	-1.6248	2.1948e-33	3.2215e-30
ENSMUSG00000028121	262.817782136566	1365.10905573839	-2.1777	4.3066e-28	5.7465e-25
ENSMUSG00000051379	892.644261337049	3055.68366801812	-1.6885	1.325e-27	1.6207e-24
ENSMUSG00000023809	3630.73353967018	10303.0278639137	-1.4474	6.9052e-26	6.959e-23
ENSMUSG00000029304	26326.3860548139	77693.388950764	-1.4975	7.1117e-26	6.959e-23
ENSMUSG00000035373	1491.3353247624	12474.0160149934	-2.6308	6.5787e-26	6.959e-23
ENSMUSG00000015396	2342.50307220818	9182.30251169889	-1.8364	3.8999e-24	3.5776e-21
ENSMUSG00000028238	2345.89299399444	7988.01547921356	-1.667	1.5728e-23	1.3579e-20
ENSMUSG00000000555	11105.713815891	23814.3761888426	-1.0746	6.2896e-23	5.1288e-20
ENSMUSG00000050578	268.312712207701	1488.96672455106	-2.2019	7.7567e-23	5.9922e-20
ENSMUSG00000031443	2855.1288163521	8627.46304589732	-1.518	9.271e-23	6.804e-20
ENSMUSG00000003863	1281.02227008698	4483.85503231754	-1.6956	1.5447e-22	1.0797e-19
ENSMUSG00000071713	18506.6992019316	49187.0902550838	-1.3553	2.0146e-22	1.3441e-19
ENSMUSG00000061878	410.534492470277	2320.70756448234	-2.2142	2.7914e-22	1.7814e-19
ENSMUSG00000011179	2825.30058569087	6975.5082454851	-1.2593	5.9879e-22	3.6621e-19
ENSMUSG00000035385	7966.5704666493	45265.7897091527	-2.2121	1.1106e-21	6.5206e-19
ENSMUSG00000022389	2422.71227134	967.69723398637	1.2759	1.4513e-21	8.1929e-19
ENSMUSG00000039474	740.727557149287	2951.28268375521	-1.8382	1.7359e-21	9.4368e-19
ENSMUSG00000030208	3234.18491878051	7907.42111843632	-1.2435	1.3349e-20	6.9978e-18
ENSMUSG00000037697	12490.9603685815	33326.1489536262	-1.3541	2.8684e-20	1.4518e-17
ENSMUSG00000027399	12932.1488565634	110080.352927443	-2.5237	8.4919e-20	4.0208e-17
ENSMUSG00000085498	188.978650296695	1444.34941277223	-2.4356	1.2628e-19	5.7922e-17
ENSMUSG00000031389	431.180911072951	1008.54244903424	-1.1836	1.8426e-19	7.9548e-17
ENSMUSG00000049723	3399.64758299218	13070.3684237229	-1.7784	6.139e-19	2.5745e-16
ENSMUSG00000053338	1408.57535031729	4362.18354527267	-1.5309	7.4423e-19	3.0344e-16
ENSMUSG00000029816	265609.919075234	610041.798252229	-1.1585	8.1595e-19	3.2369e-16
ENSMUSG00000032578	170.969478789052	1396.75453324476	-2.4618	1.1563e-18	4.4664e-16
ENSMUSG00000032231	10914.7030520429	22846.1433806099	-1.0355	3.7502e-18	1.4114e-15
ENSMUSG00000025383	50.1199435963225	549.990040628321	-2.6234	6.2998e-18	2.3117e-15
ENSMUSG00000024030	160.899101650025	1147.22100241327	-2.3357	1.0787e-17	3.8616e-15
ENSMUSG00000026657	1194.2938414177	3540.50738744264	-1.4707	1.7668e-17	6.1747e-15
ENSMUSG00000079293	6017.8758994281	24812.1108089061	-1.8366	2.5136e-17	8.5801e-15
ENSMUSG00000050212	1303.88260026133	2855.7724717533	-1.0927	4.5009e-17	1.4754e-14
ENSMUSG00000061132	1740.94215413155	3716.69864619127	-1.0597	4.5232e-17	1.4754e-14
ENSMUSG00000021614	1391.12163163232	4991.61907241816	-1.6834	8.9007e-17	2.8401e-14
ENSMUSG00000022246	5339.21319297994	14515.7491307558	-1.3621	1.7699e-16	5.5273e-14
ENSMUSG00000029379	10017.2785361132	53949.6309777226	-2.0784	1.8091e-16	5.5321e-14
ENSMUSG00000107480	130.465963452523	388.415525707683	-1.4708	2.1948e-16	6.5746e-14
ENSMUSG00000032068	75.7157565205779	629.15526554088	-2.3943	3.9699e-16	1.1654e-13
ENSMUSG00000030103	5664.31037260747	13921.8257792919	-1.2359	5.845e-16	1.6822e-13
ENSMUSG00000048621	1231.17721534148	3942.98651167477	-1.5486	8.5939e-16	2.4258e-13
ENSMUSG00000004665	1512.17809190726	6116.80119699503	-1.7969	9.4823e-16	2.6261e-13
ENSMUSG00000025856	239.056513902508	1197.79208192873	-1.9978	1.2185e-15	3.2693e-13
ENSMUSG00000032786	8789.93269182898	20737.537499814	-1.1835	1.225e-15	3.2693e-13
ENSMUSG00000034394	2295.80265879455	10833.2287969469	-1.9425	1.4305e-15	3.7495e-13
ENSMUSG00000025804	506.544635659093	2221.14821423448	-1.8717	1.747e-15	4.4987e-13
ENSMUSG00000022150	717.044251191418	4334.40184057617	-2.1452	2.8329e-15	7.1691e-13
ENSMUSG00000062991	31.7525765602328	272.600993563271	-2.3736	3.6489e-15	9.0778e-13
Novel00087	17.58058138758	182.301108186273	-2.4629	5.2795e-15	1.2915e-12
ENSMUSG00000030789	1175.04567459519	6863.28703465031	-2.1102	5.8585e-15	1.4097e-12
ENSMUSG00000006403	74.3814356015385	867.6574712157	-2.517	6.5556e-15	1.552e-12
ENSMUSG00000002204	213.605738076416	609.928282869181	-1.4085	8.4489e-15	1.9684e-12
ENSMUSG00000028967	380.781872946687	973.613870073423	-1.278	1.0989e-14	2.5203e-12
ENSMUSG00000028517	4455.98002243268	10397.6612567135	-1.165	1.985e-14	4.4825e-12
ENSMUSG00000085913	558.297943738486	1376.362043395	-1.2305	4.1552e-14	9.103e-12
ENSMUSG00000025068	5994.17962473151	2539.28697666903	1.1779	5.3053e-14	1.1452e-11
ENSMUSG00000000184	406.977745876736	1367.08174054465	-1.5794	8.6823e-14	1.8469e-11
ENSMUSG00000032204	400.268833349886	1202.90394320859	-1.4577	1.1134e-13	2.3347e-11
ENSMUSG00000039217	156.935943216488	612.510392502581	-1.729	1.3174e-13	2.6857e-11
ENSMUSG00000038178	5879.44591570725	1704.47393049966	1.6035	1.8798e-13	3.7796e-11
ENSMUSG00000001270	270.747036572604	684.650772175445	-1.258	2.2285e-13	4.3039e-11
ENSMUSG00000024659	6457.26597532107	16259.0632552374	-1.2524	2.2155e-13	4.3039e-11
ENSMUSG00000032487	36176.7854901768	191077.368976146	-1.9871	2.3202e-13	4.4229e-11
ENSMUSG00000037944	48.1654884346982	328.577133217155	-2.1597	2.7292e-13	5.1358e-11
ENSMUSG00000002602	1133.23606644612	4495.04686883403	-1.7375	3.0262e-13	5.6159e-11
ENSMUSG00000026923	3538.7750074541	7683.06395320496	-1.0697	3.0609e-13	5.6159e-11
ENSMUSG00000034612	986.674150960461	4862.58867234987	-1.925	4.1337e-13	7.4907e-11
ENSMUSG00000097062	486.323146566969	203.854019734505	1.1864	5.2853e-13	9.3467e-11
ENSMUSG00000027646	3082.86279859173	7937.59642121029	-1.2762	5.4481e-13	9.5199e-11
ENSMUSG00000063354	445.418109156738	152.807546149863	1.4162	5.8545e-13	1.011e-10
ENSMUSG00000056592	465.105844233274	1193.29660084263	-1.2707	6.1539e-13	1.0503e-10
ENSMUSG00000021725	1182.26549526565	2590.33685977372	-1.0793	7.663e-13	1.2928e-10
ENSMUSG00000030577	708.142517256738	1692.47759658433	-1.1862	9.0084e-13	1.5026e-10
ENSMUSG00000056596	253.500497777967	43.2325715769539	2.0371	1.1216e-12	1.8498e-10
ENSMUSG00000002847	25.1898066180506	121.729718643969	-1.8941	1.154e-12	1.8821e-10
ENSMUSG00000046223	11830.789495818	30027.7794352002	-1.2568	1.2255e-12	1.9767e-10
ENSMUSG00000045672	319.365103031785	1056.54216852157	-1.549	1.2482e-12	1.9914e-10
ENSMUSG00000061100	9.89848763167103	271.127291334661	-2.5183	1.3348e-12	2.1067e-10
ENSMUSG00000027087	2404.93658112714	5231.14995467104	-1.0693	1.464e-12	2.2861e-10
ENSMUSG00000038065	962.99349499048	299.078873745363	1.5199	1.5057e-12	2.3263e-10
ENSMUSG00000056749	478.967249795774	1153.6477655335	-1.193	2.0181e-12	3.0856e-10
ENSMUSG00000005043	491.466343307726	138.013612331947	1.6197	2.3167e-12	3.4699e-10
ENSMUSG00000021720	411.549233731057	1163.87907346926	-1.3788	2.2944e-12	3.4699e-10
ENSMUSG00000021775	3180.9638279983	1269.02728276164	1.2402	2.576e-12	3.7437e-10
ENSMUSG00000030724	16.9432308204076	149.462507249146	-2.2455	2.5426e-12	3.7437e-10
ENSMUSG00000079442	3299.0769714438	7039.86712862447	-1.044	2.5597e-12	3.7437e-10
ENSMUSG00000079523	19474.6176587406	47403.0489331359	-1.2049	2.7275e-12	3.9249e-10
ENSMUSG00000025044	11149.2732400181	26389.2984102748	-1.1713	2.8771e-12	4.1e-10
ENSMUSG00000058755	1273.12550332509	3916.09172911429	-1.4671	3.3081e-12	4.6689e-10
ENSMUSG00000020077	7196.08328035204	21290.1164416511	-1.4256	3.3499e-12	4.6829e-10
ENSMUSG00000053175	1480.93289642641	3218.64663177913	-1.0658	4.4418e-12	6.1506e-10
ENSMUSG00000026833	211.705965609546	799.028880267553	-1.6644	6.8751e-12	9.3437e-10
ENSMUSG00000022218	73.1242808539477	336.648114836233	-1.8306	8.1478e-12	1.0972e-09
ENSMUSG00000036718	1017.36374024027	2365.10884304706	-1.147	8.7735e-12	1.1707e-09
ENSMUSG00000039395	452.662722206634	1027.85210038985	-1.1181	9.2474e-12	1.2228e-09
ENSMUSG00000027360	35.884185246343	283.967550033015	-2.1624	1.0385e-11	1.3489e-09
ENSMUSG00000047415	1691.78907304189	576.568516203189	1.4114	1.1722e-11	1.5093e-09
ENSMUSG00000107546	34.8665902584956	170.446571168498	-1.8695	1.3058e-11	1.6667e-09
ENSMUSG00000018819	541.332114141379	2090.05286067831	-1.6749	1.9167e-11	2.4253e-09
ENSMUSG00000040061	323.671973378682	764.943552039342	-1.1633	2.7377e-11	3.4345e-09
Novel00248	268.913989717564	61.9288990028254	1.7697	3.8778e-11	4.7831e-09
ENSMUSG00000050010	36.3507161494192	396.012551593662	-2.2391	4.31e-11	5.2719e-09
ENSMUSG00000079625	291.254320488015	1606.4156386585	-1.9346	4.9364e-11	5.9882e-09
ENSMUSG00000020592	3348.70182334337	10372.6337137289	-1.4564	5.8405e-11	7.0268e-09
ENSMUSG00000030785	617.423652405538	271.679536750001	1.1105	6.6233e-11	7.8401e-09
ENSMUSG00000020100	1722.95756926887	3736.10200361702	-1.0571	6.8039e-11	7.9894e-09
ENSMUSG00000015568	3572.62705102413	12434.9090200833	-1.5682	7.0475e-11	8.2096e-09
ENSMUSG00000021250	55.9645883288815	344.98555892792	-1.993	7.1032e-11	8.2096e-09
ENSMUSG00000041324	8419.16158532042	35391.6243456464	-1.7304	8.2937e-11	9.3642e-09
ENSMUSG00000034765	180.387756377573	461.713957616022	-1.2482	8.5764e-11	9.5367e-09
ENSMUSG00000001348	5770.61658877388	12254.0695887006	-1.0305	9.6383e-11	1.0637e-08
ENSMUSG00000029570	146.197182287516	808.291762101948	-1.919	1.142e-10	1.2475e-08
ENSMUSG00000053113	17357.7866263406	58892.1100284167	-1.5393	1.1991e-10	1.2847e-08
ENSMUSG00000027398	8035.12848174171	142722.144316143	-2.283	1.2535e-10	1.3333e-08
ENSMUSG00000040522	976.482645188518	4201.53286257285	-1.7409	1.4727e-10	1.544e-08
ENSMUSG00000043421	2229.81027746578	5196.47515662714	-1.1402	1.5621e-10	1.6169e-08
ENSMUSG00000042284	258.226988877223	846.268097879006	-1.5025	1.607e-10	1.6495e-08
ENSMUSG00000054364	2385.16248828171	5195.98787130561	-1.059	2.1284e-10	2.1398e-08
ENSMUSG00000062825	44067.6030505645	92893.7077679955	-1.0193	2.1471e-10	2.1439e-08
ENSMUSG00000036853	238.656079945037	1043.35751678287	-1.7466	2.1959e-10	2.1778e-08
ENSMUSG00000030109	500.484373525269	1684.06703046139	-1.5254	2.3825e-10	2.347e-08
ENSMUSG00000054619	477.504272170038	181.313529627741	1.278	2.9501e-10	2.8867e-08
ENSMUSG00000097754	188.375237285448	625.047147710231	-1.5091	3.1918e-10	3.1026e-08
ENSMUSG00000049598	24.3072990768617	123.708079585449	-1.8419	3.4243e-10	3.3067e-08
ENSMUSG00000026437	677.93495688971	1523.77889079862	-1.0939	3.7958e-10	3.6179e-08
ENSMUSG00000040809	1628.08702149477	4776.41621024891	-1.3853	5.3284e-10	5.0458e-08
ENSMUSG00000041992	419.165614519742	183.305551359032	1.112	6.7569e-10	6.3575e-08
ENSMUSG00000023087	406.927145190824	1090.24508445674	-1.2879	7.7775e-10	7.2021e-08
ENSMUSG00000075122	291.388489034662	849.745337349468	-1.3759	8.6193e-10	7.858e-08
ENSMUSG00000015143	4129.41030210363	10268.5889635839	-1.2071	8.7352e-10	7.9145e-08
ENSMUSG00000076867	84.8314865963665	5.59311295402124	2.1618	9.3552e-10	8.3729e-08
ENSMUSG00000021356	48.3628993248766	215.92545232702	-1.7346	9.4764e-10	8.43e-08
ENSMUSG00000000275	4933.33178025445	12726.2694709957	-1.2462	1.0459e-09	9.1929e-08
ENSMUSG00000062960	212.516039209763	760.339924541506	-1.5626	1.0672e-09	9.3238e-08
ENSMUSG00000078452	90.6246872146265	315.000929151157	-1.5376	1.1031e-09	9.5803e-08
ENSMUSG00000033450	250.832890139904	852.172020620302	-1.5156	1.241e-09	1.0715e-07
ENSMUSG00000004267	1393.08993033537	3356.59495114458	-1.17	1.2524e-09	1.075e-07
ENSMUSG00000018927	13369.857521753	40799.9963816121	-1.4165	1.336e-09	1.1401e-07
ENSMUSG00000017737	625.527777931413	1875.09413938463	-1.3981	1.5979e-09	1.3402e-07
ENSMUSG00000046186	415.169922620842	1383.42382279026	-1.496	1.6444e-09	1.3714e-07
ENSMUSG00000038264	13.8990120982109	134.352334350407	-2.0638	1.7182e-09	1.4249e-07
ENSMUSG00000103847	257.918503310346	1304.20377960657	-1.8056	1.9086e-09	1.5738e-07
ENSMUSG00000028542	374.936133505329	152.53451613099	1.1879	2.0157e-09	1.6437e-07
ENSMUSG00000091955	436.318445905516	1008.00217609506	-1.1187	2.249e-09	1.8138e-07
ENSMUSG00000053580	337.007573278419	156.087196938216	1.0421	3.0521e-09	2.4194e-07
ENSMUSG00000028341	117.103413213862	667.31952523343	-1.8543	3.6801e-09	2.858e-07
ENSMUSG00000015766	300.129001339175	968.269734427515	-1.4531	5.7313e-09	4.4044e-07
ENSMUSG00000027470	5.07577536135004	74.6871866215204	-2.0647	6.2092e-09	4.6979e-07
ENSMUSG00000016529	3.67556235616886	102.962818879133	-2.0883	6.3887e-09	4.8089e-07
ENSMUSG00000002108	1480.30181334582	3656.50773733614	-1.1882	6.7956e-09	5.0891e-07
ENSMUSG00000115148	305.578124338664	678.148799328603	-1.0675	8.151e-09	6.0424e-07
ENSMUSG00000025461	649.143346290265	126.62501903092	1.7779	8.3775e-09	6.162e-07
ENSMUSG00000076749	93.073994473002	5.32924631645612	2.0481	1.0443e-08	7.5886e-07
Novel00095	170.509188729315	557.603868203372	-1.4554	1.099e-08	7.9461e-07
ENSMUSG00000030474	216.575189089362	701.290856474839	-1.449	1.1162e-08	8.0314e-07
ENSMUSG00000024743	16.8335958775157	165.608957660991	-1.9894	1.1295e-08	8.0874e-07
ENSMUSG00000070524	120.547760696902	356.400240823561	-1.3651	1.1591e-08	8.259e-07
ENSMUSG00000038239	69.8440503342263	246.007958344069	-1.5141	1.4406e-08	1.0166e-06
ENSMUSG00000025355	263.158495972179	876.831435512082	-1.4658	1.9095e-08	1.3346e-06
ENSMUSG00000031808	2103.61566031231	4742.06013713953	-1.0817	1.9367e-08	1.3472e-06
ENSMUSG00000023017	201.623815106826	83.3021821596757	1.1568	2.0113e-08	1.3925e-06
ENSMUSG00000027605	282.499984692749	104.106859411918	1.2776	2.1327e-08	1.4697e-06
ENSMUSG00000050947	216.265874181933	71.772263606872	1.3701	2.1608e-08	1.4821e-06
ENSMUSG00000022947	686.747556577762	240.295494044399	1.3238	2.2468e-08	1.5339e-06
ENSMUSG00000037260	9199.62017257486	3665.85184533147	1.1969	2.2836e-08	1.5518e-06
ENSMUSG00000039873	119.036943242733	39.2837422869238	1.3799	2.6754e-08	1.8097e-06
ENSMUSG00000024653	0.30254332759633	53.8473197671662	-1.9855	2.7199e-08	1.8302e-06
ENSMUSG00000053560	1379.31237624713	3763.16655725347	-1.2767	3.7785e-08	2.4325e-06
ENSMUSG00000074805	2.28212093082063	64.1489475314562	-1.9751	3.9843e-08	2.5538e-06
ENSMUSG00000026315	504.338055454428	1328.75049142312	-1.2424	4.0887e-08	2.6093e-06
ENSMUSG00000056602	930.730700994068	286.886905963067	1.4327	4.5245e-08	2.8749e-06
ENSMUSG00000028480	219.274521532638	517.65468873923	-1.1268	4.6536e-08	2.9316e-06
ENSMUSG00000050370	141.646189166618	586.595893869049	-1.6082	4.961e-08	3.0817e-06
ENSMUSG00000020604	335.092842783616	100.56236662883	1.4519	5.2178e-08	3.2179e-06
ENSMUSG00000026456	8895.25358876679	4123.28048856226	1.0265	5.7005e-08	3.4863e-06
ENSMUSG00000025473	2360.53996110882	5003.77595921853	-1.0055	6.5923e-08	3.931e-06
ENSMUSG00000058624	2768.49826597487	6608.69322988256	-1.1367	6.5695e-08	3.931e-06
ENSMUSG00000031779	149.788271970773	733.908575997166	-1.6962	6.8207e-08	4.0206e-06
ENSMUSG00000028064	1096.22986956507	2347.91272908709	-1.0172	6.898e-08	4.05e-06
ENSMUSG00000038831	1698.17762870843	647.084870235983	1.2328	7.1057e-08	4.1553e-06
ENSMUSG00000031596	34797.4503451441	115743.133914153	-1.4429	7.7332e-08	4.4688e-06
ENSMUSG00000039013	1.28537560410214	35.3556595867659	-1.9265	8.5113e-08	4.88e-06
ENSMUSG00000027318	23.4470452873641	87.0328468613173	-1.5189	8.7076e-08	4.9731e-06
ENSMUSG00000028654	25.194244429605	223.117690943476	-1.871	9.2547e-08	5.2246e-06
ENSMUSG00000039959	568.027420455407	1398.02895049986	-1.1651	1.0044e-07	5.6267e-06
ENSMUSG00000029095	443.27769630916	181.674121691984	1.1576	1.207e-07	6.6352e-06
ENSMUSG00000017652	5648.28043983078	15595.2024882767	-1.2733	1.5214e-07	8.2102e-06
ENSMUSG00000024330	70.9058874572097	308.634056255838	-1.608	1.6752e-07	9.007e-06
Novel00046	1.6441707480987	95.0493562115304	-1.8615	1.7651e-07	9.4553e-06
ENSMUSG00000055541	2901.31589164644	1248.46974484124	1.1008	2.0298e-07	1.0756e-05
ENSMUSG00000005672	32.9159732928762	239.041413641945	-1.7922	2.1213e-07	1.116e-05
ENSMUSG00000004043	2587.10844500765	5711.83846844914	-1.0435	2.5332e-07	1.3232e-05
ENSMUSG00000022225	1.337189608948	42.9625282286652	-1.8493	2.5716e-07	1.3385e-05
ENSMUSG00000038349	40.2972578739178	178.912879125291	-1.6013	2.6765e-07	1.3833e-05
ENSMUSG00000006360	2048.52927525835	4667.26231153262	-1.0763	2.993e-07	1.5415e-05
ENSMUSG00000108436	66.9162381347545	205.702024974645	-1.3516	3.6248e-07	1.8302e-05
ENSMUSG00000021690	607.884918646255	266.31474602453	1.0779	4.184e-07	2.0748e-05
ENSMUSG00000042249	1127.27557103814	2582.41315327984	-1.0792	4.2568e-07	2.1038e-05
ENSMUSG00000041633	30.2454969649046	181.805002539259	-1.7092	4.335e-07	2.1352e-05
ENSMUSG00000004814	7.660439619767	51.0634512815015	-1.7289	4.4026e-07	2.1613e-05
ENSMUSG00000024379	4.32298777754907	61.8219811307321	-1.8109	4.6787e-07	2.2815e-05
ENSMUSG00000015243	9595.30908433715	20679.5864366344	-1.0128	4.9969e-07	2.4127e-05
ENSMUSG00000038390	58.8495268405358	10.3846021142329	1.6759	5.4433e-07	2.611e-05
ENSMUSG00000021423	500.132149286778	1213.11097349172	-1.1336	6.0991e-07	2.8972e-05
ENSMUSG00000037217	22.9623683819844	108.641971131059	-1.6039	6.1837e-07	2.9279e-05
ENSMUSG00000032501	680.941832912017	1952.57572773599	-1.2879	6.2091e-07	2.9304e-05
ENSMUSG00000028128	253.305456299311	762.914252338531	-1.3264	6.7677e-07	3.1436e-05
ENSMUSG00000025746	1855.55672526145	14164.8881748942	-1.74	7.3801e-07	3.3988e-05
ENSMUSG00000115667	27.1578049393409	107.469447970229	-1.5074	7.9878e-07	3.6338e-05
ENSMUSG00000034226	94.6499393666804	228.41558616134	-1.1264	9.0724e-07	4.0974e-05
Novel00004	18713.6207026668	40679.5174876321	-1.0166	1.0656e-06	4.7396e-05
ENSMUSG00000107622	28.5935851308766	105.133234793412	-1.4544	1.075e-06	4.7671e-05
ENSMUSG00000039960	412.558337074177	911.006837674575	-1.0335	1.0902e-06	4.8199e-05
ENSMUSG00000041782	177.082507938552	705.634158494916	-1.5038	1.1406e-06	5.0277e-05
ENSMUSG00000019990	93.0732298263692	273.658771975564	-1.2957	1.181e-06	5.1898e-05
ENSMUSG00000094392	501.951017723358	1078.31738848318	-1.0025	1.191e-06	5.2185e-05
ENSMUSG00000027562	13.1590030274431	79.5834257856549	-1.6578	1.3317e-06	5.7153e-05
ENSMUSG00000003665	156.489432633989	418.145205386509	-1.2153	1.3938e-06	5.9471e-05
ENSMUSG00000038775	388.387690380483	942.145686852047	-1.1251	1.401e-06	5.9606e-05
ENSMUSG00000022661	1605.41106823202	4088.32168409107	-1.1714	1.4383e-06	6.1017e-05
ENSMUSG00000029377	37.4162222521879	268.231760726721	-1.6881	1.5336e-06	6.4683e-05
ENSMUSG00000029207	300.021000211849	691.386906832957	-1.0737	1.6095e-06	6.6925e-05
ENSMUSG00000041132	773.0432242161	325.816846554599	1.1036	1.6526e-06	6.8521e-05
ENSMUSG00000024347	39.3635359434325	4.4078626631561	1.6997	1.7209e-06	7.0555e-05
ENSMUSG00000045730	814.847668615078	278.156286274883	1.2899	1.7513e-06	7.1404e-05
ENSMUSG00000038967	78.2691512386507	15.6464610144563	1.5876	1.8163e-06	7.3644e-05
ENSMUSG00000025491	7.20305389318265	75.9728043651676	-1.7056	1.9802e-06	7.9413e-05
ENSMUSG00000037010	1.51271663798165	43.5824409324387	-1.6915	2.1796e-06	8.6935e-05
ENSMUSG00000027430	136.170978404569	53.0994225997783	1.1657	2.5557e-06	0.00010003
ENSMUSG00000032584	106.377894433064	364.691683540838	-1.3894	2.6383e-06	0.00010299
ENSMUSG00000103313	33.1767774698345	109.055874415744	-1.3634	2.7065e-06	0.00010537
ENSMUSG00000005089	116.324867929667	412.312675009977	-1.411	2.7357e-06	0.00010595
ENSMUSG00000020656	2.52841244201673	34.5010913889636	-1.6753	3.1973e-06	0.00012285
ENSMUSG00000097474	88.9149295770132	301.10923853892	-1.3766	3.4558e-06	0.00013244
ENSMUSG00000033825	15.0867666258215	97.4300978282074	-1.621	3.5216e-06	0.00013461
ENSMUSG00000079227	171.221217446279	1811.55885644391	-1.6656	3.5959e-06	0.00013709
ENSMUSG00000030187	157.737047449001	438.79371787044	-1.2328	3.702e-06	0.00013897
ENSMUSG00000030605	5048.57737338181	12706.9791752766	-1.1479	3.6937e-06	0.00013897
ENSMUSG00000039431	140.688748885095	398.317938266476	-1.2468	3.8259e-06	0.00014253
ENSMUSG00000038418	293.483374266676	795.178587139391	-1.2086	4.2829e-06	0.00015835
ENSMUSG00000060044	52.4207098078325	166.826009261682	-1.3256	4.6193e-06	0.00016993
ENSMUSG00000029860	3445.71748927931	7685.08097872662	-1.0296	4.8403e-06	0.00017717
ENSMUSG00000004296	5042.47457546971	70413.835318581	-1.6351	5.2798e-06	0.00019088
ENSMUSG00000034634	16.8854098823615	75.1064964040458	-1.4941	5.2568e-06	0.00019088
ENSMUSG00000020718	45.3245225047969	124.07247712269	-1.2114	5.3887e-06	0.00019434
ENSMUSG00000034858	183.556122708424	52.1300073569688	1.3863	5.7164e-06	0.00020515
ENSMUSG00000020032	197.681201137791	80.1757232533275	1.123	6.3007e-06	0.00022285
ENSMUSG00000022508	1839.35531433952	675.724642954343	1.2052	6.5614e-06	0.00023095
ENSMUSG00000052861	8.48165791745183	43.9000707764105	-1.533	6.8232e-06	0.00023846
ENSMUSG00000047884	34.1450970805781	151.916354114675	-1.4877	7.0347e-06	0.00024468
ENSMUSG00000052512	1192.15934772157	470.87444300592	1.1431	7.7132e-06	0.00026639
ENSMUSG00000032515	784.407270337061	2534.84502361264	-1.3236	7.9765e-06	0.00027355
Novel00128	63.9204298058652	16.7341670762298	1.4093	8.6501e-06	0.0002939
ENSMUSG00000036452	676.187917060991	1606.02578718867	-1.0821	9.1352e-06	0.00030824
ENSMUSG00000033227	130.83010122025	371.517842319716	-1.2312	9.4046e-06	0.00031661
Novel00167	19.2717584384234	102.5954295539	-1.5257	9.5424e-06	0.00031978
ENSMUSG00000020017	17.5707362583749	81.2019300705204	-1.4808	1.0058e-05	0.00033553
ENSMUSG00000045322	18.5444631867692	89.5086642902981	-1.4948	1.0392e-05	0.00034509
ENSMUSG00000021226	188.881147830338	50.7971282366947	1.3898	1.0861e-05	0.00035584
ENSMUSG00000041592	3.5441082460518	30.7178074023855	-1.571	1.1669e-05	0.00037893
Novel00110	298.118194023987	121.496622477391	1.1051	1.1982e-05	0.00038568
ENSMUSG00000048779	93.515632659481	334.651948728611	-1.3688	1.2633e-05	0.00040312
ENSMUSG00000044485	10.94434330441	51.448468541706	-1.4686	1.3953e-05	0.00043854
ENSMUSG00000024776	311.998201728667	780.404595237771	-1.1211	1.46e-05	0.00045497
ENSMUSG00000031880	380.902222187716	165.599356077996	1.0471	1.6333e-05	0.00050298
Novel00058	4343.13274618184	1926.10701762056	1.0262	1.6346e-05	0.00050298
ENSMUSG00000052631	60.543737612371	9.8141534605104	1.5047	2.0705e-05	0.00062533
ENSMUSG00000030064	416.675153638443	931.584079198684	-1.0142	2.0927e-05	0.00063073
ENSMUSG00000076746	33.7930735164145	2.5382137533527	1.5259	2.1087e-05	0.00063277
ENSMUSG00000053846	22.0769921508869	75.6389739293581	-1.3211	2.2079e-05	0.00065737
ENSMUSG00000028937	734.487943878258	1796.76961373766	-1.0943	2.2717e-05	0.00067225
Novel00019	2.32445969700819	42.388352379322	-1.4996	2.5005e-05	0.00073259
ENSMUSG00000015854	668.863617484874	1553.54455376019	-1.0465	2.6391e-05	0.00076402
ENSMUSG00000024892	385.40493011801	128.373258466859	1.2408	2.6353e-05	0.00076402
ENSMUSG00000026271	8.06157352995112	81.4127671345764	-1.5114	2.6368e-05	0.00076402
ENSMUSG00000037235	456.526658983926	207.075615052235	1.0008	2.6244e-05	0.00076402
ENSMUSG00000030365	34.1311840303654	132.509850465471	-1.3738	2.7059e-05	0.00077877
ENSMUSG00000018427	708.914859118541	317.583266173205	1.0084	2.8393e-05	0.00081081
ENSMUSG00000099930	49.3571458522333	128.462663261343	-1.1407	3.0291e-05	0.00085834
ENSMUSG00000035849	15.7860060520476	63.6938813034908	-1.3821	3.1738e-05	0.00089244
ENSMUSG00000097134	90.0516994403303	206.873325936627	-1.0309	3.3915e-05	0.00093833
ENSMUSG00000030921	3412.20141902256	7696.82658104543	-1.0153	3.5697e-05	0.00097936
ENSMUSG00000024621	35721.4927561243	16013.9407117553	1.0049	3.6227e-05	0.0009902
ENSMUSG00000032845	62.2926062134214	273.0045112678	-1.4029	3.6225e-05	0.0009902
ENSMUSG00000032013	8.19302764006818	54.3151965199511	-1.4734	3.673e-05	0.0010021
ENSMUSG00000056145	1192.25740753997	2976.16541898044	-1.1013	3.7454e-05	0.0010162
ENSMUSG00000044716	30.6232425862177	85.7322558420875	-1.1858	3.7627e-05	0.001019
ENSMUSG00000095478	1403.83608883	580.524860828097	1.0733	4.0396e-05	0.001082
ENSMUSG00000029204	27.1220080279835	100.59059729779	-1.3336	4.2537e-05	0.0011291
ENSMUSG00000035352	3.22261444113888	39.5536656604424	-1.462	4.5109e-05	0.0011866
ENSMUSG00000023723	48.8322989178613	197.572196995643	-1.3647	4.7369e-05	0.0012394
ENSMUSG00000109715	68.0773657930389	16.0007495010669	1.3746	4.7498e-05	0.0012405
ENSMUSG00000072720	79.1945971615768	331.409923479982	-1.3724	5.0115e-05	0.0013042
ENSMUSG00000075585	276.116954051288	621.603636589399	-1.0082	5.384e-05	0.0013889
ENSMUSG00000101856	134.737366950229	47.0607805076871	1.1906	6.1416e-05	0.0015489
ENSMUSG00000087543	125.75321618726	54.8354405985863	1.0204	6.3115e-05	0.001589
ENSMUSG00000044456	348.353700714648	959.940930552719	-1.161	6.4467e-05	0.0016175
ENSMUSG00000086725	140.960292225731	60.4071567246227	1.0382	6.5969e-05	0.0016496
ENSMUSG00000054855	1065.74259768228	2709.70391997853	-1.1026	6.7481e-05	0.0016814
ENSMUSG00000038296	24.1041109784859	155.984371303461	-1.4246	6.9502e-05	0.0017261
ENSMUSG00000018925	13.1613367957217	59.0082026738873	-1.3659	7.3435e-05	0.0018177
ENSMUSG00000079067	59.8698254872085	151.027463706706	-1.0944	7.5497e-05	0.0018624
ENSMUSG00000024402	55.259711860002	163.895325631615	-1.2006	7.7005e-05	0.0018933
ENSMUSG00000019960	445.093731699075	1011.48093476352	-1.0072	8.7782e-05	0.0021297
ENSMUSG00000112226	28.4174584862934	102.633190420617	-1.2926	8.7679e-05	0.0021297
ENSMUSG00000029442	152.061312419021	43.9805104417342	1.2674	9.3662e-05	0.0022464
ENSMUSG00000036381	222.820414537504	1470.63239673497	-1.398	9.867e-05	0.0023588
ENSMUSG00000070323	85.4946637429884	263.53759140507	-1.2105	0.00010612	0.0025043
ENSMUSG00000025855	12.0514882206532	66.3765269539745	-1.3745	0.00011096	0.0026016
ENSMUSG00000053475	54.3679588051575	273.905410525129	-1.3643	0.00011216	0.0026257
ENSMUSG00000024677	109.327500934222	393.165994350531	-1.2764	0.00011638	0.0026944
ENSMUSG00000033730	18.2788513077097	79.3872716833789	-1.333	0.00011603	0.0026944
ENSMUSG00000038843	23.618734120393	96.313210310744	-1.3155	0.00011889	0.0027437
ENSMUSG00000053219	33.2794359734299	118.950672685864	-1.2672	0.00013103	0.0029708
ENSMUSG00000030747	93.8886460503174	224.233335585675	-1.0393	0.00013761	0.0030744
ENSMUSG00000032066	15.1709092365667	78.8646146696258	-1.3508	0.00014158	0.0031534
Novel00168	432.176783920608	1323.63367916376	-1.1964	0.00014241	0.0031671
ENSMUSG00000002289	44.2166378074602	249.8348998291	-1.3529	0.00015412	0.0033724
ENSMUSG00000038637	90.6179156347935	39.0708573294674	1.0152	0.00015417	0.0033724
ENSMUSG00000028613	1031.96722899113	393.408786281051	1.1011	0.00015912	0.0034601
ENSMUSG00000027488	323.660189237285	138.169332006432	1.0163	0.00016093	0.0034841
ENSMUSG00000024675	127.568921515009	1098.42612703548	-1.3489	0.00016953	0.0036539
Novel00134	6.0518360580229	58.2271203256637	-1.3453	0.00017081	0.0036761
ENSMUSG00000052013	10.1136497680669	48.741722814317	-1.3207	0.00018007	0.0038416
ENSMUSG00000097860	33.6681612611276	95.6123276783041	-1.1425	0.00018451	0.0039053
Novel00151	32.3572933248787	113.859308483561	-1.2437	0.00018549	0.0039174
ENSMUSG00000040152	11864.3403061057	27713.0640738202	-1.0127	0.00019343	0.0040619
ENSMUSG00000074622	263.712802822541	683.321957172607	-1.0881	0.00019389	0.0040655
ENSMUSG00000087259	70.8493660874264	25.3929802170551	1.1341	0.00020248	0.0042156
ENSMUSG00000033207	227.290985536225	668.246777605351	-1.1611	0.00020331	0.004227
ENSMUSG00000107994	147.147255558792	61.3127066025338	1.0334	0.00022257	0.004531
ENSMUSG00000003484	13.205779605185	67.0404744142506	-1.3118	0.00022516	0.0045711
ENSMUSG00000038550	110.269588431725	39.8891337010797	1.1166	0.00025063	0.0050119
ENSMUSG00000036362	18.4736987046067	82.9691705262801	-1.2871	0.00025248	0.0050351
Novel00021	1.98905284188259	25.9212854529205	-1.2886	0.0002675	0.0053131
ENSMUSG00000032725	198.9106699505	539.700785187163	-1.1048	0.00026988	0.0053459
ENSMUSG00000009145	24.1974991028865	75.708324069475	-1.1767	0.00027435	0.0054272
ENSMUSG00000001865	0.637950182721924	20.4381970163468	-1.2432	0.00028774	0.0056614
ENSMUSG00000054723	66.1642798915059	20.7220697187478	1.1851	0.00029055	0.0057091
ENSMUSG00000104213	0.973357037847517	18.5325813994097	-1.2566	0.00030987	0.0060205
ENSMUSG00000104876	77.3865790035422	9.74316571556577	1.2937	0.00031009	0.0060205
Novel00077	100.577692509969	41.9181095062192	1.0251	0.0003165	0.0061287
ENSMUSG00000028072	1.29485084276044	34.2364476463771	-1.2318	0.00031998	0.0061799
ENSMUSG00000021765	90.7906743110823	277.080311309559	-1.1577	0.00033214	0.0063811
ENSMUSG00000036902	158.524996685366	49.6404388512531	1.1724	0.00033944	0.0064721
ENSMUSG00000072421	21.0121860008313	61.7266098872183	-1.1366	0.00035151	0.0066573
ENSMUSG00000050737	82915.571322331	32806.2611538059	1.0501	0.00037555	0.0070288
ENSMUSG00000047959	683.776684076289	1636.92470149965	-1.0122	0.00039175	0.0072694
ENSMUSG00000020407	1467.15509346519	3604.49640867016	-1.0295	0.00039817	0.0073711
ENSMUSG00000024854	129.747884663848	25.675708997986	1.2644	0.00040683	0.0075018
Novel00137	44.3689167131669	112.712523004464	-1.0513	0.00040744	0.0075036
ENSMUSG00000090461	2.65986655213378	31.990006080493	-1.2379	0.00044229	0.0080048
ENSMUSG00000055782	18.8164767551148	55.4943483774702	-1.1272	0.00044794	0.0080773
ENSMUSG00000113224	4.74984374488275	49.2830020218958	-1.2367	0.00047696	0.0084766
ENSMUSG00000096960	6.2090122252895	27.7626619963715	-1.2296	0.0005185	0.0090232
ENSMUSG00000016349	7.26260898395776	57.1833518413302	-1.2346	0.00055549	0.0094698
ENSMUSG00000082507	2.34341017432478	18.9192362644421	-1.2278	0.00060154	0.010079
ENSMUSG00000024673	5.40170697781734	28.8794592269112	-1.2301	0.00060869	0.010164
ENSMUSG00000027200	27.5684140881833	94.2873045709738	-1.1645	0.00063501	0.010532
ENSMUSG00000049804	56.387706437374	208.091789321443	-1.1763	0.00070871	0.011522
ENSMUSG00000032554	17.6296917336005	49.2802987729753	-1.0772	0.00075904	0.012176
ENSMUSG00000022177	123.895847180497	49.7398258294589	1.0175	0.00077516	0.012354
Novel00101	50.5203128598738	170.899998016905	-1.1475	0.00078679	0.012512
ENSMUSG00000048218	6.80462364182387	39.1205682211971	-1.2071	0.00079149	0.012556
ENSMUSG00000050071	36.2238648819397	90.3625336604566	-1.0165	0.00079297	0.012556
ENSMUSG00000085152	1.98905284188259	20.6785355377416	-1.184	0.00079265	0.012556
ENSMUSG00000037664	24.6069737145494	160.879120957439	-1.2034	0.00079951	0.012646
ENSMUSG00000073758	13.7217509164482	45.0473499388654	-1.1348	0.00080864	0.01273
ENSMUSG00000097924	106.393581464386	17.8859070672029	1.1985	0.00085954	0.013379
ENSMUSG00000029005	12.619643427309	68.6375800963998	-1.1972	0.00087233	0.013549
ENSMUSG00000115553	21.6284820474113	57.2256221260962	-1.0381	0.00093245	0.014198
ENSMUSG00000031871	18.6956324208356	93.4452166615273	-1.1881	0.00094131	0.014288
ENSMUSG00000018916	46.3873249487403	440.644716673302	-1.1582	0.00098395	0.014752
ENSMUSG00000026581	5.04734964537516	29.5618951219654	-1.1816	0.0010179	0.015153
ENSMUSG00000039405	39.607888442436	3.05628996381752	1.1367	0.001024	0.015229
ENSMUSG00000030313	46.2951758838191	16.4514382952989	1.062	0.0010422	0.015474
ENSMUSG00000003418	7.8531829733882	50.5016723257292	-1.1755	0.0010493	0.015526
ENSMUSG00000028459	34.5868356042207	101.257446259134	-1.078	0.0010647	0.015706
Novel00020	4.02548187705666	23.8022129177919	-1.174	0.001093	0.016011
ENSMUSG00000038742	93.7589509584686	34.2837873003814	1.0511	0.0011109	0.016221
ENSMUSG00000045349	7.50386306804994	45.5347390731287	-1.1709	0.0011144	0.016228
ENSMUSG00000050108	22.8597745723086	82.8361949708048	-1.1377	0.0011329	0.016383
ENSMUSG00000038094	8.51512106053064	37.0984262570326	-1.1517	0.0012739	0.018031
Novel00233	501.52614303172	164.007608304156	1.0845	0.0012986	0.018293
ENSMUSG00000055692	69.4383782753242	19.4949228517043	1.1245	0.0013129	0.018441
ENSMUSG00000078616	114.088959604283	774.597798855737	-1.1444	0.0013467	0.018829
ENSMUSG00000028883	28.7820557040267	114.982817805575	-1.1325	0.0014473	0.019947
ENSMUSG00000045506	31.2389390172482	4.74132628251686	1.1348	0.0015218	0.020778
ENSMUSG00000076752	20.5487933410467	2.11023427287703	1.1091	0.0015366	0.020922
ENSMUSG00000029409	55.3517605877596	233.940616214161	-1.131	0.001568	0.021268
ENSMUSG00000090958	18.2314751144183	89.3561226464058	-1.1366	0.0015741	0.021295
ENSMUSG00000076676	80.2341514821932	24.3588322174021	1.0875	0.0016109	0.021729
ENSMUSG00000039578	50.2429566677971	7.43727102377028	1.1245	0.0016379	0.022016
ENSMUSG00000102099	21.4183573381193	3.48508824670709	1.1268	0.001671	0.022401
ENSMUSG00000086015	26.3413943437572	4.29309389552648	1.1251	0.0016898	0.022548
Novel00238	73.9509711632028	14.0428883077809	1.1257	0.0017427	0.023046
ENSMUSG00000107374	27.3360356271998	7.63350340342383	1.0985	0.0017548	0.023184
ENSMUSG00000030159	13.027548917326	38.4776993619884	-1.0508	0.0017705	0.023349
ENSMUSG00000032690	457.57990322232	1753.92538067016	-1.1091	0.0017924	0.023569
ENSMUSG00000041872	2.69273007966304	43.1039734552119	-1.0499	0.0018302	0.023836
ENSMUSG00000066687	23.7830517580393	3.76920779078691	1.1122	0.0018781	0.024309
ENSMUSG00000035314	51.7297463891657	14.1074941977157	1.0949	0.0019876	0.025458
ENSMUSG00000067199	40.2292617445003	7.49488140056764	1.1093	0.0020165	0.025685
ENSMUSG00000056753	42.9932912279557	15.8352458950073	1.0095	0.0020385	0.025838
ENSMUSG00000042686	40.1864883938464	11.0196566578903	1.0852	0.0021034	0.026456
Novel00173	249.764830446552	677.807561109565	-1.0066	0.0022542	0.027922
ENSMUSG00000089715	154.292678410551	42.3614707761187	1.08	0.0022843	0.028104
ENSMUSG00000021363	14.1886118816908	58.7589059154709	-1.0924	0.0022888	0.028133
ENSMUSG00000114761	10.0740146607047	55.9673013916324	-1.0929	0.0023193	0.028393
ENSMUSG00000039629	20.992865632968	96.3058462064264	-1.0904	0.0024305	0.029628
ENSMUSG00000107355	16.9304523073744	46.223761967479	-1.0023	0.0025075	0.030443
ENSMUSG00000110697	13.8008561000894	53.4229040354173	-1.0746	0.0026316	0.031507
ENSMUSG00000048480	2.66934179079207	21.4361314671874	-1.0515	0.0027292	0.032332
ENSMUSG00000031760	4.84843432747054	29.6282168941055	-1.0613	0.0029133	0.034046
ENSMUSG00000041827	753.792278892864	3954.71562836045	-1.0677	0.0029167	0.034058
Novel00057	2.36236065164137	17.827683032278	-1.0459	0.0029662	0.034485
ENSMUSG00000097423	5.66965262515537	25.7020186404542	-1.0546	0.0033697	0.038105
ENSMUSG00000003070	34.2454218158949	8.22780529237294	1.0499	0.0034668	0.038951
ENSMUSG00000068205	48.4023694011556	16.2870786107096	1.0022	0.0035644	0.039753
ENSMUSG00000068105	10.9470469632354	37.9995570038179	-1.0325	0.0036154	0.040111
ENSMUSG00000004891	61.1026473053713	218.192350168974	-1.0346	0.0036747	0.040584
ENSMUSG00000021636	16.7589931993484	66.7453070423563	-1.0346	0.0039478	0.042859
ENSMUSG00000030107	258.029782846508	1240.54876061866	-1.0332	0.004011	0.043383
ENSMUSG00000026573	7.1773318360331	32.2420060878299	-1.0331	0.0040756	0.043761
ENSMUSG00000044701	1265.31759843687	4062.40408916794	-1.0096	0.0041049	0.043986
ENSMUSG00000022367	8.65274713493111	51.3086174478633	-1.0162	0.0042076	0.044786
ENSMUSG00000045326	7.57906536176676	29.4254826846721	-1.0182	0.0045407	0.04755
ENSMUSG00000112894	4.23387243361958	18.1126213787717	-1.0146	0.004792	0.049638
