# Supplementary material for: Allosteric inhibition of SHP2 uncovers aberrant TLR7 trafficking in aggravating psoriasis
Source: EMBO Mol Med. 2021 Dec 22;14(3):e14455. doi: 10.15252/emmm.202114455 (PMC8899919; doi:10.15252/emmm.202114455)
Supplement: Supplementary file 3 — Source Data for Expanded View [file EMMM-14-e14455-s002.zip › EMM-2021-14455_SourceDataForExpandedView/Fig_EV_2/EV2A/SHP099vsWT_w1234567_dbnhj15.DEG_down.xls]

gene_id	SHP099_readcount	WT_readcount	log2FoldChange	pval	padj
ENSMUSG00000019122	4294.88972827771	53426.5753811325	-3.3342	2.1383e-63	3.1386e-59
ENSMUSG00000026981	3248.76940486016	27755.9337436241	-2.8977	3.2378e-61	2.3762e-57
ENSMUSG00000024486	133.098104241395	1076.34689945821	-2.8184	1.8469e-57	9.0364e-54
ENSMUSG00000026712	1561.53374676218	8515.83649880581	-2.3314	1.1312e-52	4.1509e-49
ENSMUSG00000054342	420.840480058174	1955.61416149736	-2.1279	1.1714e-51	3.4386e-48
ENSMUSG00000020010	735.301576218399	4189.41309408596	-2.3753	1.5111e-48	3.6967e-45
ENSMUSG00000018500	816.09633831051	4346.22153745746	-2.2653	1.5138e-39	3.1742e-36
ENSMUSG00000030162	2737.83894945634	11163.0605210665	-1.9379	2.9086e-39	5.3365e-36
ENSMUSG00000057135	1.95618931435333	206.526551216951	-4.1018	2.4519e-36	3.9987e-33
ENSMUSG00000026979	1545.2803903692	4975.21089408334	-1.6248	2.1948e-33	3.2215e-30
ENSMUSG00000028121	262.817782136566	1365.10905573839	-2.1777	4.3066e-28	5.7465e-25
ENSMUSG00000051379	892.644261337049	3055.68366801812	-1.6885	1.325e-27	1.6207e-24
ENSMUSG00000023809	3630.73353967018	10303.0278639137	-1.4474	6.9052e-26	6.959e-23
ENSMUSG00000029304	26326.3860548139	77693.388950764	-1.4975	7.1117e-26	6.959e-23
ENSMUSG00000035373	1491.3353247624	12474.0160149934	-2.6308	6.5787e-26	6.959e-23
ENSMUSG00000015396	2342.50307220818	9182.30251169889	-1.8364	3.8999e-24	3.5776e-21
ENSMUSG00000028238	2345.89299399444	7988.01547921356	-1.667	1.5728e-23	1.3579e-20
ENSMUSG00000000555	11105.713815891	23814.3761888426	-1.0746	6.2896e-23	5.1288e-20
ENSMUSG00000050578	268.312712207701	1488.96672455106	-2.2019	7.7567e-23	5.9922e-20
ENSMUSG00000031443	2855.1288163521	8627.46304589732	-1.518	9.271e-23	6.804e-20
ENSMUSG00000003863	1281.02227008698	4483.85503231754	-1.6956	1.5447e-22	1.0797e-19
ENSMUSG00000071713	18506.6992019316	49187.0902550838	-1.3553	2.0146e-22	1.3441e-19
ENSMUSG00000061878	410.534492470277	2320.70756448234	-2.2142	2.7914e-22	1.7814e-19
ENSMUSG00000011179	2825.30058569087	6975.5082454851	-1.2593	5.9879e-22	3.6621e-19
ENSMUSG00000035385	7966.5704666493	45265.7897091527	-2.2121	1.1106e-21	6.5206e-19
ENSMUSG00000039474	740.727557149287	2951.28268375521	-1.8382	1.7359e-21	9.4368e-19
ENSMUSG00000030208	3234.18491878051	7907.42111843632	-1.2435	1.3349e-20	6.9978e-18
ENSMUSG00000037697	12490.9603685815	33326.1489536262	-1.3541	2.8684e-20	1.4518e-17
ENSMUSG00000027399	12932.1488565634	110080.352927443	-2.5237	8.4919e-20	4.0208e-17
ENSMUSG00000085498	188.978650296695	1444.34941277223	-2.4356	1.2628e-19	5.7922e-17
ENSMUSG00000031389	431.180911072951	1008.54244903424	-1.1836	1.8426e-19	7.9548e-17
ENSMUSG00000049723	3399.64758299218	13070.3684237229	-1.7784	6.139e-19	2.5745e-16
ENSMUSG00000053338	1408.57535031729	4362.18354527267	-1.5309	7.4423e-19	3.0344e-16
ENSMUSG00000029816	265609.919075234	610041.798252229	-1.1585	8.1595e-19	3.2369e-16
ENSMUSG00000032578	170.969478789052	1396.75453324476	-2.4618	1.1563e-18	4.4664e-16
ENSMUSG00000032231	10914.7030520429	22846.1433806099	-1.0355	3.7502e-18	1.4114e-15
ENSMUSG00000025383	50.1199435963225	549.990040628321	-2.6234	6.2998e-18	2.3117e-15
ENSMUSG00000024030	160.899101650025	1147.22100241327	-2.3357	1.0787e-17	3.8616e-15
ENSMUSG00000026657	1194.2938414177	3540.50738744264	-1.4707	1.7668e-17	6.1747e-15
ENSMUSG00000079293	6017.8758994281	24812.1108089061	-1.8366	2.5136e-17	8.5801e-15
ENSMUSG00000050212	1303.88260026133	2855.7724717533	-1.0927	4.5009e-17	1.4754e-14
ENSMUSG00000061132	1740.94215413155	3716.69864619127	-1.0597	4.5232e-17	1.4754e-14
ENSMUSG00000021614	1391.12163163232	4991.61907241816	-1.6834	8.9007e-17	2.8401e-14
ENSMUSG00000022246	5339.21319297994	14515.7491307558	-1.3621	1.7699e-16	5.5273e-14
ENSMUSG00000029379	10017.2785361132	53949.6309777226	-2.0784	1.8091e-16	5.5321e-14
ENSMUSG00000107480	130.465963452523	388.415525707683	-1.4708	2.1948e-16	6.5746e-14
ENSMUSG00000032068	75.7157565205779	629.15526554088	-2.3943	3.9699e-16	1.1654e-13
ENSMUSG00000030103	5664.31037260747	13921.8257792919	-1.2359	5.845e-16	1.6822e-13
ENSMUSG00000048621	1231.17721534148	3942.98651167477	-1.5486	8.5939e-16	2.4258e-13
ENSMUSG00000004665	1512.17809190726	6116.80119699503	-1.7969	9.4823e-16	2.6261e-13
ENSMUSG00000025856	239.056513902508	1197.79208192873	-1.9978	1.2185e-15	3.2693e-13
ENSMUSG00000032786	8789.93269182898	20737.537499814	-1.1835	1.225e-15	3.2693e-13
ENSMUSG00000034394	2295.80265879455	10833.2287969469	-1.9425	1.4305e-15	3.7495e-13
ENSMUSG00000025804	506.544635659093	2221.14821423448	-1.8717	1.747e-15	4.4987e-13
ENSMUSG00000022150	717.044251191418	4334.40184057617	-2.1452	2.8329e-15	7.1691e-13
ENSMUSG00000062991	31.7525765602328	272.600993563271	-2.3736	3.6489e-15	9.0778e-13
Novel00087	17.58058138758	182.301108186273	-2.4629	5.2795e-15	1.2915e-12
ENSMUSG00000030789	1175.04567459519	6863.28703465031	-2.1102	5.8585e-15	1.4097e-12
ENSMUSG00000006403	74.3814356015385	867.6574712157	-2.517	6.5556e-15	1.552e-12
ENSMUSG00000002204	213.605738076416	609.928282869181	-1.4085	8.4489e-15	1.9684e-12
ENSMUSG00000028967	380.781872946687	973.613870073423	-1.278	1.0989e-14	2.5203e-12
ENSMUSG00000028517	4455.98002243268	10397.6612567135	-1.165	1.985e-14	4.4825e-12
ENSMUSG00000085913	558.297943738486	1376.362043395	-1.2305	4.1552e-14	9.103e-12
ENSMUSG00000000184	406.977745876736	1367.08174054465	-1.5794	8.6823e-14	1.8469e-11
ENSMUSG00000032204	400.268833349886	1202.90394320859	-1.4577	1.1134e-13	2.3347e-11
ENSMUSG00000039217	156.935943216488	612.510392502581	-1.729	1.3174e-13	2.6857e-11
ENSMUSG00000001270	270.747036572604	684.650772175445	-1.258	2.2285e-13	4.3039e-11
ENSMUSG00000024659	6457.26597532107	16259.0632552374	-1.2524	2.2155e-13	4.3039e-11
ENSMUSG00000032487	36176.7854901768	191077.368976146	-1.9871	2.3202e-13	4.4229e-11
ENSMUSG00000037944	48.1654884346982	328.577133217155	-2.1597	2.7292e-13	5.1358e-11
ENSMUSG00000002602	1133.23606644612	4495.04686883403	-1.7375	3.0262e-13	5.6159e-11
ENSMUSG00000026923	3538.7750074541	7683.06395320496	-1.0697	3.0609e-13	5.6159e-11
ENSMUSG00000034612	986.674150960461	4862.58867234987	-1.925	4.1337e-13	7.4907e-11
ENSMUSG00000027646	3082.86279859173	7937.59642121029	-1.2762	5.4481e-13	9.5199e-11
ENSMUSG00000056592	465.105844233274	1193.29660084263	-1.2707	6.1539e-13	1.0503e-10
ENSMUSG00000021725	1182.26549526565	2590.33685977372	-1.0793	7.663e-13	1.2928e-10
ENSMUSG00000030577	708.142517256738	1692.47759658433	-1.1862	9.0084e-13	1.5026e-10
ENSMUSG00000002847	25.1898066180506	121.729718643969	-1.8941	1.154e-12	1.8821e-10
ENSMUSG00000046223	11830.789495818	30027.7794352002	-1.2568	1.2255e-12	1.9767e-10
ENSMUSG00000045672	319.365103031785	1056.54216852157	-1.549	1.2482e-12	1.9914e-10
ENSMUSG00000061100	9.89848763167103	271.127291334661	-2.5183	1.3348e-12	2.1067e-10
ENSMUSG00000027087	2404.93658112714	5231.14995467104	-1.0693	1.464e-12	2.2861e-10
ENSMUSG00000056749	478.967249795774	1153.6477655335	-1.193	2.0181e-12	3.0856e-10
ENSMUSG00000021720	411.549233731057	1163.87907346926	-1.3788	2.2944e-12	3.4699e-10
ENSMUSG00000030724	16.9432308204076	149.462507249146	-2.2455	2.5426e-12	3.7437e-10
ENSMUSG00000079442	3299.0769714438	7039.86712862447	-1.044	2.5597e-12	3.7437e-10
ENSMUSG00000079523	19474.6176587406	47403.0489331359	-1.2049	2.7275e-12	3.9249e-10
ENSMUSG00000025044	11149.2732400181	26389.2984102748	-1.1713	2.8771e-12	4.1e-10
ENSMUSG00000058755	1273.12550332509	3916.09172911429	-1.4671	3.3081e-12	4.6689e-10
ENSMUSG00000020077	7196.08328035204	21290.1164416511	-1.4256	3.3499e-12	4.6829e-10
ENSMUSG00000053175	1480.93289642641	3218.64663177913	-1.0658	4.4418e-12	6.1506e-10
ENSMUSG00000026833	211.705965609546	799.028880267553	-1.6644	6.8751e-12	9.3437e-10
ENSMUSG00000022218	73.1242808539477	336.648114836233	-1.8306	8.1478e-12	1.0972e-09
ENSMUSG00000036718	1017.36374024027	2365.10884304706	-1.147	8.7735e-12	1.1707e-09
ENSMUSG00000039395	452.662722206634	1027.85210038985	-1.1181	9.2474e-12	1.2228e-09
ENSMUSG00000027360	35.884185246343	283.967550033015	-2.1624	1.0385e-11	1.3489e-09
ENSMUSG00000107546	34.8665902584956	170.446571168498	-1.8695	1.3058e-11	1.6667e-09
ENSMUSG00000018819	541.332114141379	2090.05286067831	-1.6749	1.9167e-11	2.4253e-09
ENSMUSG00000040061	323.671973378682	764.943552039342	-1.1633	2.7377e-11	3.4345e-09
ENSMUSG00000050010	36.3507161494192	396.012551593662	-2.2391	4.31e-11	5.2719e-09
ENSMUSG00000079625	291.254320488015	1606.4156386585	-1.9346	4.9364e-11	5.9882e-09
ENSMUSG00000020592	3348.70182334337	10372.6337137289	-1.4564	5.8405e-11	7.0268e-09
ENSMUSG00000020100	1722.95756926887	3736.10200361702	-1.0571	6.8039e-11	7.9894e-09
ENSMUSG00000015568	3572.62705102413	12434.9090200833	-1.5682	7.0475e-11	8.2096e-09
ENSMUSG00000021250	55.9645883288815	344.98555892792	-1.993	7.1032e-11	8.2096e-09
ENSMUSG00000041324	8419.16158532042	35391.6243456464	-1.7304	8.2937e-11	9.3642e-09
ENSMUSG00000034765	180.387756377573	461.713957616022	-1.2482	8.5764e-11	9.5367e-09
ENSMUSG00000001348	5770.61658877388	12254.0695887006	-1.0305	9.6383e-11	1.0637e-08
ENSMUSG00000029570	146.197182287516	808.291762101948	-1.919	1.142e-10	1.2475e-08
ENSMUSG00000053113	17357.7866263406	58892.1100284167	-1.5393	1.1991e-10	1.2847e-08
ENSMUSG00000027398	8035.12848174171	142722.144316143	-2.283	1.2535e-10	1.3333e-08
ENSMUSG00000040522	976.482645188518	4201.53286257285	-1.7409	1.4727e-10	1.544e-08
ENSMUSG00000043421	2229.81027746578	5196.47515662714	-1.1402	1.5621e-10	1.6169e-08
ENSMUSG00000042284	258.226988877223	846.268097879006	-1.5025	1.607e-10	1.6495e-08
ENSMUSG00000054364	2385.16248828171	5195.98787130561	-1.059	2.1284e-10	2.1398e-08
ENSMUSG00000062825	44067.6030505645	92893.7077679955	-1.0193	2.1471e-10	2.1439e-08
ENSMUSG00000036853	238.656079945037	1043.35751678287	-1.7466	2.1959e-10	2.1778e-08
ENSMUSG00000030109	500.484373525269	1684.06703046139	-1.5254	2.3825e-10	2.347e-08
ENSMUSG00000097754	188.375237285448	625.047147710231	-1.5091	3.1918e-10	3.1026e-08
ENSMUSG00000049598	24.3072990768617	123.708079585449	-1.8419	3.4243e-10	3.3067e-08
ENSMUSG00000026437	677.93495688971	1523.77889079862	-1.0939	3.7958e-10	3.6179e-08
ENSMUSG00000040809	1628.08702149477	4776.41621024891	-1.3853	5.3284e-10	5.0458e-08
ENSMUSG00000023087	406.927145190824	1090.24508445674	-1.2879	7.7775e-10	7.2021e-08
ENSMUSG00000075122	291.388489034662	849.745337349468	-1.3759	8.6193e-10	7.858e-08
ENSMUSG00000015143	4129.41030210363	10268.5889635839	-1.2071	8.7352e-10	7.9145e-08
ENSMUSG00000021356	48.3628993248766	215.92545232702	-1.7346	9.4764e-10	8.43e-08
ENSMUSG00000000275	4933.33178025445	12726.2694709957	-1.2462	1.0459e-09	9.1929e-08
ENSMUSG00000062960	212.516039209763	760.339924541506	-1.5626	1.0672e-09	9.3238e-08
ENSMUSG00000078452	90.6246872146265	315.000929151157	-1.5376	1.1031e-09	9.5803e-08
ENSMUSG00000033450	250.832890139904	852.172020620302	-1.5156	1.241e-09	1.0715e-07
ENSMUSG00000004267	1393.08993033537	3356.59495114458	-1.17	1.2524e-09	1.075e-07
ENSMUSG00000018927	13369.857521753	40799.9963816121	-1.4165	1.336e-09	1.1401e-07
ENSMUSG00000017737	625.527777931413	1875.09413938463	-1.3981	1.5979e-09	1.3402e-07
ENSMUSG00000046186	415.169922620842	1383.42382279026	-1.496	1.6444e-09	1.3714e-07
ENSMUSG00000038264	13.8990120982109	134.352334350407	-2.0638	1.7182e-09	1.4249e-07
ENSMUSG00000103847	257.918503310346	1304.20377960657	-1.8056	1.9086e-09	1.5738e-07
ENSMUSG00000091955	436.318445905516	1008.00217609506	-1.1187	2.249e-09	1.8138e-07
ENSMUSG00000028341	117.103413213862	667.31952523343	-1.8543	3.6801e-09	2.858e-07
ENSMUSG00000015766	300.129001339175	968.269734427515	-1.4531	5.7313e-09	4.4044e-07
ENSMUSG00000027470	5.07577536135004	74.6871866215204	-2.0647	6.2092e-09	4.6979e-07
ENSMUSG00000016529	3.67556235616886	102.962818879133	-2.0883	6.3887e-09	4.8089e-07
ENSMUSG00000002108	1480.30181334582	3656.50773733614	-1.1882	6.7956e-09	5.0891e-07
ENSMUSG00000115148	305.578124338664	678.148799328603	-1.0675	8.151e-09	6.0424e-07
Novel00095	170.509188729315	557.603868203372	-1.4554	1.099e-08	7.9461e-07
ENSMUSG00000030474	216.575189089362	701.290856474839	-1.449	1.1162e-08	8.0314e-07
ENSMUSG00000024743	16.8335958775157	165.608957660991	-1.9894	1.1295e-08	8.0874e-07
ENSMUSG00000070524	120.547760696902	356.400240823561	-1.3651	1.1591e-08	8.259e-07
ENSMUSG00000038239	69.8440503342263	246.007958344069	-1.5141	1.4406e-08	1.0166e-06
ENSMUSG00000025355	263.158495972179	876.831435512082	-1.4658	1.9095e-08	1.3346e-06
ENSMUSG00000031808	2103.61566031231	4742.06013713953	-1.0817	1.9367e-08	1.3472e-06
ENSMUSG00000024653	0.30254332759633	53.8473197671662	-1.9855	2.7199e-08	1.8302e-06
ENSMUSG00000053560	1379.31237624713	3763.16655725347	-1.2767	3.7785e-08	2.4325e-06
ENSMUSG00000074805	2.28212093082063	64.1489475314562	-1.9751	3.9843e-08	2.5538e-06
ENSMUSG00000026315	504.338055454428	1328.75049142312	-1.2424	4.0887e-08	2.6093e-06
ENSMUSG00000028480	219.274521532638	517.65468873923	-1.1268	4.6536e-08	2.9316e-06
ENSMUSG00000050370	141.646189166618	586.595893869049	-1.6082	4.961e-08	3.0817e-06
ENSMUSG00000025473	2360.53996110882	5003.77595921853	-1.0055	6.5923e-08	3.931e-06
ENSMUSG00000058624	2768.49826597487	6608.69322988256	-1.1367	6.5695e-08	3.931e-06
ENSMUSG00000031779	149.788271970773	733.908575997166	-1.6962	6.8207e-08	4.0206e-06
ENSMUSG00000028064	1096.22986956507	2347.91272908709	-1.0172	6.898e-08	4.05e-06
ENSMUSG00000031596	34797.4503451441	115743.133914153	-1.4429	7.7332e-08	4.4688e-06
ENSMUSG00000039013	1.28537560410214	35.3556595867659	-1.9265	8.5113e-08	4.88e-06
ENSMUSG00000027318	23.4470452873641	87.0328468613173	-1.5189	8.7076e-08	4.9731e-06
ENSMUSG00000028654	25.194244429605	223.117690943476	-1.871	9.2547e-08	5.2246e-06
ENSMUSG00000039959	568.027420455407	1398.02895049986	-1.1651	1.0044e-07	5.6267e-06
ENSMUSG00000017652	5648.28043983078	15595.2024882767	-1.2733	1.5214e-07	8.2102e-06
ENSMUSG00000024330	70.9058874572097	308.634056255838	-1.608	1.6752e-07	9.007e-06
Novel00046	1.6441707480987	95.0493562115304	-1.8615	1.7651e-07	9.4553e-06
ENSMUSG00000005672	32.9159732928762	239.041413641945	-1.7922	2.1213e-07	1.116e-05
ENSMUSG00000004043	2587.10844500765	5711.83846844914	-1.0435	2.5332e-07	1.3232e-05
ENSMUSG00000022225	1.337189608948	42.9625282286652	-1.8493	2.5716e-07	1.3385e-05
ENSMUSG00000038349	40.2972578739178	178.912879125291	-1.6013	2.6765e-07	1.3833e-05
ENSMUSG00000006360	2048.52927525835	4667.26231153262	-1.0763	2.993e-07	1.5415e-05
ENSMUSG00000108436	66.9162381347545	205.702024974645	-1.3516	3.6248e-07	1.8302e-05
ENSMUSG00000042249	1127.27557103814	2582.41315327984	-1.0792	4.2568e-07	2.1038e-05
ENSMUSG00000041633	30.2454969649046	181.805002539259	-1.7092	4.335e-07	2.1352e-05
ENSMUSG00000004814	7.660439619767	51.0634512815015	-1.7289	4.4026e-07	2.1613e-05
ENSMUSG00000024379	4.32298777754907	61.8219811307321	-1.8109	4.6787e-07	2.2815e-05
ENSMUSG00000015243	9595.30908433715	20679.5864366344	-1.0128	4.9969e-07	2.4127e-05
ENSMUSG00000021423	500.132149286778	1213.11097349172	-1.1336	6.0991e-07	2.8972e-05
ENSMUSG00000037217	22.9623683819844	108.641971131059	-1.6039	6.1837e-07	2.9279e-05
ENSMUSG00000032501	680.941832912017	1952.57572773599	-1.2879	6.2091e-07	2.9304e-05
ENSMUSG00000028128	253.305456299311	762.914252338531	-1.3264	6.7677e-07	3.1436e-05
ENSMUSG00000025746	1855.55672526145	14164.8881748942	-1.74	7.3801e-07	3.3988e-05
ENSMUSG00000115667	27.1578049393409	107.469447970229	-1.5074	7.9878e-07	3.6338e-05
ENSMUSG00000034226	94.6499393666804	228.41558616134	-1.1264	9.0724e-07	4.0974e-05
Novel00004	18713.6207026668	40679.5174876321	-1.0166	1.0656e-06	4.7396e-05
ENSMUSG00000107622	28.5935851308766	105.133234793412	-1.4544	1.075e-06	4.7671e-05
ENSMUSG00000039960	412.558337074177	911.006837674575	-1.0335	1.0902e-06	4.8199e-05
ENSMUSG00000041782	177.082507938552	705.634158494916	-1.5038	1.1406e-06	5.0277e-05
ENSMUSG00000019990	93.0732298263692	273.658771975564	-1.2957	1.181e-06	5.1898e-05
ENSMUSG00000094392	501.951017723358	1078.31738848318	-1.0025	1.191e-06	5.2185e-05
ENSMUSG00000027562	13.1590030274431	79.5834257856549	-1.6578	1.3317e-06	5.7153e-05
ENSMUSG00000003665	156.489432633989	418.145205386509	-1.2153	1.3938e-06	5.9471e-05
ENSMUSG00000038775	388.387690380483	942.145686852047	-1.1251	1.401e-06	5.9606e-05
ENSMUSG00000022661	1605.41106823202	4088.32168409107	-1.1714	1.4383e-06	6.1017e-05
ENSMUSG00000029377	37.4162222521879	268.231760726721	-1.6881	1.5336e-06	6.4683e-05
ENSMUSG00000029207	300.021000211849	691.386906832957	-1.0737	1.6095e-06	6.6925e-05
ENSMUSG00000025491	7.20305389318265	75.9728043651676	-1.7056	1.9802e-06	7.9413e-05
ENSMUSG00000037010	1.51271663798165	43.5824409324387	-1.6915	2.1796e-06	8.6935e-05
ENSMUSG00000032584	106.377894433064	364.691683540838	-1.3894	2.6383e-06	0.00010299
ENSMUSG00000103313	33.1767774698345	109.055874415744	-1.3634	2.7065e-06	0.00010537
ENSMUSG00000005089	116.324867929667	412.312675009977	-1.411	2.7357e-06	0.00010595
ENSMUSG00000020656	2.52841244201673	34.5010913889636	-1.6753	3.1973e-06	0.00012285
ENSMUSG00000097474	88.9149295770132	301.10923853892	-1.3766	3.4558e-06	0.00013244
ENSMUSG00000033825	15.0867666258215	97.4300978282074	-1.621	3.5216e-06	0.00013461
ENSMUSG00000079227	171.221217446279	1811.55885644391	-1.6656	3.5959e-06	0.00013709
ENSMUSG00000030187	157.737047449001	438.79371787044	-1.2328	3.702e-06	0.00013897
ENSMUSG00000030605	5048.57737338181	12706.9791752766	-1.1479	3.6937e-06	0.00013897
ENSMUSG00000039431	140.688748885095	398.317938266476	-1.2468	3.8259e-06	0.00014253
ENSMUSG00000038418	293.483374266676	795.178587139391	-1.2086	4.2829e-06	0.00015835
ENSMUSG00000060044	52.4207098078325	166.826009261682	-1.3256	4.6193e-06	0.00016993
ENSMUSG00000029860	3445.71748927931	7685.08097872662	-1.0296	4.8403e-06	0.00017717
ENSMUSG00000004296	5042.47457546971	70413.835318581	-1.6351	5.2798e-06	0.00019088
ENSMUSG00000034634	16.8854098823615	75.1064964040458	-1.4941	5.2568e-06	0.00019088
ENSMUSG00000020718	45.3245225047969	124.07247712269	-1.2114	5.3887e-06	0.00019434
ENSMUSG00000052861	8.48165791745183	43.9000707764105	-1.533	6.8232e-06	0.00023846
ENSMUSG00000047884	34.1450970805781	151.916354114675	-1.4877	7.0347e-06	0.00024468
ENSMUSG00000032515	784.407270337061	2534.84502361264	-1.3236	7.9765e-06	0.00027355
ENSMUSG00000036452	676.187917060991	1606.02578718867	-1.0821	9.1352e-06	0.00030824
ENSMUSG00000033227	130.83010122025	371.517842319716	-1.2312	9.4046e-06	0.00031661
Novel00167	19.2717584384234	102.5954295539	-1.5257	9.5424e-06	0.00031978
ENSMUSG00000020017	17.5707362583749	81.2019300705204	-1.4808	1.0058e-05	0.00033553
ENSMUSG00000045322	18.5444631867692	89.5086642902981	-1.4948	1.0392e-05	0.00034509
ENSMUSG00000041592	3.5441082460518	30.7178074023855	-1.571	1.1669e-05	0.00037893
ENSMUSG00000048779	93.515632659481	334.651948728611	-1.3688	1.2633e-05	0.00040312
ENSMUSG00000044485	10.94434330441	51.448468541706	-1.4686	1.3953e-05	0.00043854
ENSMUSG00000024776	311.998201728667	780.404595237771	-1.1211	1.46e-05	0.00045497
ENSMUSG00000030064	416.675153638443	931.584079198684	-1.0142	2.0927e-05	0.00063073
ENSMUSG00000053846	22.0769921508869	75.6389739293581	-1.3211	2.2079e-05	0.00065737
ENSMUSG00000028937	734.487943878258	1796.76961373766	-1.0943	2.2717e-05	0.00067225
Novel00019	2.32445969700819	42.388352379322	-1.4996	2.5005e-05	0.00073259
ENSMUSG00000015854	668.863617484874	1553.54455376019	-1.0465	2.6391e-05	0.00076402
ENSMUSG00000026271	8.06157352995112	81.4127671345764	-1.5114	2.6368e-05	0.00076402
ENSMUSG00000030365	34.1311840303654	132.509850465471	-1.3738	2.7059e-05	0.00077877
ENSMUSG00000099930	49.3571458522333	128.462663261343	-1.1407	3.0291e-05	0.00085834
ENSMUSG00000035849	15.7860060520476	63.6938813034908	-1.3821	3.1738e-05	0.00089244
ENSMUSG00000097134	90.0516994403303	206.873325936627	-1.0309	3.3915e-05	0.00093833
ENSMUSG00000030921	3412.20141902256	7696.82658104543	-1.0153	3.5697e-05	0.00097936
ENSMUSG00000032845	62.2926062134214	273.0045112678	-1.4029	3.6225e-05	0.0009902
ENSMUSG00000032013	8.19302764006818	54.3151965199511	-1.4734	3.673e-05	0.0010021
ENSMUSG00000056145	1192.25740753997	2976.16541898044	-1.1013	3.7454e-05	0.0010162
ENSMUSG00000044716	30.6232425862177	85.7322558420875	-1.1858	3.7627e-05	0.001019
ENSMUSG00000029204	27.1220080279835	100.59059729779	-1.3336	4.2537e-05	0.0011291
ENSMUSG00000035352	3.22261444113888	39.5536656604424	-1.462	4.5109e-05	0.0011866
ENSMUSG00000023723	48.8322989178613	197.572196995643	-1.3647	4.7369e-05	0.0012394
ENSMUSG00000072720	79.1945971615768	331.409923479982	-1.3724	5.0115e-05	0.0013042
ENSMUSG00000075585	276.116954051288	621.603636589399	-1.0082	5.384e-05	0.0013889
ENSMUSG00000044456	348.353700714648	959.940930552719	-1.161	6.4467e-05	0.0016175
ENSMUSG00000054855	1065.74259768228	2709.70391997853	-1.1026	6.7481e-05	0.0016814
ENSMUSG00000038296	24.1041109784859	155.984371303461	-1.4246	6.9502e-05	0.0017261
ENSMUSG00000018925	13.1613367957217	59.0082026738873	-1.3659	7.3435e-05	0.0018177
ENSMUSG00000079067	59.8698254872085	151.027463706706	-1.0944	7.5497e-05	0.0018624
ENSMUSG00000024402	55.259711860002	163.895325631615	-1.2006	7.7005e-05	0.0018933
ENSMUSG00000019960	445.093731699075	1011.48093476352	-1.0072	8.7782e-05	0.0021297
ENSMUSG00000112226	28.4174584862934	102.633190420617	-1.2926	8.7679e-05	0.0021297
ENSMUSG00000036381	222.820414537504	1470.63239673497	-1.398	9.867e-05	0.0023588
ENSMUSG00000070323	85.4946637429884	263.53759140507	-1.2105	0.00010612	0.0025043
ENSMUSG00000025855	12.0514882206532	66.3765269539745	-1.3745	0.00011096	0.0026016
ENSMUSG00000053475	54.3679588051575	273.905410525129	-1.3643	0.00011216	0.0026257
ENSMUSG00000024677	109.327500934222	393.165994350531	-1.2764	0.00011638	0.0026944
ENSMUSG00000033730	18.2788513077097	79.3872716833789	-1.333	0.00011603	0.0026944
ENSMUSG00000038843	23.618734120393	96.313210310744	-1.3155	0.00011889	0.0027437
ENSMUSG00000053219	33.2794359734299	118.950672685864	-1.2672	0.00013103	0.0029708
ENSMUSG00000030747	93.8886460503174	224.233335585675	-1.0393	0.00013761	0.0030744
ENSMUSG00000032066	15.1709092365667	78.8646146696258	-1.3508	0.00014158	0.0031534
Novel00168	432.176783920608	1323.63367916376	-1.1964	0.00014241	0.0031671
ENSMUSG00000002289	44.2166378074602	249.8348998291	-1.3529	0.00015412	0.0033724
ENSMUSG00000024675	127.568921515009	1098.42612703548	-1.3489	0.00016953	0.0036539
Novel00134	6.0518360580229	58.2271203256637	-1.3453	0.00017081	0.0036761
ENSMUSG00000052013	10.1136497680669	48.741722814317	-1.3207	0.00018007	0.0038416
ENSMUSG00000097860	33.6681612611276	95.6123276783041	-1.1425	0.00018451	0.0039053
Novel00151	32.3572933248787	113.859308483561	-1.2437	0.00018549	0.0039174
ENSMUSG00000040152	11864.3403061057	27713.0640738202	-1.0127	0.00019343	0.0040619
ENSMUSG00000074622	263.712802822541	683.321957172607	-1.0881	0.00019389	0.0040655
ENSMUSG00000033207	227.290985536225	668.246777605351	-1.1611	0.00020331	0.004227
ENSMUSG00000003484	13.205779605185	67.0404744142506	-1.3118	0.00022516	0.0045711
ENSMUSG00000036362	18.4736987046067	82.9691705262801	-1.2871	0.00025248	0.0050351
Novel00021	1.98905284188259	25.9212854529205	-1.2886	0.0002675	0.0053131
ENSMUSG00000032725	198.9106699505	539.700785187163	-1.1048	0.00026988	0.0053459
ENSMUSG00000009145	24.1974991028865	75.708324069475	-1.1767	0.00027435	0.0054272
ENSMUSG00000001865	0.637950182721924	20.4381970163468	-1.2432	0.00028774	0.0056614
ENSMUSG00000104213	0.973357037847517	18.5325813994097	-1.2566	0.00030987	0.0060205
ENSMUSG00000028072	1.29485084276044	34.2364476463771	-1.2318	0.00031998	0.0061799
ENSMUSG00000021765	90.7906743110823	277.080311309559	-1.1577	0.00033214	0.0063811
ENSMUSG00000072421	21.0121860008313	61.7266098872183	-1.1366	0.00035151	0.0066573
ENSMUSG00000047959	683.776684076289	1636.92470149965	-1.0122	0.00039175	0.0072694
ENSMUSG00000020407	1467.15509346519	3604.49640867016	-1.0295	0.00039817	0.0073711
Novel00137	44.3689167131669	112.712523004464	-1.0513	0.00040744	0.0075036
ENSMUSG00000090461	2.65986655213378	31.990006080493	-1.2379	0.00044229	0.0080048
ENSMUSG00000055782	18.8164767551148	55.4943483774702	-1.1272	0.00044794	0.0080773
ENSMUSG00000113224	4.74984374488275	49.2830020218958	-1.2367	0.00047696	0.0084766
ENSMUSG00000096960	6.2090122252895	27.7626619963715	-1.2296	0.0005185	0.0090232
ENSMUSG00000016349	7.26260898395776	57.1833518413302	-1.2346	0.00055549	0.0094698
ENSMUSG00000082507	2.34341017432478	18.9192362644421	-1.2278	0.00060154	0.010079
ENSMUSG00000024673	5.40170697781734	28.8794592269112	-1.2301	0.00060869	0.010164
ENSMUSG00000027200	27.5684140881833	94.2873045709738	-1.1645	0.00063501	0.010532
ENSMUSG00000049804	56.387706437374	208.091789321443	-1.1763	0.00070871	0.011522
ENSMUSG00000032554	17.6296917336005	49.2802987729753	-1.0772	0.00075904	0.012176
Novel00101	50.5203128598738	170.899998016905	-1.1475	0.00078679	0.012512
ENSMUSG00000048218	6.80462364182387	39.1205682211971	-1.2071	0.00079149	0.012556
ENSMUSG00000050071	36.2238648819397	90.3625336604566	-1.0165	0.00079297	0.012556
ENSMUSG00000085152	1.98905284188259	20.6785355377416	-1.184	0.00079265	0.012556
ENSMUSG00000037664	24.6069737145494	160.879120957439	-1.2034	0.00079951	0.012646
ENSMUSG00000073758	13.7217509164482	45.0473499388654	-1.1348	0.00080864	0.01273
ENSMUSG00000029005	12.619643427309	68.6375800963998	-1.1972	0.00087233	0.013549
ENSMUSG00000115553	21.6284820474113	57.2256221260962	-1.0381	0.00093245	0.014198
ENSMUSG00000031871	18.6956324208356	93.4452166615273	-1.1881	0.00094131	0.014288
ENSMUSG00000018916	46.3873249487403	440.644716673302	-1.1582	0.00098395	0.014752
ENSMUSG00000026581	5.04734964537516	29.5618951219654	-1.1816	0.0010179	0.015153
ENSMUSG00000003418	7.8531829733882	50.5016723257292	-1.1755	0.0010493	0.015526
ENSMUSG00000028459	34.5868356042207	101.257446259134	-1.078	0.0010647	0.015706
Novel00020	4.02548187705666	23.8022129177919	-1.174	0.001093	0.016011
ENSMUSG00000045349	7.50386306804994	45.5347390731287	-1.1709	0.0011144	0.016228
ENSMUSG00000050108	22.8597745723086	82.8361949708048	-1.1377	0.0011329	0.016383
ENSMUSG00000038094	8.51512106053064	37.0984262570326	-1.1517	0.0012739	0.018031
ENSMUSG00000078616	114.088959604283	774.597798855737	-1.1444	0.0013467	0.018829
ENSMUSG00000028883	28.7820557040267	114.982817805575	-1.1325	0.0014473	0.019947
ENSMUSG00000029409	55.3517605877596	233.940616214161	-1.131	0.001568	0.021268
ENSMUSG00000090958	18.2314751144183	89.3561226464058	-1.1366	0.0015741	0.021295
ENSMUSG00000030159	13.027548917326	38.4776993619884	-1.0508	0.0017705	0.023349
ENSMUSG00000032690	457.57990322232	1753.92538067016	-1.1091	0.0017924	0.023569
ENSMUSG00000041872	2.69273007966304	43.1039734552119	-1.0499	0.0018302	0.023836
Novel00173	249.764830446552	677.807561109565	-1.0066	0.0022542	0.027922
ENSMUSG00000021363	14.1886118816908	58.7589059154709	-1.0924	0.0022888	0.028133
ENSMUSG00000114761	10.0740146607047	55.9673013916324	-1.0929	0.0023193	0.028393
ENSMUSG00000039629	20.992865632968	96.3058462064264	-1.0904	0.0024305	0.029628
ENSMUSG00000107355	16.9304523073744	46.223761967479	-1.0023	0.0025075	0.030443
ENSMUSG00000110697	13.8008561000894	53.4229040354173	-1.0746	0.0026316	0.031507
ENSMUSG00000048480	2.66934179079207	21.4361314671874	-1.0515	0.0027292	0.032332
ENSMUSG00000031760	4.84843432747054	29.6282168941055	-1.0613	0.0029133	0.034046
ENSMUSG00000041827	753.792278892864	3954.71562836045	-1.0677	0.0029167	0.034058
Novel00057	2.36236065164137	17.827683032278	-1.0459	0.0029662	0.034485
ENSMUSG00000097423	5.66965262515537	25.7020186404542	-1.0546	0.0033697	0.038105
ENSMUSG00000068105	10.9470469632354	37.9995570038179	-1.0325	0.0036154	0.040111
ENSMUSG00000004891	61.1026473053713	218.192350168974	-1.0346	0.0036747	0.040584
ENSMUSG00000021636	16.7589931993484	66.7453070423563	-1.0346	0.0039478	0.042859
ENSMUSG00000030107	258.029782846508	1240.54876061866	-1.0332	0.004011	0.043383
ENSMUSG00000026573	7.1773318360331	32.2420060878299	-1.0331	0.0040756	0.043761
ENSMUSG00000044701	1265.31759843687	4062.40408916794	-1.0096	0.0041049	0.043986
ENSMUSG00000022367	8.65274713493111	51.3086174478633	-1.0162	0.0042076	0.044786
ENSMUSG00000045326	7.57906536176676	29.4254826846721	-1.0182	0.0045407	0.04755
ENSMUSG00000112894	4.23387243361958	18.1126213787717	-1.0146	0.004792	0.049638
