# Supplementary material for: Allosteric inhibition of SHP2 uncovers aberrant TLR7 trafficking in aggravating psoriasis
Source: EMBO Mol Med. 2021 Dec 22;14(3):e14455. doi: 10.15252/emmm.202114455 (PMC8899919; doi:10.15252/emmm.202114455)
Supplement: Supplementary file 3 — Source Data for Expanded View [file EMMM-14-e14455-s002.zip › EMM-2021-14455_SourceDataForExpandedView/Fig_EV_2/EV2A/SHP099vsWT_w1234567_dbnhj15.DEG_up.xls]

gene_id	SHP099_readcount	WT_readcount	log2FoldChange	pval	padj
ENSMUSG00000022389	2422.71227134	967.69723398637	1.2759	1.4513e-21	8.1929e-19
ENSMUSG00000025068	5994.17962473151	2539.28697666903	1.1779	5.3053e-14	1.1452e-11
ENSMUSG00000038178	5879.44591570725	1704.47393049966	1.6035	1.8798e-13	3.7796e-11
ENSMUSG00000097062	486.323146566969	203.854019734505	1.1864	5.2853e-13	9.3467e-11
ENSMUSG00000063354	445.418109156738	152.807546149863	1.4162	5.8545e-13	1.011e-10
ENSMUSG00000056596	253.500497777967	43.2325715769539	2.0371	1.1216e-12	1.8498e-10
ENSMUSG00000038065	962.99349499048	299.078873745363	1.5199	1.5057e-12	2.3263e-10
ENSMUSG00000005043	491.466343307726	138.013612331947	1.6197	2.3167e-12	3.4699e-10
ENSMUSG00000021775	3180.9638279983	1269.02728276164	1.2402	2.576e-12	3.7437e-10
ENSMUSG00000047415	1691.78907304189	576.568516203189	1.4114	1.1722e-11	1.5093e-09
Novel00248	268.913989717564	61.9288990028254	1.7697	3.8778e-11	4.7831e-09
ENSMUSG00000030785	617.423652405538	271.679536750001	1.1105	6.6233e-11	7.8401e-09
ENSMUSG00000054619	477.504272170038	181.313529627741	1.278	2.9501e-10	2.8867e-08
ENSMUSG00000041992	419.165614519742	183.305551359032	1.112	6.7569e-10	6.3575e-08
ENSMUSG00000076867	84.8314865963665	5.59311295402124	2.1618	9.3552e-10	8.3729e-08
ENSMUSG00000028542	374.936133505329	152.53451613099	1.1879	2.0157e-09	1.6437e-07
ENSMUSG00000053580	337.007573278419	156.087196938216	1.0421	3.0521e-09	2.4194e-07
ENSMUSG00000025461	649.143346290265	126.62501903092	1.7779	8.3775e-09	6.162e-07
ENSMUSG00000076749	93.073994473002	5.32924631645612	2.0481	1.0443e-08	7.5886e-07
ENSMUSG00000023017	201.623815106826	83.3021821596757	1.1568	2.0113e-08	1.3925e-06
ENSMUSG00000027605	282.499984692749	104.106859411918	1.2776	2.1327e-08	1.4697e-06
ENSMUSG00000050947	216.265874181933	71.772263606872	1.3701	2.1608e-08	1.4821e-06
ENSMUSG00000022947	686.747556577762	240.295494044399	1.3238	2.2468e-08	1.5339e-06
ENSMUSG00000037260	9199.62017257486	3665.85184533147	1.1969	2.2836e-08	1.5518e-06
ENSMUSG00000039873	119.036943242733	39.2837422869238	1.3799	2.6754e-08	1.8097e-06
ENSMUSG00000056602	930.730700994068	286.886905963067	1.4327	4.5245e-08	2.8749e-06
ENSMUSG00000020604	335.092842783616	100.56236662883	1.4519	5.2178e-08	3.2179e-06
ENSMUSG00000026456	8895.25358876679	4123.28048856226	1.0265	5.7005e-08	3.4863e-06
ENSMUSG00000038831	1698.17762870843	647.084870235983	1.2328	7.1057e-08	4.1553e-06
ENSMUSG00000029095	443.27769630916	181.674121691984	1.1576	1.207e-07	6.6352e-06
ENSMUSG00000055541	2901.31589164644	1248.46974484124	1.1008	2.0298e-07	1.0756e-05
ENSMUSG00000021690	607.884918646255	266.31474602453	1.0779	4.184e-07	2.0748e-05
ENSMUSG00000038390	58.8495268405358	10.3846021142329	1.6759	5.4433e-07	2.611e-05
ENSMUSG00000041132	773.0432242161	325.816846554599	1.1036	1.6526e-06	6.8521e-05
ENSMUSG00000024347	39.3635359434325	4.4078626631561	1.6997	1.7209e-06	7.0555e-05
ENSMUSG00000045730	814.847668615078	278.156286274883	1.2899	1.7513e-06	7.1404e-05
ENSMUSG00000038967	78.2691512386507	15.6464610144563	1.5876	1.8163e-06	7.3644e-05
ENSMUSG00000027430	136.170978404569	53.0994225997783	1.1657	2.5557e-06	0.00010003
ENSMUSG00000034858	183.556122708424	52.1300073569688	1.3863	5.7164e-06	0.00020515
ENSMUSG00000020032	197.681201137791	80.1757232533275	1.123	6.3007e-06	0.00022285
ENSMUSG00000022508	1839.35531433952	675.724642954343	1.2052	6.5614e-06	0.00023095
ENSMUSG00000052512	1192.15934772157	470.87444300592	1.1431	7.7132e-06	0.00026639
Novel00128	63.9204298058652	16.7341670762298	1.4093	8.6501e-06	0.0002939
ENSMUSG00000021226	188.881147830338	50.7971282366947	1.3898	1.0861e-05	0.00035584
Novel00110	298.118194023987	121.496622477391	1.1051	1.1982e-05	0.00038568
ENSMUSG00000031880	380.902222187716	165.599356077996	1.0471	1.6333e-05	0.00050298
Novel00058	4343.13274618184	1926.10701762056	1.0262	1.6346e-05	0.00050298
ENSMUSG00000052631	60.543737612371	9.8141534605104	1.5047	2.0705e-05	0.00062533
ENSMUSG00000076746	33.7930735164145	2.5382137533527	1.5259	2.1087e-05	0.00063277
ENSMUSG00000024892	385.40493011801	128.373258466859	1.2408	2.6353e-05	0.00076402
ENSMUSG00000037235	456.526658983926	207.075615052235	1.0008	2.6244e-05	0.00076402
ENSMUSG00000018427	708.914859118541	317.583266173205	1.0084	2.8393e-05	0.00081081
ENSMUSG00000024621	35721.4927561243	16013.9407117553	1.0049	3.6227e-05	0.0009902
ENSMUSG00000095478	1403.83608883	580.524860828097	1.0733	4.0396e-05	0.001082
ENSMUSG00000109715	68.0773657930389	16.0007495010669	1.3746	4.7498e-05	0.0012405
ENSMUSG00000101856	134.737366950229	47.0607805076871	1.1906	6.1416e-05	0.0015489
ENSMUSG00000087543	125.75321618726	54.8354405985863	1.0204	6.3115e-05	0.001589
ENSMUSG00000086725	140.960292225731	60.4071567246227	1.0382	6.5969e-05	0.0016496
ENSMUSG00000029442	152.061312419021	43.9805104417342	1.2674	9.3662e-05	0.0022464
ENSMUSG00000038637	90.6179156347935	39.0708573294674	1.0152	0.00015417	0.0033724
ENSMUSG00000028613	1031.96722899113	393.408786281051	1.1011	0.00015912	0.0034601
ENSMUSG00000027488	323.660189237285	138.169332006432	1.0163	0.00016093	0.0034841
ENSMUSG00000087259	70.8493660874264	25.3929802170551	1.1341	0.00020248	0.0042156
ENSMUSG00000107994	147.147255558792	61.3127066025338	1.0334	0.00022257	0.004531
ENSMUSG00000038550	110.269588431725	39.8891337010797	1.1166	0.00025063	0.0050119
ENSMUSG00000054723	66.1642798915059	20.7220697187478	1.1851	0.00029055	0.0057091
ENSMUSG00000104876	77.3865790035422	9.74316571556577	1.2937	0.00031009	0.0060205
Novel00077	100.577692509969	41.9181095062192	1.0251	0.0003165	0.0061287
ENSMUSG00000036902	158.524996685366	49.6404388512531	1.1724	0.00033944	0.0064721
ENSMUSG00000050737	82915.571322331	32806.2611538059	1.0501	0.00037555	0.0070288
ENSMUSG00000024854	129.747884663848	25.675708997986	1.2644	0.00040683	0.0075018
ENSMUSG00000022177	123.895847180497	49.7398258294589	1.0175	0.00077516	0.012354
ENSMUSG00000097924	106.393581464386	17.8859070672029	1.1985	0.00085954	0.013379
ENSMUSG00000039405	39.607888442436	3.05628996381752	1.1367	0.001024	0.015229
ENSMUSG00000030313	46.2951758838191	16.4514382952989	1.062	0.0010422	0.015474
ENSMUSG00000038742	93.7589509584686	34.2837873003814	1.0511	0.0011109	0.016221
Novel00233	501.52614303172	164.007608304156	1.0845	0.0012986	0.018293
ENSMUSG00000055692	69.4383782753242	19.4949228517043	1.1245	0.0013129	0.018441
ENSMUSG00000045506	31.2389390172482	4.74132628251686	1.1348	0.0015218	0.020778
ENSMUSG00000076752	20.5487933410467	2.11023427287703	1.1091	0.0015366	0.020922
ENSMUSG00000076676	80.2341514821932	24.3588322174021	1.0875	0.0016109	0.021729
ENSMUSG00000039578	50.2429566677971	7.43727102377028	1.1245	0.0016379	0.022016
ENSMUSG00000102099	21.4183573381193	3.48508824670709	1.1268	0.001671	0.022401
ENSMUSG00000086015	26.3413943437572	4.29309389552648	1.1251	0.0016898	0.022548
Novel00238	73.9509711632028	14.0428883077809	1.1257	0.0017427	0.023046
ENSMUSG00000107374	27.3360356271998	7.63350340342383	1.0985	0.0017548	0.023184
ENSMUSG00000066687	23.7830517580393	3.76920779078691	1.1122	0.0018781	0.024309
ENSMUSG00000035314	51.7297463891657	14.1074941977157	1.0949	0.0019876	0.025458
ENSMUSG00000067199	40.2292617445003	7.49488140056764	1.1093	0.0020165	0.025685
ENSMUSG00000056753	42.9932912279557	15.8352458950073	1.0095	0.0020385	0.025838
ENSMUSG00000042686	40.1864883938464	11.0196566578903	1.0852	0.0021034	0.026456
ENSMUSG00000089715	154.292678410551	42.3614707761187	1.08	0.0022843	0.028104
ENSMUSG00000003070	34.2454218158949	8.22780529237294	1.0499	0.0034668	0.038951
ENSMUSG00000068205	48.4023694011556	16.2870786107096	1.0022	0.0035644	0.039753
