# Supplementary material for: Allosteric inhibition of SHP2 uncovers aberrant TLR7 trafficking in aggravating psoriasis
Source: EMBO Mol Med. 2021 Dec 22;14(3):e14455. doi: 10.15252/emmm.202114455 (PMC8899919; doi:10.15252/emmm.202114455)
Supplement: Supplementary file 3 — Source Data for Expanded View [file EMMM-14-e14455-s002.zip › EMM-2021-14455_SourceDataForExpandedView/Fig_EV_2/EV2A/SHP099vsWT_w1234567_dbnhj15.Differential_analysis_results.xls]

gene_id	SHP099_readcount	WT_readcount	log2FoldChange	pval	padj	significant
ENSMUSG00000000001	9019.32751522438	10082.6911011866	-0.15737	0.12763	0.43343	FALSE
ENSMUSG00000000003	0	0	NA	NA	NA	NA
ENSMUSG00000000028	108.168031957042	111.684678582443	-0.0413	0.87723	0.96975	FALSE
ENSMUSG00000000031	15.8558010281138	6.06601737865209	0.41379	0.2139	0.56458	FALSE
ENSMUSG00000000037	2.86381929714232	5.68820077587125	-0.2624	0.41011	NA	FALSE
ENSMUSG00000000049	0	0	NA	NA	NA	NA
ENSMUSG00000000056	834.085228314465	595.317362185471	0.43396	0.049006	0.25063	FALSE
ENSMUSG00000000058	2048.53642334899	3666.29791722476	-0.73736	0.0017428	0.023046	FALSE
ENSMUSG00000000078	18429.5568802285	19806.2175883191	-0.092409	0.68175	0.90093	FALSE
ENSMUSG00000000085	481.802338180314	398.461462849	0.26134	0.079824	0.33525	FALSE
ENSMUSG00000000088	1466.38887651699	1411.38578313084	0.052396	0.71142	0.91274	FALSE
ENSMUSG00000000093	18.5050578044097	12.0909569835397	0.29981	0.40421	0.75918	FALSE
ENSMUSG00000000094	0.30254332759633	1.98883680855877	-0.094749	0.51856	NA	FALSE
ENSMUSG00000000103	0	0	NA	NA	NA	NA
ENSMUSG00000000120	7.70277838595456	5.68959153902024	0.11118	0.72505	NA	FALSE
ENSMUSG00000000125	0.647425421380219	0	0.056774	0.64441	NA	FALSE
ENSMUSG00000000126	27.2469202832703	19.106058421109	0.32326	0.35304	0.71474	FALSE
ENSMUSG00000000127	620.476046798131	503.767978984038	0.28858	0.0308	0.18318	FALSE
ENSMUSG00000000131	3266.95538559483	3565.4834050958	-0.12147	0.35469	0.71621	FALSE
ENSMUSG00000000134	4917.69772723108	4867.41193818071	0.014518	0.8905	0.9723	FALSE
ENSMUSG00000000142	27.195705893974	14.8877994409178	0.4919	0.16796	0.50201	FALSE
ENSMUSG00000000148	740.338570678478	762.388204034375	-0.041191	0.75578	0.93159	FALSE
ENSMUSG00000000149	2468.47797829883	2271.41302348214	0.11702	0.33693	0.70098	FALSE
ENSMUSG00000000154	6.28421451900632	15.8662997876576	-0.46107	0.1798	0.52021	FALSE
ENSMUSG00000000157	0	0	NA	NA	NA	NA
ENSMUSG00000000159	0	0	NA	NA	NA	NA
ENSMUSG00000000167	25.9938085911479	18.7709571969205	0.2895	0.40547	0.75979	FALSE
ENSMUSG00000000168	3300.46222070349	3100.47314800764	0.08808	0.4003	0.75636	FALSE
ENSMUSG00000000171	3410.46401443113	3470.54532528841	-0.024137	0.84532	0.96179	FALSE
ENSMUSG00000000182	0	6.37423699963729	-0.49228	0.054631	NA	FALSE
ENSMUSG00000000183	0	0	NA	NA	NA	NA
ENSMUSG00000000184	406.977745876736	1367.08174054465	-1.5794	8.6823e-14	1.8469e-11	TRUE
ENSMUSG00000000194	4159.94589837568	4510.59083813743	-0.11293	0.36233	0.72357	FALSE
ENSMUSG00000000197	0	0	NA	NA	NA	NA
ENSMUSG00000000202	0	1.3282914248471	-0.093014	0.45771	NA	FALSE
ENSMUSG00000000204	282.432638784966	2355.83750441288	-1.1981	NA	NA	NA
ENSMUSG00000000214	0	0	NA	NA	NA	NA
ENSMUSG00000000215	0	0	NA	NA	NA	NA
ENSMUSG00000000216	0	0	NA	NA	NA	NA
ENSMUSG00000000223	0.637950182721924	2.2729563526386	-0.11129	0.53504	NA	FALSE
ENSMUSG00000000244	78.0568577921634	116.774314892995	-0.3902	0.24943	0.60836	FALSE
ENSMUSG00000000247	2.01747855785748	5.66655710620755	-0.2953	0.31294	NA	FALSE
ENSMUSG00000000248	110.045561449926	74.4717372915986	0.14953	0.638	0.88429	FALSE
ENSMUSG00000000253	8.44435657836819	12.0893193787119	-0.25699	0.4749	0.80066	FALSE
ENSMUSG00000000263	0.605086655192661	0.616192400291599	-0.0012528	0.99312	NA	FALSE
ENSMUSG00000000266	13.3629557724516	7.10298860199562	0.16596	0.55533	0.84416	FALSE
ENSMUSG00000000275	4933.33178025445	12726.2694709957	-1.2462	1.0459e-09	9.1929e-08	TRUE
ENSMUSG00000000276	459.439408633164	504.82590194154	-0.12547	0.50374	0.81592	FALSE
ENSMUSG00000000278	26541.6179768903	24912.3482776286	0.088648	0.47307	0.79928	FALSE
ENSMUSG00000000282	3304.50157580238	2365.61891247927	0.4535	0.0081877	0.074368	FALSE
ENSMUSG00000000290	75002.1027529971	91388.0814015859	-0.27682	0.021803	0.1468	FALSE
ENSMUSG00000000295	89.325833144778	61.3424897068051	0.43478	0.11934	0.4173	FALSE
ENSMUSG00000000296	3.7998749959062	1.18443148845125	0.19015	0.42231	NA	FALSE
ENSMUSG00000000301	63.1158282172183	62.083433058448	0.013641	0.96476	0.9938	FALSE
ENSMUSG00000000303	1.63025769788603	17.1882093574949	-1.2361	0.00049764	NA	NA
ENSMUSG00000000305	1.55505540416921	0.284119544079825	0.11166	0.49737	NA	FALSE
ENSMUSG00000000308	0	0.900311944371424	-0.083504	0.49802	NA	FALSE
ENSMUSG00000000317	207.036002472642	309.419924551636	-0.45229	0.12878	0.43615	FALSE
ENSMUSG00000000318	48.4908851295355	96.0572431582465	-0.77177	0.0087576	0.078	FALSE
ENSMUSG00000000320	6.29368975766462	10.0051479066243	-0.22701	0.50386	NA	FALSE
ENSMUSG00000000325	0.907629982788991	6.04961164252805	-0.15145	0.40584	NA	FALSE
ENSMUSG00000000326	55.6875621989712	56.7785336605761	-0.015706	0.96389	0.99371	FALSE
ENSMUSG00000000339	970.20635659192	925.232909662381	0.067189	0.61352	0.87378	FALSE
ENSMUSG00000000340	1056.4508347065	1098.61480641466	-0.05466	0.63235	0.88193	FALSE
ENSMUSG00000000346	16524.4116219329	14879.8792649698	0.14402	0.35017	0.71178	FALSE
ENSMUSG00000000355	1139.42893065765	1251.43498429023	-0.12979	0.35681	0.71832	FALSE
ENSMUSG00000000359	28.1908820990467	39.0828439344656	-0.26391	0.46009	0.78986	FALSE
ENSMUSG00000000365	30.9017980093936	21.8834667743864	0.3102	0.37652	0.73558	FALSE
ENSMUSG00000000374	5608.27004315107	4848.31768523941	0.2062	0.036015	0.20378	FALSE
ENSMUSG00000000378	2275.97243189554	2481.82904414825	-0.11642	0.50692	0.81744	FALSE
ENSMUSG00000000381	0	0	NA	NA	NA	NA
ENSMUSG00000000384	1903.49578083996	2143.39819310537	-0.16696	0.1463	0.46529	FALSE
ENSMUSG00000000385	0	7.82695425677941	-0.53334	0.042845	NA	FALSE
ENSMUSG00000000386	332.530224107297	1067.29037037453	-0.63215	0.071075	0.31291	FALSE
ENSMUSG00000000392	12.5952856323417	21.0011981709668	-0.32548	0.36297	0.72392	FALSE
ENSMUSG00000000394	0	0	NA	NA	NA	NA
ENSMUSG00000000399	1884.43978415348	1998.15153701871	-0.08273	0.41795	0.76873	FALSE
ENSMUSG00000000402	0.689764187567777	0	0.056774	0.64441	NA	FALSE
ENSMUSG00000000409	74.9521543014756	104.046516098354	-0.34927	0.26251	0.62318	FALSE
ENSMUSG00000000411	1.97513979166992	1.35157269933858	0.084643	0.74547	NA	FALSE
ENSMUSG00000000416	0.992307515164107	2.03679012069072	-0.095983	0.64489	NA	FALSE
ENSMUSG00000000420	4043.73287636191	4076.95617257192	-0.011706	0.92913	0.98404	FALSE
ENSMUSG00000000435	0	0	NA	NA	NA	NA
ENSMUSG00000000439	531.773281279766	496.108244215523	0.094063	0.5173	0.8238	FALSE
ENSMUSG00000000440	158.530863453022	369.972663986999	-0.98844	0.00046714	0.0083415	FALSE
ENSMUSG00000000441	4312.16589557483	3132.52280846431	0.44555	0.00069224	0.011315	FALSE
ENSMUSG00000000486	102.132378023591	87.0202100182064	0.17004	0.60136	0.86738	FALSE
ENSMUSG00000000489	508.125285510277	846.231533417313	-0.68033	0.00037786	0.0070563	FALSE
ENSMUSG00000000530	357.479889623025	669.630370887639	-0.84466	2.5324e-06	9.9387e-05	FALSE
ENSMUSG00000000531	34.336870928103	28.2965719822253	0.17198	0.62006	0.8774	FALSE
ENSMUSG00000000532	5935.65046484387	7492.91556161122	-0.32114	0.030267	0.18074	FALSE
ENSMUSG00000000538	822.038762558075	553.666855179308	0.53571	0.0022836	0.028104	FALSE
ENSMUSG00000000544	0.647425421380219	0.284119544079825	0.033253	0.80349	NA	FALSE
ENSMUSG00000000552	1267.85628224997	1687.99285288717	-0.39451	0.0089505	0.07919	FALSE
ENSMUSG00000000555	11105.713815891	23814.3761888426	-1.0746	6.2896e-23	5.1288e-20	TRUE
ENSMUSG00000000560	0	0	NA	NA	NA	NA
ENSMUSG00000000561	440.388319985951	516.194470276046	-0.20403	0.3732	0.73234	FALSE
ENSMUSG00000000562	4.90642029659981	10.3119767644605	-0.26215	0.40161	NA	FALSE
ENSMUSG00000000563	5450.5393186096	6325.8158961806	-0.20979	0.054602	0.26675	FALSE
ENSMUSG00000000567	69.8027059396743	153.98681620742	-0.58119	0.10605	0.39171	FALSE
ENSMUSG00000000568	6083.89051593421	6896.15017558927	-0.17713	0.073926	0.32093	FALSE
ENSMUSG00000000579	184.370698814115	151.528845641975	0.24122	0.33932	0.70277	FALSE
ENSMUSG00000000581	1450.5825093045	1332.91871637404	0.11751	0.399	0.75546	FALSE
ENSMUSG00000000594	5365.54744478376	8058.55938545413	-0.55747	0.00037591	0.0070288	FALSE
ENSMUSG00000000600	2390.65539815147	2541.3632543248	-0.085898	0.4202	0.76957	FALSE
ENSMUSG00000000605	3872.52835528143	4065.12258749509	-0.068561	0.50461	0.81652	FALSE
ENSMUSG00000000606	0	0	NA	NA	NA	NA
ENSMUSG00000000617	0	0.403307442835203	-0.030206	0.80602	NA	FALSE
ENSMUSG00000000627	1.72441046891944	0	0.095573	0.45191	NA	FALSE
ENSMUSG00000000628	10363.546966398	20053.914786475	-0.89862	6.0897e-08	3.6633e-06	FALSE
ENSMUSG00000000631	1684.5126321969	1857.37571065692	-0.13326	0.42569	0.77228	FALSE
ENSMUSG00000000632	0	0	NA	NA	NA	NA
ENSMUSG00000000673	1.96566455301162	0.735380299046977	0.16592	0.48	NA	FALSE
ENSMUSG00000000682	1829.62301508067	3609.31568471498	-0.84711	0.00058241	0.0098148	FALSE
ENSMUSG00000000686	42.1643318443416	18.9943180214562	0.68513	0.05289	0.26203	FALSE
ENSMUSG00000000690	4.53641576121591	10.3510918143409	-0.33217	0.30432	NA	FALSE
ENSMUSG00000000693	41.039435681881	58.0265053948694	-0.35865	0.27268	0.6339	FALSE
ENSMUSG00000000701	0	0	NA	NA	NA	NA
ENSMUSG00000000706	0	0	NA	NA	NA	NA
ENSMUSG00000000708	1570.46316091418	1536.24247960699	0.029024	0.89373	0.97321	FALSE
ENSMUSG00000000711	7332.12167703023	7709.71977169006	-0.06974	0.60022	0.86721	FALSE
ENSMUSG00000000724	0.335406855125593	0.948265256503373	-0.062772	0.67226	NA	FALSE
ENSMUSG00000000730	150.526141355021	136.440099259068	0.089436	0.79453	0.94465	FALSE
ENSMUSG00000000731	0.335406855125593	0.900311944371424	-0.059409	0.68607	NA	FALSE
ENSMUSG00000000732	2257.48124400283	3071.04481863153	-0.41242	0.026242	0.16517	FALSE
ENSMUSG00000000738	2543.57671967214	2531.49129401008	0.007288	0.95422	0.99116	FALSE
ENSMUSG00000000739	0.30254332759633	0	0.02778	0.82133	NA	FALSE
ENSMUSG00000000740	18130.6324801516	21047.809729584	-0.209	0.082365	0.34142	FALSE
ENSMUSG00000000743	4717.91029789691	4686.06288993778	0.0097267	0.93523	0.986	FALSE
ENSMUSG00000000751	1239.08503371367	919.358234644607	0.41073	0.0054057	0.054271	FALSE
ENSMUSG00000000753	83.062403592981	115.493488214329	-0.26812	0.45277	0.78585	FALSE
ENSMUSG00000000759	1751.73721242286	1712.45526504864	0.032509	0.76389	0.93485	FALSE
ENSMUSG00000000766	0	0	NA	NA	NA	NA
ENSMUSG00000000776	2043.3666934835	2508.38423722524	-0.28656	0.018512	0.13156	FALSE
ENSMUSG00000000782	27.812536862184	44.7921164192655	-0.37355	0.29724	0.66105	FALSE
ENSMUSG00000000787	15401.1970773102	17882.1219895397	-0.21173	0.025434	0.16225	FALSE
ENSMUSG00000000791	5.20896362419614	5.64630419969284	-0.0093216	0.96492	NA	FALSE
ENSMUSG00000000792	0	0	NA	NA	NA	NA
ENSMUSG00000000794	23.0802793324355	45.8529825752281	-0.35393	0.30495	0.66936	FALSE
ENSMUSG00000000804	3836.95259331548	3740.80454419021	0.035772	0.74446	0.92686	FALSE
ENSMUSG00000000805	0.670813710251187	3.29687532689116	-0.23175	0.31625	NA	FALSE
ENSMUSG00000000811	386.488831096062	248.326628755431	0.58584	0.0037623	0.041335	FALSE
ENSMUSG00000000817	7.72503213764602	19.3047472080043	-0.41901	0.21448	0.5651	FALSE
ENSMUSG00000000823	418.50200697379	306.983938127133	0.41224	0.036845	0.20658	FALSE
ENSMUSG00000000826	6492.93564618984	6499.32785564978	-0.0012192	0.99097	0.99654	FALSE
ENSMUSG00000000827	1821.56118192773	1508.52170784601	0.26573	0.01592	0.11904	FALSE
ENSMUSG00000000838	2888.71680436403	2952.85355683181	-0.029586	0.85232	0.96308	FALSE
ENSMUSG00000000861	44.4872871136236	39.8109036013189	0.10958	0.75075	0.92978	FALSE
ENSMUSG00000000869	40.9864871398556	33.1459183609131	0.21864	0.50979	0.8185	FALSE
ENSMUSG00000000876	160.445618813365	90.2415516021184	0.68755	0.011266	0.093848	FALSE
ENSMUSG00000000881	213.375323493164	203.649105647355	0.056848	0.80873	0.95139	FALSE
ENSMUSG00000000884	43.3867487461302	28.6081450902436	0.37096	0.2854	0.64958	FALSE
ENSMUSG00000000889	0	0	NA	NA	NA	NA
ENSMUSG00000000901	18.4170769976598	5.26104009780947	0.55895	0.096849	0.37311	FALSE
ENSMUSG00000000902	1166.55876933103	1262.97529354059	-0.10982	0.44698	0.78449	FALSE
ENSMUSG00000000903	0.605086655192661	0	0.056774	0.64441	NA	FALSE
ENSMUSG00000000915	389.782156103149	342.451054691888	0.16196	0.51031	0.81901	FALSE
ENSMUSG00000000916	565.890616953838	515.439457620751	0.12578	0.44122	0.78202	FALSE
ENSMUSG00000000934	214.768165302963	195.411565012939	0.11992	0.57577	0.85491	FALSE
ENSMUSG00000000938	7.56011488445017	2.91603035613355	0.42422	0.20708	NA	FALSE
ENSMUSG00000000942	9.90525921150399	3.74150738516967	0.30855	0.31006	NA	FALSE
ENSMUSG00000000948	0	0.616192400291599	-0.0592	0.63033	NA	FALSE
ENSMUSG00000000957	60936.8297295468	66291.816630556	-0.11589	0.44305	0.7825	FALSE
ENSMUSG00000000958	832.891466853654	1082.74780090722	-0.36514	0.0082181	0.074515	FALSE
ENSMUSG00000000959	1175.10463997311	1283.17913049412	-0.12319	0.3286	0.69339	FALSE
ENSMUSG00000000976	2994.94114516097	4038.26881528617	-0.41276	0.0044555	0.046888	FALSE
ENSMUSG00000000982	116300.753257763	152337.391687725	-0.35988	0.058761	0.28021	FALSE
ENSMUSG00000000983	20.2644358441342	52.7019250512178	-0.93685	0.0052513	0.053342	FALSE
ENSMUSG00000001014	0	0	NA	NA	NA	NA
ENSMUSG00000001016	1191.06731749407	1219.35548824573	-0.032452	0.84426	0.96148	FALSE
ENSMUSG00000001017	6643.69042308686	7341.73677375563	-0.13824	0.32278	0.68794	FALSE
ENSMUSG00000001018	2316.98261252089	2005.32444949629	0.20262	0.094094	0.3669	FALSE
ENSMUSG00000001020	82.8948225093401	95.5154753847175	-0.16442	0.58212	0.85743	FALSE
ENSMUSG00000001021	0	0	NA	NA	NA	NA
ENSMUSG00000001023	0	0	NA	NA	NA	NA
ENSMUSG00000001025	5654.43607382751	7328.34599400131	-0.36155	0.0056587	0.056234	FALSE
ENSMUSG00000001027	1.6441707480987	1.47076059809395	0.017184	0.93462	NA	FALSE
ENSMUSG00000001029	101.245037914762	91.2818346151025	0.13281	0.5903	0.86215	FALSE
ENSMUSG00000001034	6575.87614611001	7002.8939015485	-0.087081	0.53077	0.83206	FALSE
ENSMUSG00000001036	241.538149766783	190.689954481455	0.22898	0.49564	0.81287	FALSE
ENSMUSG00000001039	19.672292733058	11.9462782447299	0.38676	0.28095	0.64364	FALSE
ENSMUSG00000001052	3827.17012491802	5923.04567966988	-0.59127	0.00061121	0.010195	FALSE
ENSMUSG00000001053	153.811279914007	146.173211405673	0.066233	0.78944	0.94316	FALSE
ENSMUSG00000001054	765.307243870177	808.201054505161	-0.07606	0.53269	0.8327	FALSE
ENSMUSG00000001056	5593.98134618945	5239.63997917491	0.09176	0.45272	0.78585	FALSE
ENSMUSG00000001062	822.692500109282	849.517529480691	-0.044765	0.72992	0.92076	FALSE
ENSMUSG00000001065	1075.76150343403	1031.46402583603	0.058881	0.67245	0.8977	FALSE
ENSMUSG00000001076	0	0	NA	NA	NA	NA
ENSMUSG00000001082	1758.17888344022	1547.83160322065	0.17827	0.16352	0.4954	FALSE
ENSMUSG00000001089	1675.4641120208	1724.06946333823	-0.03838	0.84714	0.96201	FALSE
ENSMUSG00000001095	0	0.332072856211774	-0.030206	0.80602	NA	FALSE
ENSMUSG00000001098	2382.81363183636	2391.57175117695	-0.004605	0.9728	0.99414	FALSE
ENSMUSG00000001100	1424.24773559732	1296.77841580773	0.13093	0.29987	0.66408	FALSE
ENSMUSG00000001103	1.8904622592948	0.616192400291599	0.16357	0.46875	NA	FALSE
ENSMUSG00000001105	1258.27237008527	1240.83998843103	0.01846	0.89816	0.97481	FALSE
ENSMUSG00000001119	679.227767508108	612.04616091179	0.071444	0.84239	0.96096	FALSE
ENSMUSG00000001120	52.2623344094668	33.6388288503799	0.47021	0.13285	0.44338	FALSE
ENSMUSG00000001123	2995.37998988389	4336.38637621269	-0.46248	0.05844	0.27922	FALSE
ENSMUSG00000001127	2373.62547112973	2246.57518540864	0.076064	0.58158	0.85706	FALSE
ENSMUSG00000001128	5555.97935540471	6237.18155352226	-0.10314	0.76788	0.93557	FALSE
ENSMUSG00000001131	862.554037827882	2859.02286444529	-0.76641	0.032319	0.18899	FALSE
ENSMUSG00000001134	262.364339128286	263.559878420708	-0.0039971	0.98263	0.99498	FALSE
ENSMUSG00000001138	640.114076098233	510.45273033974	0.31135	0.045785	0.23932	FALSE
ENSMUSG00000001143	692.106320988706	843.673631826042	-0.26824	0.12863	0.43574	FALSE
ENSMUSG00000001150	1915.04747987392	1725.04260598345	0.14791	0.14373	0.4612	FALSE
ENSMUSG00000001151	1826.86698701894	1546.16535766007	0.23142	0.1082	0.39548	FALSE
ENSMUSG00000001155	0	0	NA	NA	NA	NA
ENSMUSG00000001156	1255.89545362936	919.692262436658	0.35376	0.231	0.58692	FALSE
ENSMUSG00000001157	851.698192224159	653.95388504464	0.36236	0.016824	0.12414	FALSE
ENSMUSG00000001158	2074.11710749666	2405.84440673472	-0.2076	0.081783	0.33996	FALSE
ENSMUSG00000001166	26.108645992227	45.5290143483703	-0.50726	0.14078	0.45535	FALSE
ENSMUSG00000001168	2.84043100827135	11.756674561765	-0.57273	0.082632	NA	FALSE
ENSMUSG00000001173	1176.33142999253	1471.40321492506	-0.31329	0.012737	0.10181	FALSE
ENSMUSG00000001175	36907.4880310887	48949.835075422	-0.39715	0.00042154	0.0077148	FALSE
ENSMUSG00000001211	1507.57649085046	1430.8115798884	0.073339	0.5783	0.85532	FALSE
ENSMUSG00000001225	0	0.948265256503373	-0.08553	0.48805	NA	FALSE
ENSMUSG00000001227	373.582222665043	561.646806959967	-0.52128	0.023214	0.1526	FALSE
ENSMUSG00000001228	379.090311042456	402.763019523459	-0.069675	0.81254	0.95259	FALSE
ENSMUSG00000001229	3294.66494048382	3662.10201058045	-0.147	0.27184	0.63326	FALSE
ENSMUSG00000001240	2.11780329317431	0.900311944371424	0.079169	0.66165	NA	FALSE
ENSMUSG00000001247	37.5989554455209	83.0455161795344	-0.92616	0.0010426	0.015474	FALSE
ENSMUSG00000001248	5039.90829821152	10288.4318428804	-0.96325	4.8806e-08	3.0614e-06	FALSE
ENSMUSG00000001249	218.125741988057	163.677779818761	0.373	0.076203	0.32596	FALSE
ENSMUSG00000001260	0	0	NA	NA	NA	NA
ENSMUSG00000001270	270.747036572604	684.650772175445	-1.258	2.2285e-13	4.3039e-11	TRUE
ENSMUSG00000001280	4367.03633973024	4503.39494371059	-0.043264	0.69472	0.90576	FALSE
ENSMUSG00000001281	4837.01903632179	8202.64525464575	-0.67751	0.0026756	0.031862	FALSE
ENSMUSG00000001285	719.536649552483	676.606597224868	0.082009	0.61838	0.87654	FALSE
ENSMUSG00000001288	860.172104870545	972.979894958136	-0.16689	0.3078	0.67225	FALSE
ENSMUSG00000001289	3336.92264245256	3734.85105475784	-0.15503	0.30176	0.66645	FALSE
ENSMUSG00000001300	1196.51073038671	865.912718267709	0.38718	0.15075	0.47301	FALSE
ENSMUSG00000001305	904.295099963063	1047.77164411759	-0.20676	0.089727	0.35903	FALSE
ENSMUSG00000001313	426.776839271188	442.956456064626	-0.048135	0.78613	0.94197	FALSE
ENSMUSG00000001323	177.956430090418	121.630783651729	0.49051	0.023239	0.15269	FALSE
ENSMUSG00000001333	2.6554287405794	6.23618695751619	-0.35465	0.28091	NA	FALSE
ENSMUSG00000001334	0	0.284119544079825	-0.030206	0.80602	NA	FALSE
ENSMUSG00000001348	5770.61658877388	12254.0695887006	-1.0305	9.6383e-11	1.0637e-08	TRUE
ENSMUSG00000001349	3.26051539577206	0.900311944371424	0.27188	0.30696	NA	FALSE
ENSMUSG00000001366	850.129489138024	571.109050063731	0.53775	0.0015707	0.021268	FALSE
ENSMUSG00000001376	2144.92398056452	2372.93108219016	-0.14268	0.18007	0.52022	FALSE
ENSMUSG00000001380	2471.91566025677	2739.77364346997	-0.14455	0.20076	0.54784	FALSE
ENSMUSG00000001383	2719.00947792129	3048.03332867172	-0.15949	0.20439	0.55168	FALSE
ENSMUSG00000001403	133.915674239697	132.026595265939	0.012637	0.97019	0.99414	FALSE
ENSMUSG00000001415	3950.79223849297	4192.91049896735	-0.083938	0.40504	0.75968	FALSE
ENSMUSG00000001416	6897.76294241546	8389.8418779602	-0.27532	0.016106	0.1201	FALSE
ENSMUSG00000001418	12192.7846636032	12428.127891302	-0.026875	0.80785	0.95129	FALSE
ENSMUSG00000001419	3552.58739491043	3357.29893222075	0.079624	0.4924	0.81107	FALSE
ENSMUSG00000001420	18.4949829502019	12.822490112196	0.29394	0.40916	0.76179	FALSE
ENSMUSG00000001424	4041.66996874795	4554.35194201142	-0.16486	0.26407	0.62447	FALSE
ENSMUSG00000001435	288.899930647306	346.902882845599	-0.20662	0.49073	0.81013	FALSE
ENSMUSG00000001436	250.031681385091	212.71396428519	0.16974	0.59157	0.86299	FALSE
ENSMUSG00000001440	8143.39326106835	9172.64501875741	-0.16668	0.17562	0.51335	FALSE
ENSMUSG00000001441	4701.54346836504	5496.40865393128	-0.22102	0.023929	0.15537	FALSE
ENSMUSG00000001444	27.032892684054	68.8796413921387	-0.89878	0.0077399	0.071399	FALSE
ENSMUSG00000001445	1140.32054354695	1203.20705053956	-0.075021	0.52324	0.82703	FALSE
ENSMUSG00000001467	3539.39701688996	4130.59663096637	-0.20218	0.33454	0.69889	FALSE
ENSMUSG00000001472	9575.48687729505	9437.2618537728	0.020554	0.8481	0.9621	FALSE
ENSMUSG00000001473	4330.45913235031	7679.38738802826	-0.74999	0.00032378	0.0062368	FALSE
ENSMUSG00000001482	1099.7302175841	854.783475500845	0.34863	0.01145	0.094955	FALSE
ENSMUSG00000001493	1.21017331038532	0	0.090614	0.46745	NA	FALSE
ENSMUSG00000001494	0	0	NA	NA	NA	NA
ENSMUSG00000001496	0	0	NA	NA	NA	NA
ENSMUSG00000001497	0.30254332759633	0	0.02778	0.82133	NA	FALSE
ENSMUSG00000001504	0.680288948909482	0.332072856211774	0.03335	0.80735	NA	FALSE
ENSMUSG00000001506	6671.51525013291	3400.88045307065	0.34487	0.31745	0.68231	FALSE
ENSMUSG00000001507	37.0681015779488	53.4875882027296	-0.2597	0.47015	0.79784	FALSE
ENSMUSG00000001508	0	0	NA	NA	NA	NA
ENSMUSG00000001510	0.30254332759633	0	0.02778	0.82133	NA	FALSE
ENSMUSG00000001517	221.8439333442	142.396754367931	0.51207	0.072481	0.31701	FALSE
ENSMUSG00000001518	291.856308728297	350.949746705402	-0.24742	0.19291	0.537	FALSE
ENSMUSG00000001520	3.25547796866815	17.7082482918438	-0.51315	0.092206	0.36331	FALSE
ENSMUSG00000001521	293.281708868997	218.939682267765	0.3726	0.095126	0.36902	FALSE
ENSMUSG00000001524	394.897426406317	461.517669754698	-0.212	0.24148	0.59948	FALSE
ENSMUSG00000001525	15667.8517889364	24937.3394201491	-0.61444	0.0020353	0.02582	FALSE
ENSMUSG00000001542	7467.97687173673	8568.07453434006	-0.18608	0.28089	0.64361	FALSE
ENSMUSG00000001552	158.858259668836	218.954325306884	-0.37792	0.17398	0.51135	FALSE
ENSMUSG00000001555	266.561354709987	271.96827702003	-0.012471	0.97197	0.99414	FALSE
ENSMUSG00000001558	0	0.616192400291599	-0.0592	0.63033	NA	FALSE
ENSMUSG00000001566	0	0	NA	NA	NA	NA
ENSMUSG00000001569	1744.82679621929	1817.96170417897	-0.057085	0.63638	0.88361	FALSE
ENSMUSG00000001576	1835.56939350936	2139.29267779512	-0.20976	0.19001	0.53288	FALSE
ENSMUSG00000001583	1.97513979166992	2.2729563526386	-0.025207	0.9092	NA	FALSE
ENSMUSG00000001588	81.5669032795869	76.2741970373167	0.073662	0.82206	0.9568	FALSE
ENSMUSG00000001604	8.45383181702649	8.13353627293683	0.031128	0.92974	NA	FALSE
ENSMUSG00000001622	0.30254332759633	0.403307442835203	-0.001213	0.99213	NA	FALSE
ENSMUSG00000001627	5563.38642564423	6280.95521175756	-0.16722	0.2576	0.61774	FALSE
ENSMUSG00000001630	550.306495246767	949.4791911378	-0.69824	0.0021495	0.026897	FALSE
ENSMUSG00000001632	5388.66964391818	6229.01992878197	-0.19981	0.17178	0.50811	FALSE
ENSMUSG00000001642	1936.89488018954	1969.35819024967	-0.023061	0.87021	0.96854	FALSE
ENSMUSG00000001655	2.58970168552088	0	0.16067	0.31963	NA	FALSE
ENSMUSG00000001656	0.982832276505812	1.46855103253107	-0.065381	0.76719	NA	FALSE
ENSMUSG00000001657	12.1690292805576	6.40111860284064	0.38636	0.27607	NA	FALSE
ENSMUSG00000001661	11.380674510402	13.6471483388182	-0.084341	0.80014	0.94782	FALSE
ENSMUSG00000001663	25.1731899090126	41.983287356889	-0.52229	0.10859	0.3963	FALSE
ENSMUSG00000001665	35.6589482557392	25.0992036083099	0.29968	0.39489	0.75206	FALSE
ENSMUSG00000001666	137.009947948471	131.502053805679	0.049135	0.84228	0.96096	FALSE
ENSMUSG00000001670	0	0	NA	NA	NA	NA
ENSMUSG00000001672	0	0	NA	NA	NA	NA
ENSMUSG00000001674	1570.00985719644	1589.82405785286	-0.018101	0.90124	0.97605	FALSE
ENSMUSG00000001687	7892.43772137254	6447.59174360016	0.27534	0.097973	0.37577	FALSE
ENSMUSG00000001700	586.001409630083	653.03141295154	-0.14268	0.45997	0.78976	FALSE
ENSMUSG00000001707	1760.54008799927	2622.85180771279	-0.55819	5.0083e-06	0.00018287	FALSE
ENSMUSG00000001729	11656.0987179011	10305.3577479776	0.17374	0.1063	0.39202	FALSE
ENSMUSG00000001739	5.76380539618878	13.6523862723579	-0.45792	0.18764	0.53046	FALSE
ENSMUSG00000001741	63.5805851391852	57.7718924255359	0.094847	0.78041	0.93937	FALSE
ENSMUSG00000001750	35945.3628246007	42518.7756791888	-0.23771	0.01502	0.11379	FALSE
ENSMUSG00000001751	16707.2568922622	14751.9130936249	0.17247	0.22212	0.57412	FALSE
ENSMUSG00000001755	845.490439738752	543.510471222424	0.6053	0.00010389	0.0024596	FALSE
ENSMUSG00000001761	203.015801835526	190.830214089139	0.051284	0.88489	0.97189	FALSE
ENSMUSG00000001763	3.70572222487279	24.618809987184	-0.71772	0.028775	0.17474	FALSE
ENSMUSG00000001767	1408.4421255362	1303.60588140363	0.10815	0.36277	0.72392	FALSE
ENSMUSG00000001768	321.346773900581	682.529882685026	-0.98649	1.789e-06	7.2739e-05	FALSE
ENSMUSG00000001773	0	0.900311944371424	-0.083504	0.49802	NA	FALSE
ENSMUSG00000001774	2450.81687267421	2912.25467044598	-0.23756	0.11917	0.41713	FALSE
ENSMUSG00000001783	3445.15470117747	3685.23205443196	-0.093932	0.44771	0.78464	FALSE
ENSMUSG00000001785	2053.0247638392	2794.29257023294	-0.43075	0.00053785	0.0092659	FALSE
ENSMUSG00000001786	852.80829207964	793.414249959431	0.098769	0.56808	0.85119	FALSE
ENSMUSG00000001794	16075.1482681127	18365.9505185638	-0.18843	0.05785	0.2774	FALSE
ENSMUSG00000001802	22.8514338708298	8.29102041915874	0.50415	0.14408	0.4615	FALSE
ENSMUSG00000001804	0	0	NA	NA	NA	NA
ENSMUSG00000001815	0	0	NA	NA	NA	NA
ENSMUSG00000001819	0	0.56823908815965	-0.0592	0.63033	NA	FALSE
ENSMUSG00000001823	0	0	NA	NA	NA	NA
ENSMUSG00000001827	29.036088301152	22.4141015505846	0.1432	0.68359	0.90158	FALSE
ENSMUSG00000001829	854.909298669852	748.158444980396	0.18091	0.26559	0.62693	FALSE
ENSMUSG00000001833	5726.75006125894	7177.82022799294	-0.32012	0.0006789	0.011134	FALSE
ENSMUSG00000001844	792.474398845473	710.201869098534	0.15341	0.25331	0.61235	FALSE
ENSMUSG00000001847	11615.032430685	11692.8645612322	-0.0093346	0.93217	0.98515	FALSE
ENSMUSG00000001855	2050.90650440615	2067.66156008956	-0.011737	0.90959	0.97881	FALSE
ENSMUSG00000001864	3.32797660355963	5.45064378077438	-0.1023	0.68793	NA	FALSE
ENSMUSG00000001865	0.637950182721924	20.4381970163468	-1.2432	0.00028774	0.0056614	TRUE
ENSMUSG00000001870	186.071562555649	192.062273770666	-0.032567	0.92354	0.98294	FALSE
ENSMUSG00000001891	3576.17459234453	4081.85794763367	-0.18635	0.08486	0.34725	FALSE
ENSMUSG00000001901	0	0	NA	NA	NA	NA
ENSMUSG00000001909	1928.51303935875	2208.59348550317	-0.18891	0.1455	0.46357	FALSE
ENSMUSG00000001910	3170.82936155964	4329.92266558328	-0.43562	0.00044607	0.0080535	FALSE
ENSMUSG00000001911	1197.34700464206	652.0153482155	0.77495	0.00076582	0.012245	FALSE
ENSMUSG00000001918	3509.78824582124	3209.57921989955	0.11962	0.5186	0.82426	FALSE
ENSMUSG00000001924	17233.4082022513	22101.1332106468	-0.35074	0.0010698	0.015765	FALSE
ENSMUSG00000001930	3790.52861768912	3819.61006266012	-0.010175	0.95856	0.99221	FALSE
ENSMUSG00000001942	763.454557362812	708.892566683962	0.10307	0.5069	0.81744	FALSE
ENSMUSG00000001943	0.30254332759633	0	0.02778	0.82133	NA	FALSE
ENSMUSG00000001946	8.09270290475134	7.44226211563113	0.022723	0.93875	NA	FALSE
ENSMUSG00000001948	11.2691403836978	8.70316612424547	0.16398	0.64523	0.88574	FALSE
ENSMUSG00000001962	2702.2849671022	2664.69579526016	0.018755	0.90353	0.97735	FALSE
ENSMUSG00000001964	1629.58686587512	2314.98870762759	-0.48387	0.0011953	0.01715	FALSE
ENSMUSG00000001983	261.653649807965	276.517835300874	-0.076351	0.68915	0.90318	FALSE
ENSMUSG00000001985	0	0	NA	NA	NA	NA
ENSMUSG00000001986	4.52694052255761	2.25188464371	0.25026	0.426	NA	FALSE
ENSMUSG00000001988	35.2582489300214	32.5181844494495	0.064062	0.85487	0.96363	FALSE
ENSMUSG00000001995	463.181538162649	595.432456072157	-0.32284	0.15594	0.48263	FALSE
ENSMUSG00000001998	1264.29988399157	1250.37164916613	0.016383	0.89995	0.97548	FALSE
ENSMUSG00000001999	3157.1618721839	3258.34592949797	-0.043194	0.77152	0.93683	FALSE
ENSMUSG00000002006	14.3519600132409	18.9575325119086	-0.18148	0.61161	0.87305	FALSE
ENSMUSG00000002007	1.68650951428626	0.56823908815965	0.086717	0.61565	NA	FALSE
ENSMUSG00000002010	1561.54642493805	1441.48962148278	0.11268	0.3455	0.70747	FALSE
ENSMUSG00000002012	0	0	NA	NA	NA	NA
ENSMUSG00000002014	3476.03619103994	4149.25304943786	-0.24814	0.037079	0.20749	FALSE
ENSMUSG00000002015	5077.47351505312	6222.29965472735	-0.28799	0.003183	0.036443	FALSE
ENSMUSG00000002017	1562.80255957346	1561.95890912507	-3.9424e-05	0.99977	0.99992	FALSE
ENSMUSG00000002020	1049.91883062355	1012.19786355233	0.018608	0.95685	0.99192	FALSE
ENSMUSG00000002028	4798.36983466025	4533.13812707313	0.079516	0.53731	0.83475	FALSE
ENSMUSG00000002031	363.382125568628	310.082894880012	0.21318	0.2135	0.5642	FALSE
ENSMUSG00000002032	0.30254332759633	2.27737548376436	-0.15683	0.39031	NA	FALSE
ENSMUSG00000002033	93.6044784500274	35.4032877798416	0.80388	0.023872	0.15511	FALSE
ENSMUSG00000002043	485.216296069648	507.958334189057	-0.061398	0.7063	0.91155	FALSE
ENSMUSG00000002052	7582.60184012554	7985.37743950511	-0.073184	0.44432	0.78302	FALSE
ENSMUSG00000002055	79.5347718904232	100.069774366281	-0.19579	0.58043	0.85631	FALSE
ENSMUSG00000002057	0	0	NA	NA	NA	NA
ENSMUSG00000002058	315.219710683302	299.269826494084	0.072646	0.67382	0.89805	FALSE
ENSMUSG00000002059	713.225473916848	519.403307001164	0.4247	0.018475	0.13153	FALSE
ENSMUSG00000002064	1833.45880144062	1559.83654547672	0.22596	0.071072	0.31291	FALSE
ENSMUSG00000002068	191.782343938188	259.845541177813	-0.394	0.062964	0.29145	FALSE
ENSMUSG00000002076	0	0	NA	NA	NA	NA
ENSMUSG00000002083	795.090952940187	503.116447319018	0.61293	0.0012111	0.017326	FALSE
ENSMUSG00000002100	105.669014737097	163.664685872278	-0.55254	0.019097	0.13435	FALSE
ENSMUSG00000002102	6569.0797340548	6749.59826306192	-0.038218	0.7135	0.91321	FALSE
ENSMUSG00000002103	8231.10286270331	9921.02419256089	-0.25999	0.05002	0.25361	FALSE
ENSMUSG00000002104	0	0	NA	NA	NA	NA
ENSMUSG00000002105	659.454749566085	763.177582371961	-0.19433	0.31981	0.68478	FALSE
ENSMUSG00000002107	1971.74465216197	1538.37607220836	0.34714	0.0053551	0.053948	FALSE
ENSMUSG00000002108	1480.30181334582	3656.50773733614	-1.1882	6.7956e-09	5.0891e-07	TRUE
ENSMUSG00000002109	48.672483785689	50.2651026973475	-0.031199	0.92367	0.983	FALSE
ENSMUSG00000002111	27853.0419530615	33311.6385495069	-0.24111	0.17706	0.51607	FALSE
ENSMUSG00000002129	1367.41951714038	1916.05468826872	-0.45077	0.016974	0.12482	FALSE
ENSMUSG00000002147	7603.64239792613	8669.65659479099	-0.18523	0.070892	0.31257	FALSE
ENSMUSG00000002190	0	0.403307442835203	-0.030206	0.80602	NA	FALSE
ENSMUSG00000002204	213.605738076416	609.928282869181	-1.4085	8.4489e-15	1.9684e-12	TRUE
ENSMUSG00000002205	1254.15420003652	1153.9928615023	0.11453	0.40233	0.75779	FALSE
ENSMUSG00000002210	2172.52047115854	2278.81692308247	-0.06565	0.62911	0.88051	FALSE
ENSMUSG00000002221	1392.86447021233	1272.88921792271	0.12679	0.23961	0.59752	FALSE
ENSMUSG00000002222	2141.49204919924	1561.98394920255	0.43443	0.0040549	0.043571	FALSE
ENSMUSG00000002227	687.379941004318	1273.35747827434	-0.76017	0.002646	0.031627	FALSE
ENSMUSG00000002228	1.67259646407359	12.8540376882039	-0.74974	0.022327	NA	FALSE
ENSMUSG00000002233	10701.5249222426	19443.0730021553	-0.8468	8.0722e-20	3.9495e-17	FALSE
ENSMUSG00000002240	0	0	NA	NA	NA	NA
ENSMUSG00000002249	35.8140203797301	37.4995658316974	-0.032251	0.92816	0.98382	FALSE
ENSMUSG00000002250	3966.81069669992	3318.75396576186	0.24821	0.05756	0.27673	FALSE
ENSMUSG00000002257	480.578940994724	614.500625191696	-0.32381	0.10504	0.39003	FALSE
ENSMUSG00000002265	11.1015194716766	4.26179316119737	0.22903	0.40246	NA	FALSE
ENSMUSG00000002266	0	0	NA	NA	NA	NA
ENSMUSG00000002274	19.6583796828453	10.6005154396661	0.46996	0.19109	0.53426	FALSE
ENSMUSG00000002279	653.986967198072	652.172365023534	0.0035026	0.97867	0.99458	FALSE
ENSMUSG00000002280	1354.33571068909	1394.80564052331	-0.040337	0.77714	0.93881	FALSE
ENSMUSG00000002289	44.2166378074602	249.8348998291	-1.3529	0.00015412	0.0033724	TRUE
ENSMUSG00000002297	853.052234859716	745.257079907742	0.18588	0.20558	0.55337	FALSE
ENSMUSG00000002307	2559.74336246583	4401.57595186349	-0.63783	0.022129	0.14844	FALSE
ENSMUSG00000002308	261.810556421849	155.208570360901	0.66576	0.003751	0.041241	FALSE
ENSMUSG00000002319	792.650610864379	938.798485200567	-0.2283	0.20366	0.55051	FALSE
ENSMUSG00000002320	2522.70403824912	2147.62367164467	0.22744	0.031669	0.18677	FALSE
ENSMUSG00000002324	1.71493523026115	3.84183314055933	-0.18947	0.48131	NA	FALSE
ENSMUSG00000002325	1893.51919227129	3206.53272975379	-0.66384	0.005436	0.05451	FALSE
ENSMUSG00000002326	402.274872791354	505.155753222643	-0.30953	0.075253	0.32376	FALSE
ENSMUSG00000002329	423.233970084616	392.074708981022	0.10543	0.46423	0.7932	FALSE
ENSMUSG00000002332	1860.34843672519	2325.97960457657	-0.31417	0.0040495	0.043571	FALSE
ENSMUSG00000002341	0	0	NA	NA	NA	NA
ENSMUSG00000002342	1379.12700739902	1141.1352909766	0.26548	0.033145	0.19169	FALSE
ENSMUSG00000002343	229.192394226092	258.583559515559	-0.15251	0.53313	0.8327	FALSE
ENSMUSG00000002345	380.721452872115	336.237565038582	0.16907	0.27811	0.64049	FALSE
ENSMUSG00000002346	41.3680709571736	26.4080609290562	0.48191	0.12147	0.4202	FALSE
ENSMUSG00000002365	3927.99612345069	3631.75275477511	0.10923	0.42274	0.77101	FALSE
ENSMUSG00000002372	2776.04178332595	3201.53984454305	-0.19777	0.1412	0.45621	FALSE
ENSMUSG00000002379	1132.0289154216	1028.97463790416	0.13221	0.37538	0.73464	FALSE
ENSMUSG00000002384	2.98579816860108	0.616192400291599	0.19021	0.37337	NA	FALSE
ENSMUSG00000002393	331.174507827794	361.119994821652	-0.11754	0.50233	0.81526	FALSE
ENSMUSG00000002395	2782.78053074717	2570.77375082844	0.10416	0.61764	0.87588	FALSE
ENSMUSG00000002396	721.196912865694	629.142276216944	0.1884	0.21288	0.5634	FALSE
ENSMUSG00000002409	384.161344270631	244.118647390172	0.52805	0.065019	0.2967	FALSE
ENSMUSG00000002413	2246.86830432646	2509.74195060666	-0.15345	0.27137	0.63326	FALSE
ENSMUSG00000002416	106.216050729241	134.209660032874	-0.29584	0.23426	0.5912	FALSE
ENSMUSG00000002428	819.673189066524	799.405095294145	0.034855	0.82463	0.95765	FALSE
ENSMUSG00000002455	2474.67824428885	2592.03015372707	-0.064773	0.56652	0.85015	FALSE
ENSMUSG00000002458	3671.58206077077	3228.98357144638	0.18139	0.073501	0.31966	FALSE
ENSMUSG00000002459	1.61130722056944	1.3282914248471	0.019103	0.9166	NA	FALSE
ENSMUSG00000002475	50.7635308216979	30.8923961123754	0.55304	0.070422	0.31153	FALSE
ENSMUSG00000002477	1432.0900706996	1717.34825179883	-0.25501	0.032346	0.18908	FALSE
ENSMUSG00000002486	304.764237407982	296.661063197474	0.03113	0.90582	0.97769	FALSE
ENSMUSG00000002489	194.569851269973	340.808191478892	-0.68195	0.009023	0.079687	FALSE
ENSMUSG00000002496	2761.02101330857	2677.37742077341	0.042476	0.75321	0.93039	FALSE
ENSMUSG00000002500	4.47512651771176	3.20014990021337	0.11233	0.71366	NA	FALSE
ENSMUSG00000002504	25.6802209032475	54.4998873884327	-0.45827	0.19754	0.54369	FALSE
ENSMUSG00000002524	5031.77237065879	5724.77116513448	-0.17955	0.16964	0.50487	FALSE
ENSMUSG00000002546	3695.12468778527	3719.01933992559	-0.009137	0.92763	0.98357	FALSE
ENSMUSG00000002550	1445.25158089668	1376.71789455173	0.068102	0.58172	0.85711	FALSE
ENSMUSG00000002565	24.0710824198734	29.8413486932407	-0.21089	0.53586	0.83441	FALSE
ENSMUSG00000002578	7.83152883724628	7.89434167301218	-0.0016772	0.99609	NA	FALSE
ENSMUSG00000002580	311.600041030691	388.723119660994	-0.28964	0.17147	0.50752	FALSE
ENSMUSG00000002588	0	0	NA	NA	NA	NA
ENSMUSG00000002602	1133.23606644612	4495.04686883403	-1.7375	3.0262e-13	5.6159e-11	TRUE
ENSMUSG00000002603	20794.8700858711	27832.0053123149	-0.4052	0.0026282	0.031491	FALSE
ENSMUSG00000002608	1966.89694265275	1925.72498990836	0.029974	0.80866	0.95139	FALSE
ENSMUSG00000002617	130.766937658473	125.457721794083	0.04555	0.86076	0.96577	FALSE
ENSMUSG00000002625	1092.93191025724	943.065530079581	0.20506	0.13573	0.44824	FALSE
ENSMUSG00000002633	0	0	NA	NA	NA	NA
ENSMUSG00000002635	934.904164130821	882.568980570021	0.081299	0.52112	0.82656	FALSE
ENSMUSG00000002658	3617.85764099234	5192.43605646016	-0.50747	9.0685e-06	0.00030693	FALSE
ENSMUSG00000002660	1178.61682845718	1047.43613437956	0.16455	0.20147	0.54844	FALSE
ENSMUSG00000002661	626.407842996887	561.226865841014	0.15211	0.28391	0.64779	FALSE
ENSMUSG00000002664	9.90969702305837	9.97908510583485	-0.0062236	0.98605	0.99575	FALSE
ENSMUSG00000002668	1239.94937697959	1308.59905291346	-0.074167	0.56529	0.85006	FALSE
ENSMUSG00000002679	764.836789396773	838.321780267031	-0.12521	0.40899	0.76179	FALSE
ENSMUSG00000002688	7.77798067967138	2.60502920885037	0.34589	0.25734	NA	FALSE
ENSMUSG00000002699	16162.1594885742	22643.2706485728	-0.45353	0.012054	0.098352	FALSE
ENSMUSG00000002718	1840.13169304868	1845.28381312147	-0.004414	0.97853	0.99458	FALSE
ENSMUSG00000002728	1993.97139627123	2288.97211842237	-0.19384	0.091369	0.36261	FALSE
ENSMUSG00000002731	291.211052044112	277.013165617598	0.063014	0.76091	0.93368	FALSE
ENSMUSG00000002732	47.8457287825143	53.7790769685345	-0.10752	0.75597	0.93159	FALSE
ENSMUSG00000002733	2005.57730777223	1826.32396607689	0.13052	0.3427	0.7053	FALSE
ENSMUSG00000002741	5789.43967385545	6329.6957500557	-0.12625	0.19993	0.54687	FALSE
ENSMUSG00000002748	5900.98978705067	6729.11331759854	-0.18593	0.060461	0.28444	FALSE
ENSMUSG00000002763	1410.60502757803	1559.21312839991	-0.13904	0.31565	0.68044	FALSE
ENSMUSG00000002767	1424.75111829218	1275.0267509795	0.15422	0.28691	0.65123	FALSE
ENSMUSG00000002768	2087.19926363712	2189.29212446817	-0.065909	0.61755	0.87588	FALSE
ENSMUSG00000002769	6.36445423982706	2.9639836682655	0.25183	0.41024	NA	FALSE
ENSMUSG00000002771	66.5474328304697	42.772755981399	0.4608	0.15172	0.47499	FALSE
ENSMUSG00000002778	2122.28965861999	2095.68538547458	0.017272	0.88998	0.9723	FALSE
ENSMUSG00000002781	190.261886214277	145.987159461889	0.32685	0.18259	0.52315	FALSE
ENSMUSG00000002791	0	0.735380299046977	-0.0592	0.63033	NA	FALSE
ENSMUSG00000002797	355.331632042225	624.466478697978	-0.70112	0.0044206	0.046614	FALSE
ENSMUSG00000002799	2.32445969700819	0.403307442835203	0.20136	0.33828	NA	FALSE
ENSMUSG00000002803	196.860822958363	149.634439525015	0.32057	0.2454	0.60455	FALSE
ENSMUSG00000002804	224.190356559113	156.148774460174	0.47539	0.017873	0.1293	FALSE
ENSMUSG00000002808	30.6440922473466	45.2303666225342	-0.28174	0.43348	0.77706	FALSE
ENSMUSG00000002812	11028.6471474829	11836.5660923485	-0.098457	0.44843	0.78464	FALSE
ENSMUSG00000002814	813.591171584388	624.124199612073	0.36562	0.016849	0.12421	FALSE
ENSMUSG00000002820	1545.96601203914	1691.48682074896	-0.12203	0.44944	0.78478	FALSE
ENSMUSG00000002825	571.591053928786	590.387367654497	-0.044513	0.79233	0.94431	FALSE
ENSMUSG00000002831	6.34550376251047	7.15536104525333	-0.061682	0.85349	NA	FALSE
ENSMUSG00000002833	1787.82341558716	1595.81321999134	0.16067	0.12718	0.43295	FALSE
ENSMUSG00000002835	225.942078887231	190.518521006351	0.17554	0.58662	0.86019	FALSE
ENSMUSG00000002844	6132.79047520176	7250.09193326234	-0.23556	0.032539	0.18953	FALSE
ENSMUSG00000002845	691.079667073696	913.946297399872	-0.38223	0.017963	0.12962	FALSE
ENSMUSG00000002846	480.65221923909	492.907432067651	-0.03508	0.85827	0.9647	FALSE
ENSMUSG00000002847	25.1898066180506	121.729718643969	-1.8941	1.154e-12	1.8821e-10	TRUE
ENSMUSG00000002870	538.042063357992	464.988229819649	0.18254	0.44583	0.78449	FALSE
ENSMUSG00000002871	1775.19443708673	1415.85175674629	0.31895	0.0033617	0.038043	FALSE
ENSMUSG00000002881	4696.15408969552	4111.09139526382	0.1836	0.20994	0.55957	FALSE
ENSMUSG00000002885	3463.01617151123	3768.76057698783	-0.11672	0.42353	0.77101	FALSE
ENSMUSG00000002897	9039.74727863036	12088.3170098471	-0.38064	0.067047	0.30215	FALSE
ENSMUSG00000002900	236.255168117128	303.473180034469	-0.12581	0.71356	0.91321	FALSE
ENSMUSG00000002908	0.605086655192661	1.18443148845125	-0.05184	0.7511	NA	FALSE
ENSMUSG00000002910	43.6840249216198	30.1196166456532	0.26732	0.45738	0.78861	FALSE
ENSMUSG00000002930	0	0	NA	NA	NA	NA
ENSMUSG00000002944	14850.7132949512	28807.0833421336	-0.90773	7.9857e-09	5.95e-07	FALSE
ENSMUSG00000002948	1570.1769623348	1552.17428291572	0.016151	0.91153	0.9796	FALSE
ENSMUSG00000002949	2177.77057431782	2388.06958293692	-0.12936	0.23499	0.59168	FALSE
ENSMUSG00000002957	2218.06195883152	2129.41634516407	0.056405	0.65476	0.88963	FALSE
ENSMUSG00000002963	1244.82822995144	1118.47413192101	0.15089	0.19026	0.53302	FALSE
ENSMUSG00000002968	1425.39885550275	1273.04132703367	0.15708	0.24509	0.60444	FALSE
ENSMUSG00000002980	168.818406434558	284.990801642202	-0.65304	0.0083039	0.075096	FALSE
ENSMUSG00000002981	7291.0371198963	7762.75184045547	-0.088015	0.43497	0.7784	FALSE
ENSMUSG00000002983	7398.87338670504	7002.18720300847	0.075514	0.63868	0.88429	FALSE
ENSMUSG00000002984	1845.961045506	2130.64296865991	-0.20069	0.1071	0.3934	FALSE
ENSMUSG00000002985	170100.206022215	311239.228150585	-0.73234	0.0054545	0.054575	FALSE
ENSMUSG00000002992	0	0.403307442835203	-0.030206	0.80602	NA	FALSE
ENSMUSG00000002996	4683.68625341379	3502.15262097402	0.35903	0.15557	0.48185	FALSE
ENSMUSG00000002997	1896.0696314204	1481.84605764983	0.3161	0.16269	0.4941	FALSE
ENSMUSG00000003031	1311.65332835575	1013.9453983541	0.35526	0.017999	0.12969	FALSE
ENSMUSG00000003032	567.222865287709	464.21313282214	0.25997	0.22897	0.58369	FALSE
ENSMUSG00000003033	3219.52419702675	2747.44467290798	0.22434	0.025866	0.16379	FALSE
ENSMUSG00000003037	5382.54217098197	5062.91737870691	0.085998	0.4802	0.80411	FALSE
ENSMUSG00000003038	2182.75625251902	4164.67268843399	-0.85252	2.2315e-05	0.00066304	FALSE
ENSMUSG00000003039	4358.35886162735	4177.9607804305	0.058583	0.69081	0.90388	FALSE
ENSMUSG00000003051	0	1.1364781763193	-0.091311	0.46233	NA	FALSE
ENSMUSG00000003053	0	0	NA	NA	NA	NA
ENSMUSG00000003062	1896.82798298266	1461.92149546846	0.36004	0.013613	0.10651	FALSE
ENSMUSG00000003068	4965.02633191987	5310.81142950028	-0.092966	0.50955	0.81847	FALSE
ENSMUSG00000003070	34.2454218158949	8.22780529237294	1.0499	0.0034668	0.038951	TRUE
ENSMUSG00000003072	4094.0978160863	4298.05314276036	-0.068182	0.57969	0.85614	FALSE
ENSMUSG00000003099	2142.15775660333	1973.83982730148	0.11438	0.35316	0.71474	FALSE
ENSMUSG00000003119	2786.61420223076	2588.66922167527	0.10263	0.46179	0.79098	FALSE
ENSMUSG00000003123	381.273066841358	373.135178112673	0.030011	0.85561	0.9639	FALSE
ENSMUSG00000003131	4790.45492722916	5497.55501833564	-0.19423	0.06309	0.29194	FALSE
ENSMUSG00000003134	117.8024768313	154.692168335249	-0.341	0.16268	0.4941	FALSE
ENSMUSG00000003135	1051.46474943909	876.986385180472	0.25494	0.036163	0.20408	FALSE
ENSMUSG00000003153	44.3857631472077	45.7605146075136	-0.026511	0.93019	0.98446	FALSE
ENSMUSG00000003154	1634.92101130798	1399.04014868487	0.21743	0.10688	0.39297	FALSE
ENSMUSG00000003161	8505.69123043866	7282.9423956262	0.21419	0.14607	0.46487	FALSE
ENSMUSG00000003166	1436.72368791568	1410.27547182651	0.02691	0.83164	0.95957	FALSE
ENSMUSG00000003184	1907.33440109389	2004.94140007737	-0.070098	0.53268	0.8327	FALSE
ENSMUSG00000003190	83.6621874528228	106.412055276069	-0.27946	0.33814	0.70169	FALSE
ENSMUSG00000003198	258.923259276377	257.594018233144	0.0078365	0.96715	0.99414	FALSE
ENSMUSG00000003199	1710.51440169628	1980.59262142893	-0.20512	0.10133	0.38302	FALSE
ENSMUSG00000003200	2750.42663925613	2977.40946002887	-0.11223	0.24873	0.60808	FALSE
ENSMUSG00000003206	685.533871823408	853.01550318692	-0.28584	0.17277	0.50964	FALSE
ENSMUSG00000003208	633.481736719851	605.216788280467	0.063746	0.71408	0.91341	FALSE
ENSMUSG00000003226	7202.1038667305	11262.3845943224	-0.62544	3.7538e-07	1.8805e-05	FALSE
ENSMUSG00000003227	0	0	NA	NA	NA	NA
ENSMUSG00000003228	891.376256310913	705.627388595695	0.32712	0.0059036	0.058117	FALSE
ENSMUSG00000003233	1580.20073782987	1304.95937001205	0.26898	0.021735	0.14647	FALSE
ENSMUSG00000003234	2122.0188293199	2289.85748677901	-0.1072	0.34403	0.70655	FALSE
ENSMUSG00000003235	1437.88324645232	1488.22109687627	-0.048852	0.66241	0.89329	FALSE
ENSMUSG00000003269	3068.38482327182	2965.19163247078	0.047428	0.75999	0.93317	FALSE
ENSMUSG00000003271	5.66017738649707	5.21005841770075	0.018307	0.94976	NA	FALSE
ENSMUSG00000003273	7.90499697823406	11.7572465225001	-0.28415	0.42944	0.77446	FALSE
ENSMUSG00000003279	0.680288948909482	0.284119544079825	0.036405	0.78684	NA	FALSE
ENSMUSG00000003282	25.9514698249604	18.372068885211	0.32641	0.34118	0.7038	FALSE
ENSMUSG00000003283	16264.2257873785	23627.9846240669	-0.5157	0.00039823	0.0073711	FALSE
ENSMUSG00000003299	1460.71964351346	1343.1342145535	0.11769	0.35799	0.7197	FALSE
ENSMUSG00000003308	2335.60252181422	1997.01163397012	0.22081	0.049787	0.25286	FALSE
ENSMUSG00000003309	1.55505540416921	3.41164409452078	-0.1638	0.52241	NA	FALSE
ENSMUSG00000003316	6912.56893605253	6059.40016439301	0.18604	0.074722	0.3228	FALSE
ENSMUSG00000003341	4.35645092062788	4.35769978546127	-0.0031953	0.98962	NA	FALSE
ENSMUSG00000003344	435.965912285262	443.537175441142	-0.021737	0.89234	0.97313	FALSE
ENSMUSG00000003345	4050.0725274446	3828.23385741669	0.078945	0.54027	0.83673	FALSE
ENSMUSG00000003346	1402.82613218348	1206.30884941782	0.2108	0.10182	0.38373	FALSE
ENSMUSG00000003348	695.052584387108	933.507548915855	-0.40758	0.0041061	0.043986	FALSE
ENSMUSG00000003352	154.00648223861	290.228030202177	-0.66465	0.03786	0.2105	FALSE
ENSMUSG00000003354	0.344882093783889	2.1559780194461	-0.20159	0.33187	NA	FALSE
ENSMUSG00000003355	46.8453749847938	66.7078644025573	-0.2282	0.5233	0.82703	FALSE
ENSMUSG00000003360	5580.6150838325	5801.41363356916	-0.054478	0.62245	0.87826	FALSE
ENSMUSG00000003363	38649.924277258	58711.0554537476	-0.58462	2.4749e-06	9.7917e-05	FALSE
ENSMUSG00000003378	49.923961662246	27.0768726142843	0.62618	0.057671	0.27676	FALSE
ENSMUSG00000003379	18.3499856804189	48.0005326209953	-0.78564	0.027452	0.16973	FALSE
ENSMUSG00000003380	9678.79852241435	9557.30255447951	0.017778	0.8906	0.9723	FALSE
ENSMUSG00000003382	3702.70643525045	3761.19147686292	-0.021646	0.87397	0.96924	FALSE
ENSMUSG00000003402	4792.44674246095	5313.99718110084	-0.14483	0.23057	0.58632	FALSE
ENSMUSG00000003410	1.58791893169847	2.1559780194461	-0.072186	0.78313	NA	FALSE
ENSMUSG00000003411	1.81525996557798	0.948265256503373	0.059148	0.73862	NA	FALSE
ENSMUSG00000003418	7.8531829733882	50.5016723257292	-1.1755	0.0010493	0.015526	TRUE
ENSMUSG00000003420	282.460454107686	298.755440899255	-0.068192	0.7796	0.93937	FALSE
ENSMUSG00000003421	1272.17424668825	1306.61364786931	-0.036335	0.77057	0.93683	FALSE
ENSMUSG00000003423	1583.65217286708	1327.08224164805	0.24972	0.01993	0.13851	FALSE
ENSMUSG00000003429	10348.5610900907	11352.6538812561	-0.12881	0.33092	0.69594	FALSE
ENSMUSG00000003435	5982.0425029028	6017.12264652891	-0.0078417	0.95414	0.99116	FALSE
ENSMUSG00000003436	0	0	NA	NA	NA	NA
ENSMUSG00000003437	2297.84349664598	2080.61757314753	0.14039	0.16758	0.50158	FALSE
ENSMUSG00000003438	1405.42333026709	1579.66535302252	-0.16173	0.26685	0.62742	FALSE
ENSMUSG00000003444	233.225017573529	282.53647132813	-0.25762	0.17989	0.52022	FALSE
ENSMUSG00000003452	17.6871427810998	26.1448079496186	-0.16867	0.60724	0.87108	FALSE
ENSMUSG00000003458	9605.18056620895	8867.14426000466	0.11124	0.41223	0.76456	FALSE
ENSMUSG00000003464	2408.46198536142	2216.90460916623	0.11674	0.29299	0.65696	FALSE
ENSMUSG00000003469	2.67437921789599	0.735380299046977	0.16875	0.43337	NA	FALSE
ENSMUSG00000003476	0	0	NA	NA	NA	NA
ENSMUSG00000003477	0	0	NA	NA	NA	NA
ENSMUSG00000003484	13.205779605185	67.0404744142506	-1.3118	0.00022516	0.0045711	TRUE
ENSMUSG00000003500	2194.56328525079	1787.32247301637	0.28538	0.029756	0.17856	FALSE
ENSMUSG00000003505	0	0	NA	NA	NA	NA
ENSMUSG00000003518	6014.07815057682	5198.34197407703	0.20378	0.096712	0.37284	FALSE
ENSMUSG00000003526	0	0	NA	NA	NA	NA
ENSMUSG00000003527	1107.78775224372	1051.13637263096	0.073723	0.61045	0.87275	FALSE
ENSMUSG00000003528	2871.17229272363	2772.70935555191	0.048967	0.68346	0.90158	FALSE
ENSMUSG00000003531	0	0	NA	NA	NA	NA
ENSMUSG00000003534	570.652264645515	514.315249264307	0.063629	0.85802	0.9647	FALSE
ENSMUSG00000003541	11055.6034515097	21218.3564611827	-0.89794	1.9323e-09	1.5845e-07	FALSE
ENSMUSG00000003545	10.3988117399925	8.2532961324273	0.11619	0.73466	NA	FALSE
ENSMUSG00000003546	792.407188043091	515.736648315607	0.5765	0.0020047	0.025631	FALSE
ENSMUSG00000003549	511.574777350153	458.323908601634	0.15245	0.26598	0.62693	FALSE
ENSMUSG00000003555	0.647425421380219	0	0.056774	0.64441	NA	FALSE
ENSMUSG00000003559	354.436040791375	434.8537982279	-0.26698	0.21144	0.56144	FALSE
ENSMUSG00000003573	2103.91004711749	2166.99240753502	-0.041948	0.69421	0.90576	FALSE
ENSMUSG00000003575	510.977126584263	386.698858418191	0.38463	0.0098744	0.085307	FALSE
ENSMUSG00000003581	708.865594519142	641.569441766158	0.13972	0.28663	0.65123	FALSE
ENSMUSG00000003585	18.0609855124885	10.7144654048818	0.40967	0.25227	0.61052	FALSE
ENSMUSG00000003604	763.720064719572	626.404271452619	0.27751	0.024536	0.15809	FALSE
ENSMUSG00000003617	757.576830155426	1250.3680219409	-0.563	0.059181	0.28078	FALSE
ENSMUSG00000003623	405.704438055249	326.019207055445	0.29771	0.068127	0.30569	FALSE
ENSMUSG00000003644	2079.03278826976	2014.19057764983	0.043919	0.74238	0.9268	FALSE
ENSMUSG00000003657	0	0	NA	NA	NA	NA
ENSMUSG00000003660	6540.50106053091	6226.30353357118	0.069681	0.4742	0.80031	FALSE
ENSMUSG00000003662	1401.03912631023	1262.32899803438	0.14416	0.29453	0.65832	FALSE
ENSMUSG00000003665	156.489432633989	418.145205386509	-1.2153	1.3938e-06	5.9471e-05	TRUE
ENSMUSG00000003680	2510.95580827162	2406.16771271392	0.060039	0.5966	0.86565	FALSE
ENSMUSG00000003721	1499.89208819181	1262.41227470767	0.24123	0.059614	0.28217	FALSE
ENSMUSG00000003731	3755.54214469504	4186.90059535641	-0.15399	0.12474	0.42752	FALSE
ENSMUSG00000003746	3946.39848533056	4667.42809935307	-0.23265	0.091742	0.36304	FALSE
ENSMUSG00000003752	619.818381491459	642.744223082082	-0.047911	0.77009	0.93661	FALSE
ENSMUSG00000003762	603.972579845929	571.263434456738	0.076073	0.60067	0.86721	FALSE
ENSMUSG00000003778	2599.15988349723	2888.59469841688	-0.14742	0.23364	0.59056	FALSE
ENSMUSG00000003779	186.724509719678	133.771246382712	0.33911	0.29905	0.66331	FALSE
ENSMUSG00000003808	2381.13897865266	2776.25646307172	-0.21588	0.048792	0.25006	FALSE
ENSMUSG00000003809	268.139213750319	243.569618360141	0.11931	0.61309	0.87378	FALSE
ENSMUSG00000003810	3303.68394023515	3462.3962338889	-0.066414	0.53489	0.83367	FALSE
ENSMUSG00000003812	4713.45000420443	5450.0641488384	-0.20263	0.11377	0.40791	FALSE
ENSMUSG00000003813	2603.34848290582	2854.72562119405	-0.12915	0.26599	0.62693	FALSE
ENSMUSG00000003814	25034.7770609099	41601.5991669813	-0.67057	0.00082066	0.012897	FALSE
ENSMUSG00000003824	173.681852706176	152.429729547082	0.16756	0.4501	0.78497	FALSE
ENSMUSG00000003847	4490.26943179317	8789.30133530777	-0.948	1.4749e-19	6.5604e-17	FALSE
ENSMUSG00000003848	1256.79453058363	1260.05156195154	-0.0040963	0.98051	0.99476	FALSE
ENSMUSG00000003849	492.187932637671	217.122273816903	0.91002	0.0025517	0.030851	FALSE
ENSMUSG00000003863	1281.02227008698	4483.85503231754	-1.6956	1.5447e-22	1.0797e-19	TRUE
ENSMUSG00000003865	317.236819350612	375.126012450369	-0.21944	0.31462	0.67985	FALSE
ENSMUSG00000003868	980.578677442994	1047.4475055517	-0.09206	0.52322	0.82703	FALSE
ENSMUSG00000003872	2.2258691144204	1.7526705766109	0.042689	0.86345	NA	FALSE
ENSMUSG00000003873	7994.60851106427	7436.48295324955	0.10124	0.41727	0.76853	FALSE
ENSMUSG00000003882	5192.56600565178	10053.7483323074	-0.92525	2.0852e-14	4.6373e-12	FALSE
ENSMUSG00000003923	933.49944443503	841.447460293627	0.14382	0.29244	0.65651	FALSE
ENSMUSG00000003929	239.968915944154	252.273031326066	-0.066516	0.77171	0.93683	FALSE
ENSMUSG00000003934	1.92332578682407	8.57734952880144	-0.55045	0.086957	NA	FALSE
ENSMUSG00000003948	363.707047850618	599.764207914192	-0.62092	0.012981	0.10312	FALSE
ENSMUSG00000003949	2.11780329317431	2.89135831849308	-0.052464	0.8223	NA	FALSE
ENSMUSG00000003955	791.093210914226	879.557476467117	-0.12818	0.63321	0.88231	FALSE
ENSMUSG00000003970	23030.4192829928	26339.5117731768	-0.18747	0.13781	0.4518	FALSE
ENSMUSG00000003974	0	0	NA	NA	NA	NA
ENSMUSG00000003992	64.0051073382403	64.0081993578221	-0.0033299	0.99189	0.99712	FALSE
ENSMUSG00000004018	210.487121535515	195.283052060713	0.1028	0.57727	0.8553	FALSE
ENSMUSG00000004031	0	0	NA	NA	NA	NA
ENSMUSG00000004032	70.7607856651268	67.0118283393106	0.059218	0.84368	0.96148	FALSE
ENSMUSG00000004035	0.344882093783889	2.79766125979206	-0.26112	0.24564	NA	FALSE
ENSMUSG00000004038	3.89846557849399	6.99182016307787	-0.28791	0.39803	NA	FALSE
ENSMUSG00000004040	9287.08585558714	11562.6733859855	-0.28796	0.15979	0.48913	FALSE
ENSMUSG00000004043	2587.10844500765	5711.83846844914	-1.0435	2.5332e-07	1.3232e-05	TRUE
ENSMUSG00000004044	470.127890568118	336.63897936804	0.21953	0.54015	0.83673	FALSE
ENSMUSG00000004054	5384.5955716262	6507.55035026222	-0.25732	0.1251	0.42822	FALSE
ENSMUSG00000004056	5089.78701327439	5405.85785786557	-0.083247	0.54999	0.84192	FALSE
ENSMUSG00000004069	2143.97492234529	2003.20708240176	0.093845	0.48825	0.80868	FALSE
ENSMUSG00000004070	2302.01322192389	2690.12704503495	-0.22006	0.030946	0.1836	FALSE
ENSMUSG00000004071	1472.52730337904	1543.79704262481	-0.065996	0.55932	0.84584	FALSE
ENSMUSG00000004085	815.839430430907	1018.43477711284	-0.30723	0.035518	0.20207	FALSE
ENSMUSG00000004096	3880.07094864467	3657.31806042965	0.082835	0.5172	0.8238	FALSE
ENSMUSG00000004098	320.784976369694	518.388137570184	-0.2984	0.40243	0.75779	FALSE
ENSMUSG00000004099	2177.01211648325	1988.5652295749	0.11953	0.54515	0.83867	FALSE
ENSMUSG00000004100	1200.67253636248	1469.27058956535	-0.2788	0.060788	0.28524	FALSE
ENSMUSG00000004105	223.698418698213	236.807659076648	-0.032371	0.92653	0.98357	FALSE
ENSMUSG00000004110	2.63647826326281	3.46180697221561	-0.091264	0.76662	NA	FALSE
ENSMUSG00000004113	84.5963041393941	180.00349180554	-0.72765	0.031452	0.18608	FALSE
ENSMUSG00000004127	252.513852170996	328.239206994545	-0.33279	0.16029	0.49008	FALSE
ENSMUSG00000004151	494.984345518247	302.479186590405	0.61554	0.011786	0.09681	FALSE
ENSMUSG00000004187	49.3020932669321	18.7970199977099	0.97365	0.0028596	0.033551	FALSE
ENSMUSG00000004207	583595.101934046	655005.055798158	-0.16257	0.13848	0.45242	FALSE
ENSMUSG00000004221	4435.12201720177	3297.36958517107	0.40652	0.0086913	0.07764	FALSE
ENSMUSG00000004231	0	0	NA	NA	NA	NA
ENSMUSG00000004233	460.306814670746	419.26139585106	0.12935	0.369	0.72927	FALSE
ENSMUSG00000004263	803.899010294384	740.970875334861	0.10888	0.58163	0.85706	FALSE
ENSMUSG00000004264	4986.71398417698	4901.53409873327	0.024302	0.82122	0.95621	FALSE
ENSMUSG00000004266	11757.8815599423	11656.3061139823	0.011744	0.94835	0.98975	FALSE
ENSMUSG00000004267	1393.08993033537	3356.59495114458	-1.17	1.2524e-09	1.075e-07	TRUE
ENSMUSG00000004268	1778.36497215478	2135.24490272669	-0.25787	0.01998	0.13873	FALSE
ENSMUSG00000004270	2088.60676487079	2241.86651226889	-0.098908	0.46833	0.7959	FALSE
ENSMUSG00000004285	12535.2732814485	12241.5954734373	0.033062	0.80712	0.95122	FALSE
ENSMUSG00000004296	5042.47457546971	70413.835318581	-1.6351	5.2798e-06	0.00019088	TRUE
ENSMUSG00000004317	4857.98844738416	5309.2225093955	-0.12268	0.39314	0.75031	FALSE
ENSMUSG00000004319	1911.6240443385	1322.13040676321	0.5128	0.00011588	0.0026944	FALSE
ENSMUSG00000004328	0.670813710251187	0	0.056774	0.64441	NA	FALSE
ENSMUSG00000004341	0	0	NA	NA	NA	NA
ENSMUSG00000004344	0	0	NA	NA	NA	NA
ENSMUSG00000004347	1.21017331038532	2.74970794766011	-0.091569	0.64281	NA	FALSE
ENSMUSG00000004356	2965.68576454362	3595.29640970997	-0.26214	0.11649	0.4122	FALSE
ENSMUSG00000004359	77.9606408062345	34.80906416827	0.84626	0.0084023	0.075662	FALSE
ENSMUSG00000004360	0	0	NA	NA	NA	NA
ENSMUSG00000004364	4858.22320452964	4756.94850061536	0.029781	0.79041	0.94346	FALSE
ENSMUSG00000004366	0	0	NA	NA	NA	NA
ENSMUSG00000004371	3.0254332759633	10.2626326891796	-0.2874	0.29417	NA	FALSE
ENSMUSG00000004383	621.330458685511	552.259290806315	0.15999	0.30188	0.66662	FALSE
ENSMUSG00000004393	1508.4561147389	1604.5498409338	-0.086571	0.50069	0.81437	FALSE
ENSMUSG00000004394	2605.63760183135	2609.6195758192	-0.001782	0.98749	0.99576	FALSE
ENSMUSG00000004415	0	0	NA	NA	NA	NA
ENSMUSG00000004446	2049.80404198931	1966.46001009975	0.058311	0.60993	0.87226	FALSE
ENSMUSG00000004451	5683.06018212507	6302.88635095528	-0.14454	0.24555	0.60462	FALSE
ENSMUSG00000004455	5921.93296099503	5301.4449751653	0.15615	0.15233	0.47622	FALSE
ENSMUSG00000004460	4890.47972688202	5819.74277081785	-0.24095	0.089659	0.35903	FALSE
ENSMUSG00000004462	521.429051897364	500.49360270921	0.055533	0.70027	0.90837	FALSE
ENSMUSG00000004473	5.37328126184246	7.44308091804503	-0.12246	0.69863	NA	FALSE
ENSMUSG00000004500	93.1757232988814	85.1672433740521	0.0838	0.80398	0.94948	FALSE
ENSMUSG00000004508	5386.50847512638	4966.75349098411	0.10807	0.5768	0.85517	FALSE
ENSMUSG00000004530	7437.53963547495	7394.40521909071	0.0082963	0.94202	0.98819	FALSE
ENSMUSG00000004535	9380.44463166447	10095.9209268133	-0.10172	0.46804	0.79575	FALSE
ENSMUSG00000004540	0.30254332759633	0	0.02778	0.82133	NA	FALSE
ENSMUSG00000004542	0	0	NA	NA	NA	NA
ENSMUSG00000004552	57.9890681915748	148.831221598502	-0.97977	0.0023149	0.028363	FALSE
ENSMUSG00000004558	82.6492201731524	49.4195344339591	0.36911	0.30481	0.66926	FALSE
ENSMUSG00000004561	395.586515506711	424.016833134622	-0.09463	0.62369	0.87847	FALSE
ENSMUSG00000004562	52.9741474892625	98.8820259707819	-0.5024	0.15957	0.48877	FALSE
ENSMUSG00000004565	1287.69830324846	1061.91231837874	0.26996	0.02705	0.16838	FALSE
ENSMUSG00000004567	7990.67481826429	6792.89254080247	0.2289	0.035944	0.20378	FALSE
ENSMUSG00000004568	532.293220174873	447.751430696187	0.23256	0.21531	0.56617	FALSE
ENSMUSG00000004591	2730.52803637908	2691.0473750537	0.020722	0.85706	0.96443	FALSE
ENSMUSG00000004609	7414.44519807611	11405.6664677071	-0.57004	0.0039646	0.043009	FALSE
ENSMUSG00000004610	66.3194921810406	99.8259989630683	-0.49596	0.061466	0.28723	FALSE
ENSMUSG00000004612	10.5509504801552	30.4416290407658	-0.49065	0.14754	0.46741	FALSE
ENSMUSG00000004626	6574.590199339	7055.47268165285	-0.096295	0.5476	0.84049	FALSE
ENSMUSG00000004630	0.30254332759633	0	0.02778	0.82133	NA	FALSE
ENSMUSG00000004631	33.6115395541806	24.3042502085815	0.19446	0.58446	0.85921	FALSE
ENSMUSG00000004633	8.1089497232426	12.0427568297289	-0.26208	0.46452	0.79338	FALSE
ENSMUSG00000004637	548.309676453416	401.40687980511	0.42594	0.011943	0.097756	FALSE
ENSMUSG00000004642	1172.05919715428	1130.23330458741	0.050324	0.72047	0.91553	FALSE
ENSMUSG00000004651	0	0	NA	NA	NA	NA
ENSMUSG00000004654	0	0	NA	NA	NA	NA
ENSMUSG00000004655	83.0979956448748	63.2920480185896	0.16892	0.63567	0.88361	FALSE
ENSMUSG00000004661	394.417951959124	418.341933224252	-0.078072	0.67111	0.89684	FALSE
ENSMUSG00000004665	1512.17809190726	6116.80119699503	-1.7969	9.4823e-16	2.6261e-13	TRUE
ENSMUSG00000004667	1825.93140904315	1856.96777504465	-0.023234	0.86303	0.96618	FALSE
ENSMUSG00000004668	3.8700398625191	15.6628667505803	-0.63539	0.060773	0.28524	FALSE
ENSMUSG00000004677	13980.5245113573	14668.8615735376	-0.067248	0.57521	0.85491	FALSE
ENSMUSG00000004698	203.119085695217	211.640184756591	-0.049139	0.85127	0.96308	FALSE
ENSMUSG00000004707	17847.6007586075	20816.358541121	-0.20835	0.22728	0.58169	FALSE
ENSMUSG00000004709	54.9338449374543	61.9831073030584	-0.13098	0.68617	0.90198	FALSE
ENSMUSG00000004730	30385.3445362744	43550.1804753414	-0.47612	0.016545	0.12253	FALSE
ENSMUSG00000004748	70.5433544543719	73.2760408215003	-0.046529	0.87625	0.96975	FALSE
ENSMUSG00000004768	233.355796596472	167.403573403312	0.4092	0.10102	0.38281	FALSE
ENSMUSG00000004771	3947.4131819204	4454.46568735107	-0.16694	0.24917	0.60836	FALSE
ENSMUSG00000004788	2147.84189943614	2039.46804979761	0.072208	0.62296	0.87826	FALSE
ENSMUSG00000004789	5497.0509370501	5824.75508644546	-0.081096	0.48029	0.80412	FALSE
ENSMUSG00000004791	4.36532654373663	2.20393133157805	0.19981	0.4976	NA	FALSE
ENSMUSG00000004798	1307.13559351847	959.941281258813	0.42883	0.0023384	0.028603	FALSE
ENSMUSG00000004814	7.660439619767	51.0634512815015	-1.7289	4.4026e-07	2.1613e-05	TRUE
ENSMUSG00000004815	1174.28113763823	969.600840064623	0.2683	0.031687	0.18677	FALSE
ENSMUSG00000004821	0	0	NA	NA	NA	NA
ENSMUSG00000004837	223.606988733982	272.086373136309	-0.24673	0.29715	0.66105	FALSE
ENSMUSG00000004842	0.647425421380219	0	0.056774	0.64441	NA	FALSE
ENSMUSG00000004843	2867.67249130663	2517.77380816443	0.1808	0.19419	0.53928	FALSE
ENSMUSG00000004846	6802.47801527287	7925.32900588821	-0.21286	0.10637	0.3921	FALSE
ENSMUSG00000004849	3572.2949885589	5050.97322575413	-0.48707	1.8284e-05	0.00055715	FALSE
ENSMUSG00000004864	10.7755878552093	7.86966963537171	0.16254	0.63732	NA	FALSE
ENSMUSG00000004865	1884.52772513185	1894.58165076587	-0.0079398	0.94207	0.98819	FALSE
ENSMUSG00000004872	0	1.61322977134081	-0.095015	0.45256	NA	FALSE
ENSMUSG00000004880	1291.51417047231	1034.48021672593	0.30972	0.010534	0.089327	FALSE
ENSMUSG00000004885	53.5556161305814	164.397733081529	-0.46813	0.15555	0.48185	FALSE
ENSMUSG00000004891	61.1026473053713	218.192350168974	-1.0346	0.0036747	0.040584	TRUE
ENSMUSG00000004892	0	0.284119544079825	-0.030206	0.80602	NA	FALSE
ENSMUSG00000004894	0	0	NA	NA	NA	NA
ENSMUSG00000004895	2089.87388335772	2254.45980674727	-0.10466	0.44245	0.78232	FALSE
ENSMUSG00000004896	759.167660915543	736.253745084927	0.041982	0.7708	0.93683	FALSE
ENSMUSG00000004897	10207.7613441904	9247.99763223524	0.13923	0.18878	0.53094	FALSE
ENSMUSG00000004902	131.224323385057	130.370410166465	0.012523	0.95533	0.99148	FALSE
ENSMUSG00000004929	648.006914859386	615.112468071369	0.065865	0.76572	0.93505	FALSE
ENSMUSG00000004931	1582.45812357991	1554.65819630719	0.024924	0.85155	0.96308	FALSE
ENSMUSG00000004933	171.844274294987	176.395688491336	-0.031031	0.87737	0.96975	FALSE
ENSMUSG00000004934	3425.31883630542	3743.88569208971	-0.12372	0.33022	0.6953	FALSE
ENSMUSG00000004936	6275.54571924614	7799.30639349629	-0.29653	0.069295	0.30884	FALSE
ENSMUSG00000004937	4270.03532610735	4214.73884657743	0.018513	0.85213	0.96308	FALSE
ENSMUSG00000004939	0	0	NA	NA	NA	NA
ENSMUSG00000004945	1210.88827075913	1405.91067245671	-0.20917	0.095133	0.36902	FALSE
ENSMUSG00000004947	3046.17146566143	3641.39748374785	-0.23732	0.21765	0.569	FALSE
ENSMUSG00000004948	0	0	NA	NA	NA	NA
ENSMUSG00000004951	146.65946527566	203.034879313623	-0.26785	0.45219	0.78548	FALSE
ENSMUSG00000004952	13087.5949685355	11438.7391159423	0.17576	0.40676	0.7608	FALSE
ENSMUSG00000004961	0.647425421380219	0.332072856211774	0.030277	0.82346	NA	FALSE
ENSMUSG00000004980	23229.2485520697	29263.052275351	-0.32518	0.0031266	0.035994	FALSE
ENSMUSG00000004988	10.2907459187464	18.7579049478295	-0.43065	0.2312	0.58712	FALSE
ENSMUSG00000004994	586.266127474671	629.425943775059	-0.098934	0.46579	0.79404	FALSE
ENSMUSG00000004996	239.539621686242	203.352637799235	0.2087	0.36345	0.72396	FALSE
ENSMUSG00000005034	3270.23534415374	2760.31960452259	0.2367	0.061192	0.28659	FALSE
ENSMUSG00000005043	491.466343307726	138.013612331947	1.6197	2.3167e-12	3.4699e-10	TRUE
ENSMUSG00000005045	23.2664808312266	56.4381945028478	-0.9207	0.0044499	0.046888	FALSE
ENSMUSG00000005054	42401.7378890305	41164.4960748803	0.041225	0.75674	0.93175	FALSE
ENSMUSG00000005057	2033.99973568158	2445.38818861389	-0.24423	0.20889	0.55766	FALSE
ENSMUSG00000005069	2309.62993936731	1921.51281168322	0.25705	0.049916	0.25325	FALSE
ENSMUSG00000005078	809.210193652573	865.224629239922	-0.092611	0.4896	0.80902	FALSE
ENSMUSG00000005087	20929.6786163001	36197.457383528	-0.76844	7.53e-11	8.6348e-09	FALSE
ENSMUSG00000005089	116.324867929667	412.312675009977	-1.411	2.7357e-06	0.00010595	TRUE
ENSMUSG00000005102	939.105527964617	966.975761318813	-0.040655	0.77077	0.93683	FALSE
ENSMUSG00000005103	12188.668833068	19592.7574308246	-0.66823	1.437e-09	1.2192e-07	FALSE
ENSMUSG00000005107	153.291240681736	121.834096714036	0.28197	0.28779	0.6521	FALSE
ENSMUSG00000005124	183.199646369865	148.739363739452	0.087733	0.78879	0.94297	FALSE
ENSMUSG00000005125	837.371174658594	949.290440717943	-0.14655	0.60105	0.8673	FALSE
ENSMUSG00000005131	1.54558016551091	2.7510987108091	-0.11135	0.65579	NA	FALSE
ENSMUSG00000005142	21358.7503321449	27751.0032756387	-0.3385	0.12274	0.42271	FALSE
ENSMUSG00000005148	56.3035281833848	51.5125441682982	0.07395	0.83347	0.95967	FALSE
ENSMUSG00000005150	454.237127029342	497.657843454098	-0.12401	0.50147	0.81458	FALSE
ENSMUSG00000005161	2583.27138397267	3493.41484310101	-0.42203	0.00082609	0.012927	FALSE
ENSMUSG00000005198	6980.07411830101	7216.86302321775	-0.047051	0.64646	0.88597	FALSE
ENSMUSG00000005202	0.637950182721924	0.852358632239474	-0.021465	0.88857	NA	FALSE
ENSMUSG00000005204	3354.17376734929	3451.06544887226	-0.039659	0.72839	0.92	FALSE
ENSMUSG00000005220	0.689764187567777	4.95503004238715	-0.39286	0.14241	NA	FALSE
ENSMUSG00000005225	663.21107247687	468.161908405232	0.4673	0.0083831	0.075535	FALSE
ENSMUSG00000005232	0	0	NA	NA	NA	NA
ENSMUSG00000005233	116.516831673815	100.064494735349	0.1488	0.655	0.88963	FALSE
ENSMUSG00000005237	2.36236065164137	9.835225169439	-0.58155	0.077892	NA	FALSE
ENSMUSG00000005251	1.37952837513555	0.332072856211774	0.063876	0.63344	NA	FALSE
ENSMUSG00000005262	2831.87239806495	2734.17293335423	0.049563	0.65004	0.88757	FALSE
ENSMUSG00000005267	122.053131005041	118.489429747175	0.03262	0.90052	0.9757	FALSE
ENSMUSG00000005268	0	0.403307442835203	-0.030206	0.80602	NA	FALSE
ENSMUSG00000005299	2805.7389189899	2393.0769454999	0.22146	0.10569	0.39116	FALSE
ENSMUSG00000005312	5519.58130688562	5571.42843166281	-0.013285	0.89377	0.97321	FALSE
ENSMUSG00000005320	0.344882093783889	0.284119544079825	-0.001213	0.99213	NA	FALSE
ENSMUSG00000005338	4.78714508396639	1.2323848005832	0.3512	0.221	NA	FALSE
ENSMUSG00000005339	0	0	NA	NA	NA	NA
ENSMUSG00000005354	2484.74548977716	2512.9564583496	-0.015827	0.90419	0.97755	FALSE
ENSMUSG00000005355	0	0	NA	NA	NA	NA
ENSMUSG00000005357	0.335406855125593	1.99243713727064	-0.091589	0.53298	NA	FALSE
ENSMUSG00000005360	2.3294971241121	2.22860336921852	0.0054258	0.98116	NA	FALSE
ENSMUSG00000005362	1422.53381629411	1243.74535278346	0.17954	0.3521	0.71383	FALSE
ENSMUSG00000005364	0.949968748976549	3.48647900985608	-0.25517	0.32113	NA	FALSE
ENSMUSG00000005370	666.817453560357	489.543054467165	0.41556	0.018479	0.13153	FALSE
ENSMUSG00000005371	2173.49215873758	2780.34651988312	-0.34476	0.0038609	0.042183	FALSE
ENSMUSG00000005373	0	4.78567926593694	-0.25255	0.19829	NA	FALSE
ENSMUSG00000005374	355.905718710456	341.751580500897	0.051212	0.8072	0.95122	FALSE
ENSMUSG00000005378	1141.13382008438	1247.79446313337	-0.12587	0.29383	0.65754	FALSE
ENSMUSG00000005397	324.717939291283	300.602690055349	0.05024	0.88845	0.97207	FALSE
ENSMUSG00000005410	486.987468153468	491.061069549747	-0.011811	0.95763	0.9921	FALSE
ENSMUSG00000005413	46828.4998166153	25466.9851509049	0.82925	5.6789e-07	2.7063e-05	FALSE
ENSMUSG00000005417	3108.79351737041	2736.76480781073	0.17571	0.22492	0.57776	FALSE
ENSMUSG00000005442	8027.71594045264	7903.89017213703	0.021938	0.82917	0.95943	FALSE
ENSMUSG00000005447	191.417441523827	224.705428100031	-0.20201	0.37655	0.73558	FALSE
ENSMUSG00000005465	151.574036377116	204.044188486066	-0.36239	0.17385	0.51134	FALSE
ENSMUSG00000005469	2625.15745393775	2526.10881509512	0.053285	0.67223	0.89756	FALSE
ENSMUSG00000005470	165.501639222385	118.052817148734	0.43505	0.046724	0.24302	FALSE
ENSMUSG00000005474	0.30254332759633	0.403307442835203	-0.001213	0.99213	NA	FALSE
ENSMUSG00000005481	3498.79441172015	4167.45514522163	-0.24685	0.018089	0.13021	FALSE
ENSMUSG00000005483	1954.88697222801	1960.33013247361	-0.0039636	0.97275	0.99414	FALSE
ENSMUSG00000005493	1.27590036544385	2.44009756352593	-0.12442	0.61119	NA	FALSE
ENSMUSG00000005501	1209.31105116273	1244.2596154054	-0.040601	0.75386	0.9305	FALSE
ENSMUSG00000005503	0	0	NA	NA	NA	NA
ENSMUSG00000005505	0	0	NA	NA	NA	NA
ENSMUSG00000005506	0	0.664145712423548	-0.0592	0.63033	NA	FALSE
ENSMUSG00000005510	0	0.56823908815965	-0.0592	0.63033	NA	FALSE
ENSMUSG00000005514	11438.9317633317	12726.685489906	-0.14869	0.24946	0.60836	FALSE
ENSMUSG00000005533	518.823103393352	758.067030907236	-0.51304	0.0034473	0.038833	FALSE
ENSMUSG00000005534	1328.09085261572	1002.89536772952	0.39468	0.00060663	0.010141	FALSE
ENSMUSG00000005540	0.335406855125593	6.39809023486386	-0.35937	0.13198	NA	FALSE
ENSMUSG00000005547	0	0	NA	NA	NA	NA
ENSMUSG00000005553	0.335406855125593	0.284119544079825	-0.001213	0.99213	NA	FALSE
ENSMUSG00000005566	4204.8589731458	3728.34081929671	0.16919	0.1205	0.41881	FALSE
ENSMUSG00000005575	5594.16563285648	6682.85347549674	-0.24931	0.035343	0.20131	FALSE
ENSMUSG00000005580	308.315631475093	217.940110212097	0.43324	0.070812	0.31231	FALSE
ENSMUSG00000005583	87.0309337009242	95.4296778110842	-0.10937	0.66251	0.89329	FALSE
ENSMUSG00000005609	1949.17730382724	1835.39499119063	0.084779	0.47847	0.803	FALSE
ENSMUSG00000005610	52280.1324725728	56703.665764378	-0.11378	0.34517	0.70701	FALSE
ENSMUSG00000005611	2.79809224208379	2.32450999348242	0.028609	0.89693	NA	FALSE
ENSMUSG00000005615	6200.41389518042	7587.01054910158	-0.28402	0.01015	0.087125	FALSE
ENSMUSG00000005621	1998.76230736201	2305.55160178037	-0.1982	0.13947	0.45367	FALSE
ENSMUSG00000005625	5875.87859052301	5957.82764263434	-0.019321	0.86176	0.96588	FALSE
ENSMUSG00000005628	7.76580178218775	10.2377138098603	-0.10896	0.7334	NA	FALSE
ENSMUSG00000005640	0.335406855125593	0.687426986915028	-0.034501	0.80123	NA	FALSE
ENSMUSG00000005649	0	0	NA	NA	NA	NA
ENSMUSG00000005656	2101.37696713891	2478.07229119655	-0.23244	0.037983	0.21064	FALSE
ENSMUSG00000005667	9959.95174011693	9379.7529894365	0.081362	0.63555	0.88361	FALSE
ENSMUSG00000005672	32.9159732928762	239.041413641945	-1.7922	2.1213e-07	1.116e-05	TRUE
ENSMUSG00000005674	287.783885242415	342.07648927967	-0.22237	0.33424	0.69884	FALSE
ENSMUSG00000005677	0.940493510318254	2.01571841176212	-0.12395	0.59357	NA	FALSE
ENSMUSG00000005681	8.45383181702649	12.2348169199355	-0.23102	0.51844	0.82426	FALSE
ENSMUSG00000005682	719.536749889646	465.864978842597	0.6012	1.4167e-05	0.00044434	FALSE
ENSMUSG00000005683	6939.6365773324	7660.20841053214	-0.1384	0.25499	0.61421	FALSE
ENSMUSG00000005686	25319.4824002566	15700.0495229639	0.65925	7.8114e-06	0.00026851	FALSE
ENSMUSG00000005687	2258.93384248043	1732.93313529132	0.37138	0.0015348	0.020922	FALSE
ENSMUSG00000005696	1.98905284188259	0.616192400291599	0.16991	0.45336	NA	FALSE
ENSMUSG00000005698	3068.53716358901	3033.1481764467	0.016544	0.88399	0.97136	FALSE
ENSMUSG00000005699	165.721508723719	79.1621532792454	0.88819	0.00072729	0.011744	FALSE
ENSMUSG00000005705	10.1030399922291	4.45802554085093	0.41991	0.22405	NA	FALSE
ENSMUSG00000005716	0	0	NA	NA	NA	NA
ENSMUSG00000005718	38.1193645683384	28.1518932434156	0.26821	0.43903	0.78062	FALSE
ENSMUSG00000005732	0	0.284119544079825	-0.030206	0.80602	NA	FALSE
ENSMUSG00000005763	58.5788128404529	33.2021379745615	0.48802	0.16823	0.50229	FALSE
ENSMUSG00000005774	468.179152980914	448.087357614929	0.05722	0.81074	0.95169	FALSE
ENSMUSG00000005779	8249.36121834721	8516.11726477677	-0.043961	0.75822	0.93279	FALSE
ENSMUSG00000005800	410.263368751267	680.266394156335	-0.63529	0.0084668	0.076149	FALSE
ENSMUSG00000005802	0	0	NA	NA	NA	NA
ENSMUSG00000005803	3318.51520722938	3168.52180991723	0.064386	0.63052	0.88125	FALSE
ENSMUSG00000005804	1320.97822859757	1293.47679111325	0.029342	0.82583	0.95785	FALSE
ENSMUSG00000005813	3434.99324722422	3704.20683407133	-0.10593	0.38008	0.7397	FALSE
ENSMUSG00000005823	3143.43194472204	3488.04495175051	-0.14607	0.19442	0.53945	FALSE
ENSMUSG00000005824	42.5493839671177	40.1879014016858	0.055217	0.87487	0.96967	FALSE
ENSMUSG00000005836	184.166831443429	187.461207095833	-0.017061	0.96109	0.99294	FALSE
ENSMUSG00000005846	2283.18889956055	2527.97440657284	-0.14257	0.26759	0.62872	FALSE
ENSMUSG00000005864	0	0	NA	NA	NA	NA
ENSMUSG00000005871	3504.0005970889	3174.90008544726	0.13895	0.19791	0.54402	FALSE
ENSMUSG00000005873	6199.20379846194	6785.30687762855	-0.12613	0.3166	0.68119	FALSE
ENSMUSG00000005881	4668.07845624891	5296.46359890046	-0.17678	0.14143	0.45664	FALSE
ENSMUSG00000005882	767.792517256129	807.952082865801	-0.071165	0.56152	0.84757	FALSE
ENSMUSG00000005883	0	0	NA	NA	NA	NA
ENSMUSG00000005886	2000.99821987253	1920.13971528899	0.057376	0.68651	0.90198	FALSE
ENSMUSG00000005891	0	0	NA	NA	NA	NA
ENSMUSG00000005892	0	0	NA	NA	NA	NA
ENSMUSG00000005893	1264.5077288488	1069.63320270234	0.22889	0.16031	0.49008	FALSE
ENSMUSG00000005897	460.812445759555	408.867058394784	0.16504	0.24529	0.60455	FALSE
ENSMUSG00000005899	1136.15372678733	1216.75055621594	-0.095518	0.45736	0.78861	FALSE
ENSMUSG00000005907	547.429926487267	443.905738375691	0.28687	0.066323	0.30009	FALSE
ENSMUSG00000005917	0	0	NA	NA	NA	NA
ENSMUSG00000005936	3046.77006768813	3136.83446729726	-0.040797	0.70053	0.90842	FALSE
ENSMUSG00000005947	20.5524665059684	7.34799309619502	0.65059	0.068988	0.30816	FALSE
ENSMUSG00000005949	2451.91769555793	1875.0517887032	0.37434	0.0038625	0.042183	FALSE
ENSMUSG00000005950	12.7483938786007	8.72480979390916	0.21568	0.54108	0.83716	FALSE
ENSMUSG00000005951	73.2038206220553	42.2164252208601	0.63866	0.023313	0.15283	FALSE
ENSMUSG00000005952	0	0	NA	NA	NA	NA
ENSMUSG00000005958	7.1417646496785	2.8680770440016	0.31016	0.31583	NA	FALSE
ENSMUSG00000005968	195.621218782663	165.00377828326	0.21282	0.3972	0.75421	FALSE
ENSMUSG00000005973	1627.14674933918	1780.03584506115	-0.12265	0.42136	0.77019	FALSE
ENSMUSG00000005980	28.1410071063934	22.3262143861583	0.17139	0.63285	0.88206	FALSE
ENSMUSG00000005981	2147.50369277016	2372.05840493492	-0.13883	0.28529	0.64955	FALSE
ENSMUSG00000005982	1284.65683460603	1226.49350477768	0.063127	0.68964	0.90318	FALSE
ENSMUSG00000005983	77.7947540469424	72.276468765832	0.08339	0.75342	0.93039	FALSE
ENSMUSG00000005986	152.952430215072	213.496444288701	-0.44061	0.032916	0.19081	FALSE
ENSMUSG00000005994	0	0	NA	NA	NA	NA
ENSMUSG00000006005	11310.3888543073	12003.0234822291	-0.083182	0.49308	0.81172	FALSE
ENSMUSG00000006007	0	0	NA	NA	NA	NA
ENSMUSG00000006010	1550.26879290962	1419.32787474643	0.12298	0.34818	0.70978	FALSE
ENSMUSG00000006014	1394.28128075088	1175.01413514183	0.14789	0.67477	0.89842	FALSE
ENSMUSG00000006019	675.531601053661	735.636819051738	-0.11613	0.4495	0.78478	FALSE
ENSMUSG00000006021	247.188686883538	259.098047406859	-0.062813	0.73757	0.92481	FALSE
ENSMUSG00000006024	7627.23993230025	6953.07360514249	0.13076	0.21684	0.56815	FALSE
ENSMUSG00000006050	3520.57717397195	3953.11834603264	-0.1641	0.094113	0.3669	FALSE
ENSMUSG00000006056	0	0	NA	NA	NA	NA
ENSMUSG00000006057	1804.39951296952	1746.30616217335	0.043413	0.81157	0.95195	FALSE
ENSMUSG00000006058	2909.37163913981	3172.29866011659	-0.12111	0.30922	0.67376	FALSE
ENSMUSG00000006095	2633.658957242	3010.24993872715	-0.18599	0.1552	0.48149	FALSE
ENSMUSG00000006127	1689.98788278733	1372.36864341637	0.28476	0.083403	0.34368	FALSE
ENSMUSG00000006134	2987.68618111092	3274.15040948806	-0.12443	0.45067	0.78524	FALSE
ENSMUSG00000006143	4.77766984530809	0.948265256503373	0.35651	0.19241	NA	FALSE
ENSMUSG00000006154	205.870200685232	161.63763109363	0.28891	0.28869	0.65324	FALSE
ENSMUSG00000006169	7580.61041543701	8203.13091912733	-0.11106	0.30946	0.67395	FALSE
ENSMUSG00000006179	15.653417404751	10.5947055453914	0.2513	0.48269	0.80566	FALSE
ENSMUSG00000006191	269.37611845233	258.551608543118	0.050289	0.81102	0.95169	FALSE
ENSMUSG00000006200	0	0	NA	NA	NA	NA
ENSMUSG00000006204	0	0	NA	NA	NA	NA
ENSMUSG00000006205	509.337953434888	976.369890058799	-0.81236	0.00095336	0.014397	FALSE
ENSMUSG00000006215	2294.91425130527	2114.51020660643	0.11383	0.42883	0.77446	FALSE
ENSMUSG00000006216	0	0	NA	NA	NA	NA
ENSMUSG00000006218	0.30254332759633	0	0.02778	0.82133	NA	FALSE
ENSMUSG00000006219	1328.11707217356	1968.19491755217	-0.49699	0.036647	0.20602	FALSE
ENSMUSG00000006221	14.4639287244114	12.0180847920885	0.12968	0.71846	0.91494	FALSE
ENSMUSG00000006235	0.344882093783889	3.55771359647951	-0.31516	0.18351	NA	FALSE
ENSMUSG00000006241	7.53228878402482	13.8674807953771	-0.37352	0.29376	0.65754	FALSE
ENSMUSG00000006262	2991.05045721435	3153.37801363597	-0.073837	0.53588	0.83441	FALSE
ENSMUSG00000006269	0	0	NA	NA	NA	NA
ENSMUSG00000006270	0	0	NA	NA	NA	NA
ENSMUSG00000006273	17580.8734981571	24017.1673840048	-0.43936	5.8233e-05	0.0014762	FALSE
ENSMUSG00000006276	3222.21253659082	3495.5640652123	-0.11361	0.36546	0.72559	FALSE
ENSMUSG00000006281	3285.31597027338	3604.17897361497	-0.12963	0.27171	0.63326	FALSE
ENSMUSG00000006288	842.216610908317	779.949275482775	0.1049	0.513	0.82069	FALSE
ENSMUSG00000006289	916.476452491784	613.119888163621	0.55397	0.00020763	0.0042743	FALSE
ENSMUSG00000006299	4594.40850785014	4383.20712217637	0.065077	0.666	0.89473	FALSE
ENSMUSG00000006301	6956.93286506967	7540.96721466808	-0.11441	0.21183	0.56194	FALSE
ENSMUSG00000006304	23122.8587805703	27603.4214095415	-0.2474	0.049434	0.25172	FALSE
ENSMUSG00000006307	4442.34332730943	4810.09800959019	-0.11161	0.31857	0.68351	FALSE
ENSMUSG00000006310	11.0997853189476	15.760410979672	-0.26851	0.45494	0.78744	FALSE
ENSMUSG00000006311	0	0	NA	NA	NA	NA
ENSMUSG00000006313	4.57431671584909	15.4857016585788	-0.51619	0.12023	0.41838	FALSE
ENSMUSG00000006315	1095.67509007956	967.327087705278	0.16713	0.34414	0.70655	FALSE
ENSMUSG00000006333	22166.7060190424	25805.0879144841	-0.21304	0.073898	0.32091	FALSE
ENSMUSG00000006335	828.36197692565	935.108388685764	-0.16638	0.25036	0.60902	FALSE
ENSMUSG00000006342	140.008894520652	68.0636945608592	0.9082	0.00016037	0.0034771	FALSE
ENSMUSG00000006344	2.49554891448746	1.82390516323433	0.057905	0.81229	NA	FALSE
ENSMUSG00000006345	0.30254332759633	0.284119544079825	-0.001213	0.99213	NA	FALSE
ENSMUSG00000006356	59.8727588710366	49.8450158098006	0.15565	0.65843	0.89098	FALSE
ENSMUSG00000006360	2048.52927525835	4667.26231153262	-1.0763	2.993e-07	1.5415e-05	TRUE
ENSMUSG00000006362	42.0294741226861	48.9399179178547	-0.14052	0.68498	0.90164	FALSE
ENSMUSG00000006369	44.1648238026144	34.8602075205412	0.10934	0.74585	0.92765	FALSE
ENSMUSG00000006373	2953.71146076739	3062.61505868152	-0.050086	0.69377	0.90576	FALSE
ENSMUSG00000006378	25.2762183031548	8.55766858302183	0.68899	0.054434	0.26628	FALSE
ENSMUSG00000006386	0	0	NA	NA	NA	NA
ENSMUSG00000006389	0	0	NA	NA	NA	NA
ENSMUSG00000006390	7246.82124848549	7938.59020058474	-0.12667	0.34704	0.70932	FALSE
ENSMUSG00000006392	1904.42000685138	2034.9760796492	-0.092629	0.45374	0.78676	FALSE
ENSMUSG00000006395	685.588697993836	505.801825906268	0.41803	0.0069699	0.06579	FALSE
ENSMUSG00000006398	289.144638074015	210.057591697189	0.29851	0.38435	0.74364	FALSE
ENSMUSG00000006403	74.3814356015385	867.6574712157	-2.517	6.5556e-15	1.552e-12	TRUE
ENSMUSG00000006411	88.2121463737047	116.11955660785	-0.22553	0.52574	0.82827	FALSE
ENSMUSG00000006412	3317.47701060607	2899.52602281652	0.18693	0.18065	0.52085	FALSE
ENSMUSG00000006418	3410.48243480168	5026.85626235269	-0.48637	0.044799	0.23577	FALSE
ENSMUSG00000006423	2573.57742955358	2376.41750871646	0.11209	0.36598	0.72598	FALSE
ENSMUSG00000006435	10.0373129371706	6.01446373780827	0.13873	0.62635	NA	FALSE
ENSMUSG00000006442	1463.29091799059	1682.2263287265	-0.1723	0.49705	0.81377	FALSE
ENSMUSG00000006445	133.537458390674	154.73987303097	-0.11516	0.74818	0.92885	FALSE
ENSMUSG00000006456	575.223369396461	664.068431801038	-0.19267	0.30925	0.67376	FALSE
ENSMUSG00000006457	3.48785642965157	0.284119544079825	0.31673	0.17786	NA	FALSE
ENSMUSG00000006462	44.0152236901938	46.0865307277718	-0.051926	0.86765	0.96838	FALSE
ENSMUSG00000006463	633.717483149129	503.514539624021	0.31097	0.062144	0.28893	FALSE
ENSMUSG00000006464	46.6373543187776	63.8740747634691	-0.32761	0.31272	0.67821	FALSE
ENSMUSG00000006469	0	0	NA	NA	NA	NA
ENSMUSG00000006471	289.074833195251	287.440152873959	0.0060649	0.9707	0.99414	FALSE
ENSMUSG00000006476	662.390259712976	757.082769255753	-0.18286	0.25071	0.6091	FALSE
ENSMUSG00000006488	0	0	NA	NA	NA	NA
ENSMUSG00000006490	0	0	NA	NA	NA	NA
ENSMUSG00000006494	118.607078419947	151.609561836824	-0.22808	0.50935	0.81847	FALSE
ENSMUSG00000006498	5783.82667921021	6808.17497478337	-0.22904	0.048195	0.24886	FALSE
ENSMUSG00000006517	2570.62089962664	3198.61399846529	-0.28989	0.14068	0.45523	FALSE
ENSMUSG00000006519	61228.0665516007	63755.5463501767	-0.056224	0.67569	0.89883	FALSE
ENSMUSG00000006522	0	0.284119544079825	-0.030206	0.80602	NA	FALSE
ENSMUSG00000006526	378.092220601532	282.40497170532	0.39092	0.029828	0.17892	FALSE
ENSMUSG00000006527	2239.63809195245	2194.34246105418	0.028593	0.83295	0.95967	FALSE
ENSMUSG00000006529	0.940493510318254	0.687426986915028	0.032226	0.85851	NA	FALSE
ENSMUSG00000006538	4.4422629901825	3.4842694442932	0.081607	0.79041	NA	FALSE
ENSMUSG00000006542	0.605086655192661	0	0.056774	0.64441	NA	FALSE
ENSMUSG00000006546	0	0	NA	NA	NA	NA
ENSMUSG00000006567	0.992307515164107	0.948265256503373	0.0030859	0.98702	NA	FALSE
ENSMUSG00000006570	0	0	NA	NA	NA	NA
ENSMUSG00000006574	0	0	NA	NA	NA	NA
ENSMUSG00000006575	42.7731563583755	24.0444358856933	0.50314	0.15295	0.47755	FALSE
ENSMUSG00000006576	71.5056671319153	52.6912023424597	0.26283	0.45487	0.78742	FALSE
ENSMUSG00000006585	784.25284096713	831.718913046741	-0.080239	0.58491	0.85938	FALSE
ENSMUSG00000006586	0.30254332759633	0	0.02778	0.82133	NA	FALSE
ENSMUSG00000006587	1.01569580403508	0.403307442835203	0.06078	0.69022	NA	FALSE
ENSMUSG00000006589	3555.32243470561	4679.25106198442	-0.38863	8.6948e-05	0.0021165	FALSE
ENSMUSG00000006599	4691.7170672419	4403.15968675923	0.089899	0.33639	0.70071	FALSE
ENSMUSG00000006611	286.186131959216	240.175415957991	0.22857	0.29118	0.65501	FALSE
ENSMUSG00000006638	13.6637649473189	12.5397613312651	0.050219	0.88863	0.97207	FALSE
ENSMUSG00000006641	287.365000086013	175.754570319586	0.57856	0.035959	0.20378	FALSE
ENSMUSG00000006642	0	0.284119544079825	-0.030206	0.80602	NA	FALSE
ENSMUSG00000006649	0	0	NA	NA	NA	NA
ENSMUSG00000006651	149.347797372149	150.001660285947	-0.009256	0.9714	0.99414	FALSE
ENSMUSG00000006673	4171.27413021501	4196.59711635159	-0.0084257	0.93493	0.986	FALSE
ENSMUSG00000006675	2.48607367582917	4.30974647332932	-0.095083	0.68384	NA	FALSE
ENSMUSG00000006676	5580.2615135771	6025.75461798919	-0.1068	0.4123	0.76458	FALSE
ENSMUSG00000006678	223.69833332389	211.080855315922	0.06893	0.78019	0.93937	FALSE
ENSMUSG00000006699	34566.7520457792	38774.2430914263	-0.15976	0.23172	0.58804	FALSE
ENSMUSG00000006705	1359.262717686	1421.34219672629	-0.05999	0.71872	0.91494	FALSE
ENSMUSG00000006711	0.680288948909482	0	0.056774	0.64441	NA	FALSE
ENSMUSG00000006715	195.370054875446	140.37044011432	0.41299	0.083984	0.34491	FALSE
ENSMUSG00000006717	1198.90684288279	974.738187963035	0.28893	0.019427	0.13598	FALSE
ENSMUSG00000006720	0.689764187567777	3.88536732156552	-0.20256	0.33842	NA	FALSE
ENSMUSG00000006724	6.51095593733629	11.7012737505305	-0.18691	0.53134	NA	FALSE
ENSMUSG00000006728	5840.1787223369	5765.38877459751	0.017972	0.87963	0.97068	FALSE
ENSMUSG00000006731	1667.80186608681	2215.25760335163	-0.39775	0.0010511	0.015536	FALSE
ENSMUSG00000006732	473.711739318839	726.49025897163	-0.52263	0.044189	0.23348	FALSE
ENSMUSG00000006736	2104.18004289189	2143.26820422048	-0.025998	0.82533	0.95772	FALSE
ENSMUSG00000006740	12030.9382039935	11616.1558803518	0.049382	0.6611	0.8927	FALSE
ENSMUSG00000006763	466.926601075961	440.930009826699	0.077294	0.69131	0.9042	FALSE
ENSMUSG00000006764	0.335406855125593	0.284119544079825	-0.001213	0.99213	NA	FALSE
ENSMUSG00000006777	16.7651651636318	59.6212032593082	-0.59574	0.080221	0.33575	FALSE
ENSMUSG00000006782	1104.15581413416	917.249084917508	0.25817	0.060037	0.28299	FALSE
ENSMUSG00000006784	3.35406855125593	1.37485397383006	0.098301	0.61514	NA	FALSE
ENSMUSG00000006800	919.994603895541	1030.52355421866	-0.1488	0.47824	0.80288	FALSE
ENSMUSG00000006818	62959.1843206721	69127.920025176	-0.12768	0.42866	0.77446	FALSE
ENSMUSG00000006850	433.655240435763	475.173790114816	-0.12403	0.43436	0.77791	FALSE
ENSMUSG00000006906	631.257781752084	721.984721318451	-0.18458	0.21918	0.57103	FALSE
ENSMUSG00000006920	2215.2735823308	2126.65064476697	0.05749	0.66716	0.89521	FALSE
ENSMUSG00000006930	6.27473928034803	7.51595310949624	-0.060414	0.84498	NA	FALSE
ENSMUSG00000006931	193.042481800685	152.952915049446	0.11065	0.74379	0.9268	FALSE
ENSMUSG00000006932	18947.7192999684	20088.6040448648	-0.080554	0.58899	0.86163	FALSE
ENSMUSG00000006941	1423.24525948336	1522.07386609339	-0.092855	0.52157	0.82663	FALSE
ENSMUSG00000006948	0	0	NA	NA	NA	NA
ENSMUSG00000006958	0.689764187567777	0.284119544079825	0.030507	0.8047	NA	FALSE
ENSMUSG00000006998	14375.7428062125	16018.2066173126	-0.15321	0.11418	0.40858	FALSE
ENSMUSG00000007021	4.57431671584909	3.98127394582942	0.028508	0.91272	NA	FALSE
ENSMUSG00000007029	2356.65988116033	2231.88730363882	0.072922	0.68309	0.90154	FALSE
ENSMUSG00000007030	1.37952837513555	5.54515964188929	-0.18861	0.39183	NA	FALSE
ENSMUSG00000007033	25.2450889283546	29.8219145891398	-0.15377	0.65355	0.88921	FALSE
ENSMUSG00000007034	0	1.0194998431268	-0.10844	0.43271	NA	FALSE
ENSMUSG00000007035	26.5366364967402	35.4777489865893	-0.19507	0.58653	0.86013	FALSE
ENSMUSG00000007036	3975.88947130895	3776.06750206274	0.066067	0.77405	0.93765	FALSE
ENSMUSG00000007038	12416.232743522	10705.2936441552	0.20695	0.10617	0.39194	FALSE
ENSMUSG00000007039	108.865702261623	138.878896346369	-0.27785	0.34747	0.70955	FALSE
ENSMUSG00000007041	8882.77081620243	12574.6200938854	-0.4896	7.2733e-06	0.00025179	FALSE
ENSMUSG00000007050	492.559040252126	412.936989717923	0.23448	0.20316	0.54977	FALSE
ENSMUSG00000007080	118.967338163289	90.3409316881853	0.27936	0.39227	0.74975	FALSE
ENSMUSG00000007097	0	0	NA	NA	NA	NA
ENSMUSG00000007107	0.30254332759633	0	0.02778	0.82133	NA	FALSE
ENSMUSG00000007122	0.30254332759633	0.284119544079825	-0.001213	0.99213	NA	FALSE
ENSMUSG00000007207	15.1358769718421	14.0055308374982	0.05302	0.88277	0.97117	FALSE
ENSMUSG00000007209	0	0	NA	NA	NA	NA
ENSMUSG00000007216	177.62449154075	257.98112330941	-0.47844	0.036199	0.2042	FALSE
ENSMUSG00000007279	0	0	NA	NA	NA	NA
ENSMUSG00000007338	774.661668721913	687.092470763813	0.16533	0.2204	0.57278	FALSE
ENSMUSG00000007379	23.8211177437557	17.6749848336306	0.13732	0.68332	0.90156	FALSE
ENSMUSG00000007411	1961.03387995708	1769.40933820593	0.14464	0.22367	0.57617	FALSE
ENSMUSG00000007415	2558.53284921827	2606.3588288716	-0.025818	0.83693	0.96065	FALSE
ENSMUSG00000007440	0	0	NA	NA	NA	NA
ENSMUSG00000007457	0	0	NA	NA	NA	NA
ENSMUSG00000007458	22063.9629718946	23500.5996603371	-0.088084	0.48474	0.80675	FALSE
ENSMUSG00000007476	247.060841244423	221.294927926981	0.14827	0.46628	0.79426	FALSE
ENSMUSG00000007480	0	0	NA	NA	NA	NA
ENSMUSG00000007564	15153.4537035377	15676.5600754583	-0.047109	0.72448	0.91782	FALSE
ENSMUSG00000007570	501.611621728979	393.575457827674	0.33272	0.028678	0.1743	FALSE
ENSMUSG00000007589	519.537720469136	570.853950303179	-0.12999	0.34324	0.7058	FALSE
ENSMUSG00000007591	15.7978150589845	5.21668711438939	0.70721	0.04812	0.24862	FALSE
ENSMUSG00000007594	1.63025769788603	2.03679012069072	-0.047266	0.84522	NA	FALSE
ENSMUSG00000007603	1243.45194015676	1203.67778709602	0.045475	0.67882	0.90023	FALSE
ENSMUSG00000007610	807.229646543252	820.807751266694	-0.02352	0.86709	0.96836	FALSE
ENSMUSG00000007613	3625.35531978597	4321.99009248338	-0.24023	0.13132	0.44037	FALSE
ENSMUSG00000007617	946.040452906408	1164.57410628476	-0.28508	0.067204	0.30268	FALSE
ENSMUSG00000007646	15.8262407749594	13.5723134234829	0.066274	0.84354	0.96148	FALSE
ENSMUSG00000007653	0	0	NA	NA	NA	NA
ENSMUSG00000007655	1588.14802625065	4578.54897479855	-0.96348	0.0054406	0.05451	FALSE
ENSMUSG00000007656	2903.2661288465	2673.09970989069	0.1164	0.29021	0.6548	FALSE
ENSMUSG00000007659	3037.78481053596	4327.94488213352	-0.47602	0.0083425	0.075262	FALSE
ENSMUSG00000007670	4761.59293522323	5294.5728597246	-0.1493	0.18855	0.53094	FALSE
ENSMUSG00000007682	201.570026446543	300.635868550833	-0.37648	0.27128	0.63326	FALSE
ENSMUSG00000007721	4187.61514638026	4376.9093357971	-0.062208	0.55646	0.84474	FALSE
ENSMUSG00000007739	6684.82362271883	7712.52570069862	-0.20065	0.088966	0.35728	FALSE
ENSMUSG00000007777	516.224296359719	486.376451446828	0.079528	0.62084	0.87777	FALSE
ENSMUSG00000007783	36.7087068184027	23.8579805454752	0.28238	0.43124	0.77586	FALSE
ENSMUSG00000007805	6.42861217323976	7.01731100313224	-0.02777	0.92837	NA	FALSE
ENSMUSG00000007812	3037.56389605691	3118.41232192726	-0.03544	0.82669	0.95824	FALSE
ENSMUSG00000007815	21843.8375125253	22605.5986015757	-0.048163	0.66816	0.8958	FALSE
ENSMUSG00000007817	12019.518005546	13116.5576029747	-0.12358	0.20693	0.55536	FALSE
ENSMUSG00000007827	365.673556707023	313.311930804705	0.20351	0.27928	0.64121	FALSE
ENSMUSG00000007833	1938.70127112458	1664.49122428071	0.21293	0.10923	0.39791	FALSE
ENSMUSG00000007836	12310.8473236858	12610.0266109389	-0.03342	0.79544	0.94485	FALSE
ENSMUSG00000007837	914.344426766634	891.296133688541	0.036165	0.8333	0.95967	FALSE
ENSMUSG00000007850	11376.8341121024	11348.0275415842	0.0036422	0.96957	0.99414	FALSE
ENSMUSG00000007867	329.059832000206	285.692189967545	0.18749	0.31531	0.6799	FALSE
ENSMUSG00000007872	1505.94048080991	2307.20101207	-0.57915	0.00057834	0.0097688	FALSE
ENSMUSG00000007877	1.55505540416921	2.08695299838555	-0.051788	0.8312	NA	FALSE
ENSMUSG00000007880	7045.40730593254	8545.76347330348	-0.26624	0.072053	0.31584	FALSE
ENSMUSG00000007888	0.647425421380219	4.73772595380499	-0.30735	0.20517	NA	FALSE
ENSMUSG00000007891	183611.099367632	221624.977395333	-0.26559	0.011259	0.093848	FALSE
ENSMUSG00000007892	19617.4019243943	21877.7988552045	-0.1539	0.14553	0.46357	FALSE
ENSMUSG00000007907	0	0	NA	NA	NA	NA
ENSMUSG00000007908	0	0	NA	NA	NA	NA
ENSMUSG00000007944	0.344882093783889	2.82012373186965	-0.27237	0.23231	NA	FALSE
ENSMUSG00000007946	0.344882093783889	0	0.02778	0.82133	NA	FALSE
ENSMUSG00000007950	338.926156057061	231.352893370689	0.51554	0.0033608	0.038043	FALSE
ENSMUSG00000007987	890.099580521132	1102.54958919674	-0.29551	0.049352	0.2516	FALSE
ENSMUSG00000007989	12.0654012708659	15.9877389493684	-0.13912	0.68166	0.90093	FALSE
ENSMUSG00000008028	2.26820788060795	1.20992232850561	0.09968	0.65352	NA	FALSE
ENSMUSG00000008035	3412.56810534842	2457.78755180557	0.45911	0.00019601	0.0041043	FALSE
ENSMUSG00000008036	3916.08309152	4436.93487433997	-0.17471	0.16297	0.49466	FALSE
ENSMUSG00000008090	125.963445418852	68.299288832072	0.7227	0.0092506	0.081371	FALSE
ENSMUSG00000008129	4.09738089639861	4.22104050648916	-0.0060534	0.98056	NA	FALSE
ENSMUSG00000008136	10.6000608261757	7.06886464397605	0.13568	0.65417	NA	FALSE
ENSMUSG00000008140	6115.5337031144	5938.19763006593	0.041499	0.71664	0.9144	FALSE
ENSMUSG00000008153	3.18531310205524	12.918968697195	-0.51257	0.10924	NA	FALSE
ENSMUSG00000008167	353.715187057388	313.115091659063	0.16824	0.33027	0.6953	FALSE
ENSMUSG00000008193	44.3146287744985	74.9372656023656	-0.48767	0.15726	0.48534	FALSE
ENSMUSG00000008200	2849.83769314287	3174.36536654925	-0.14831	0.31413	0.67961	FALSE
ENSMUSG00000008206	44.0097516786236	44.1809151108347	-0.0072074	0.98331	0.99502	FALSE
ENSMUSG00000008226	104.253854481687	126.479142663701	-0.22777	0.41962	0.7695	FALSE
ENSMUSG00000008301	1440.736380502	1592.03038799072	-0.13995	0.21188	0.56197	FALSE
ENSMUSG00000008305	618.199638381588	406.471885775414	0.57865	6.7473e-05	0.0016814	FALSE
ENSMUSG00000008307	66.0678580461134	60.7107886501808	0.082524	0.80326	0.94922	FALSE
ENSMUSG00000008318	194.411246146605	316.442923699542	-0.58801	0.027375	0.16933	FALSE
ENSMUSG00000008333	2000.37754652318	1962.38653904698	0.027153	0.84103	0.96096	FALSE
ENSMUSG00000008348	4984.04538066254	5056.95982584622	-0.020256	0.87765	0.96975	FALSE
ENSMUSG00000008373	1997.99930806859	3088.05943176316	-0.59204	0.00042358	0.0077234	FALSE
ENSMUSG00000008384	1085.2738508267	1632.0035943718	-0.54729	0.0026739	0.031862	FALSE
ENSMUSG00000008393	2410.66835652148	2602.12301613301	-0.10409	0.52279	0.82703	FALSE
ENSMUSG00000008398	1089.57449860323	2140.22917249776	-0.89276	6.9975e-06	0.00024397	FALSE
ENSMUSG00000008429	2601.21136671236	2393.91674890908	0.11658	0.33982	0.70309	FALSE
ENSMUSG00000008435	1197.70411954955	1445.26863422611	-0.26153	0.054028	0.26523	FALSE
ENSMUSG00000008438	0.940493510318254	0.996218568635322	-0.0043056	0.97905	NA	FALSE
ENSMUSG00000008450	814.82726762625	853.921171264869	-0.065379	0.66306	0.89361	FALSE
ENSMUSG00000008461	0.982832276505812	4.03307442835203	-0.17899	0.40694	NA	FALSE
ENSMUSG00000008475	30835.3904361287	35383.3693788268	-0.1911	0.15953	0.48877	FALSE
ENSMUSG00000008482	0.605086655192661	2.1559780194461	-0.15709	0.45567	NA	FALSE
ENSMUSG00000008489	3.19478834071354	2.74888914524622	0.027634	0.91119	NA	FALSE
ENSMUSG00000008496	2688.28407876258	3115.69953257615	-0.19878	0.26693	0.62749	FALSE
ENSMUSG00000008540	5735.06979425569	5145.271521224	0.14959	0.31807	0.68324	FALSE
ENSMUSG00000008575	117.626105498873	124.875815023973	-0.026802	0.93563	0.98605	FALSE
ENSMUSG00000008590	0	0	NA	NA	NA	NA
ENSMUSG00000008601	1.68650951428626	7.44308091804503	-0.46442	0.12859	NA	FALSE
ENSMUSG00000008604	2476.06526906208	2456.73530853276	0.011265	0.90852	0.97868	FALSE
ENSMUSG00000008658	21.0552894136516	26.1788902102457	-0.11929	0.73161	0.92145	FALSE
ENSMUSG00000008668	12638.6916912607	14998.0578723859	-0.2404	0.036775	0.2065	FALSE
ENSMUSG00000008682	22478.811731893	24375.052287527	-0.11371	0.32659	0.69191	FALSE
ENSMUSG00000008683	11663.4862024552	11266.0698658975	0.047572	0.75994	0.93317	FALSE
ENSMUSG00000008690	2865.78701917849	2903.90949508897	-0.01826	0.86837	0.96854	FALSE
ENSMUSG00000008730	8496.1481455016	7400.86363042937	0.18399	0.33628	0.70063	FALSE
ENSMUSG00000008734	1073.7996321885	1531.4453980509	-0.4449	0.066931	0.302	FALSE
ENSMUSG00000008763	3765.44118552131	3013.74345773886	0.31077	0.016438	0.12204	FALSE
ENSMUSG00000008789	0	0	NA	NA	NA	NA
ENSMUSG00000008813	0	0	NA	NA	NA	NA
ENSMUSG00000008822	168.585862942491	167.889043285815	0.0070908	0.97242	0.99414	FALSE
ENSMUSG00000008843	0	0	NA	NA	NA	NA
ENSMUSG00000008845	35.3208377417883	20.8745627731089	0.38417	0.28534	0.64955	FALSE
ENSMUSG00000008855	1237.58823383202	648.650551866357	0.87059	1.3192e-06	5.6783e-05	FALSE
ENSMUSG00000008859	4216.35050275588	4402.39735824459	-0.059517	0.67786	0.89998	FALSE
ENSMUSG00000008874	0	0	NA	NA	NA	NA
ENSMUSG00000008892	5147.9651252567	4772.95265253755	0.10646	0.31279	0.67826	FALSE
ENSMUSG00000008932	0	0	NA	NA	NA	NA
ENSMUSG00000008958	1908.38399044033	1682.64845749413	0.17581	0.19336	0.53787	FALSE
ENSMUSG00000008976	3050.9216220982	2812.86745439629	0.11293	0.40919	0.76179	FALSE
ENSMUSG00000008999	0.30254332759633	3.55632283333052	-0.23054	0.2626	NA	FALSE
ENSMUSG00000009013	3669.69458668652	4106.05867549914	-0.15418	0.33035	0.69538	FALSE
ENSMUSG00000009030	1815.32030473168	1733.02527479731	0.064567	0.60836	0.8711	FALSE
ENSMUSG00000009035	2979.41346429192	4254.59616408171	-0.49031	0.0011163	0.016239	FALSE
ENSMUSG00000009047	0	0	NA	NA	NA	NA
ENSMUSG00000009070	0	0	NA	NA	NA	NA
ENSMUSG00000009073	3793.12046524159	3569.50958386071	0.0854	0.44112	0.782	FALSE
ENSMUSG00000009075	2.59413949707525	3.43631613216125	-0.092785	0.7549	NA	FALSE
ENSMUSG00000009076	488.281529484057	382.958169835435	0.33383	0.03594	0.20378	FALSE
ENSMUSG00000009079	12121.7160417455	14064.8967183471	-0.20988	0.0423	0.22708	FALSE
ENSMUSG00000009090	1487.79622844818	1732.88250507544	-0.21065	0.14951	0.47123	FALSE
ENSMUSG00000009092	7.58523732605018	16.0991125325724	-0.47411	0.18514	0.52736	FALSE
ENSMUSG00000009093	0.680288948909482	6.09232702112034	-0.55061	0.062222	NA	FALSE
ENSMUSG00000009097	0	0	NA	NA	NA	NA
ENSMUSG00000009108	1.337189608948	1.96776509963017	-0.072573	0.76269	NA	FALSE
ENSMUSG00000009112	1548.01671323737	1438.90581876288	0.10263	0.33644	0.70071	FALSE
ENSMUSG00000009114	1.37952837513555	0.664145712423548	0.039616	0.77733	NA	FALSE
ENSMUSG00000009115	0	0	NA	NA	NA	NA
ENSMUSG00000009145	24.1974991028865	75.708324069475	-1.1767	0.00027435	0.0054272	TRUE
ENSMUSG00000009185	88.9644852852049	413.917440227654	-0.6716	0.045752	0.23932	FALSE
ENSMUSG00000009207	1104.09181045413	1225.79260836096	-0.14219	0.41824	0.7688	FALSE
ENSMUSG00000009210	4.39992422399494	2.1349063105175	0.13951	0.57107	NA	FALSE
ENSMUSG00000009214	0	0	NA	NA	NA	NA
ENSMUSG00000009216	0	0	NA	NA	NA	NA
ENSMUSG00000009246	0	0	NA	NA	NA	NA
ENSMUSG00000009248	4.27794535253618	1.1364781763193	0.14668	0.46723	NA	FALSE
ENSMUSG00000009281	1.58791893169847	5.9476482823106	-0.43769	0.15797	NA	FALSE
ENSMUSG00000009291	5465.54841319302	5164.66591195264	0.080001	0.44469	0.78319	FALSE
ENSMUSG00000009292	716.335000072478	499.130530196091	0.48588	0.0056586	0.056234	FALSE
ENSMUSG00000009293	2936.37225954161	2808.49437849016	0.063121	0.50661	0.81744	FALSE
ENSMUSG00000009350	0.335406855125593	0	0.02778	0.82133	NA	FALSE
ENSMUSG00000009356	0	0	NA	NA	NA	NA
ENSMUSG00000009376	16783.1064974152	18512.742004638	-0.12583	0.57713	0.8553	FALSE
ENSMUSG00000009378	0	0	NA	NA	NA	NA
ENSMUSG00000009394	0	0	NA	NA	NA	NA
ENSMUSG00000009406	1099.99384071989	1239.68900786678	-0.16684	0.17196	0.50827	FALSE
ENSMUSG00000009418	558.076160090499	770.02970622122	-0.40134	0.10532	0.39018	FALSE
ENSMUSG00000009470	7465.24683082743	6695.78723136469	0.15364	0.12906	0.43639	FALSE
ENSMUSG00000009471	0	0	NA	NA	NA	NA
ENSMUSG00000009487	3.0254332759633	0	0.10643	0.42524	NA	FALSE
ENSMUSG00000009535	1874.18571927786	2008.91204849351	-0.096599	0.44663	0.78449	FALSE
ENSMUSG00000009545	4.32802520465299	8.03738280699413	-0.24181	0.44914	NA	FALSE
ENSMUSG00000009549	3862.58569857882	3782.30568389584	0.029534	0.81339	0.95298	FALSE
ENSMUSG00000009551	11.3851123219564	7.53980634472282	0.24766	0.48341	NA	FALSE
ENSMUSG00000009555	6039.23360598016	6387.1579552499	-0.078067	0.53311	0.8327	FALSE
ENSMUSG00000009563	1406.22175329889	1571.79927115497	-0.15658	0.1652	0.49832	FALSE
ENSMUSG00000009566	353.230039924298	381.99618830745	-0.10267	0.65056	0.88757	FALSE
ENSMUSG00000009569	2188.70315681395	2286.65864369581	-0.060655	0.65091	0.88775	FALSE
ENSMUSG00000009575	867.304318809941	974.224906711575	-0.14133	0.59372	0.86401	FALSE
ENSMUSG00000009580	0	0	NA	NA	NA	NA
ENSMUSG00000009585	741.20657633161	843.444789224405	-0.16836	0.4116	0.76368	FALSE
ENSMUSG00000009588	0	0	NA	NA	NA	NA
ENSMUSG00000009596	0	0	NA	NA	NA	NA
ENSMUSG00000009614	49.144712240202	74.0115045153323	-0.31092	0.38685	0.74536	FALSE
ENSMUSG00000009621	1102.08885533974	1023.3515646147	0.10238	0.43279	0.7766	FALSE
ENSMUSG00000009628	7.45204906320408	3.12752455044095	0.36546	0.26969	NA	FALSE
ENSMUSG00000009630	4550.23559312172	4174.43752512931	0.11907	0.42159	0.77019	FALSE
ENSMUSG00000009633	0.335406855125593	2.20393133157805	-0.21807	0.30752	NA	FALSE
ENSMUSG00000009640	778.31437771084	757.582271861923	0.037572	0.75926	0.93305	FALSE
ENSMUSG00000009646	0	0	NA	NA	NA	NA
ENSMUSG00000009647	780.263195829811	929.218632427183	-0.24531	0.034964	0.19943	FALSE
ENSMUSG00000009654	139.658504772054	138.298628955818	0.010864	0.96259	0.9931	FALSE
ENSMUSG00000009670	0.30254332759633	0	0.02778	0.82133	NA	FALSE
ENSMUSG00000009681	616.769520098245	1113.77867325386	-0.76735	0.00040098	0.0074033	FALSE
ENSMUSG00000009687	6816.5231217571	9103.39689024425	-0.40492	0.00092409	0.014114	FALSE
ENSMUSG00000009731	14.7859574509542	21.4214833106611	-0.20057	0.56366	0.84925	FALSE
ENSMUSG00000009733	320.95292162632	251.15922076611	0.32029	0.12201	0.42149	FALSE
ENSMUSG00000009734	0	0	NA	NA	NA	NA
ENSMUSG00000009739	305.889812842753	156.406512976547	0.74081	0.015537	0.11683	FALSE
ENSMUSG00000009741	4438.1942701663	4317.88115953755	0.038628	0.74383	0.9268	FALSE
ENSMUSG00000009772	303.297748338278	463.302390257545	-0.53215	0.026018	0.16447	FALSE
ENSMUSG00000009828	244.374283129044	172.573656271326	0.46026	0.016292	0.12132	FALSE
ENSMUSG00000009863	3776.24894860404	3338.63004812401	0.17252	0.16044	0.4902	FALSE
ENSMUSG00000009876	0.907629982788991	0.403307442835203	0.036256	0.77236	NA	FALSE
ENSMUSG00000009894	415.521511600539	413.511400399398	0.0051969	0.98192	0.99491	FALSE
ENSMUSG00000009900	0	0	NA	NA	NA	NA
ENSMUSG00000009905	1034.14296192979	571.0296583642	0.77076	0.00037984	0.0070753	FALSE
ENSMUSG00000009907	8751.5580613216	9228.14767244607	-0.073391	0.59771	0.86606	FALSE
ENSMUSG00000009927	21716.3957713258	24788.8076675609	-0.18264	0.21112	0.56118	FALSE
ENSMUSG00000009941	2.84043100827135	3.74371695073255	-0.088659	0.76538	NA	FALSE
ENSMUSG00000009995	1704.8402822089	1782.96219528096	-0.062142	0.63209	0.88188	FALSE
ENSMUSG00000010021	7.14446830850384	19.8173386432506	-0.73132	0.042027	0.22629	FALSE
ENSMUSG00000010025	3765.92660220778	2782.43417682656	0.42197	0.0012684	0.01798	FALSE
ENSMUSG00000010044	1.58791893169847	1.35157269933858	0.03536	0.88806	NA	FALSE
ENSMUSG00000010045	1815.87316347796	1627.91742977086	0.15375	0.21221	0.56235	FALSE
ENSMUSG00000010047	904.665679248457	966.617378820133	-0.093721	0.42687	0.77315	FALSE
ENSMUSG00000010048	867.803913914874	848.146310640827	0.030304	0.85694	0.96436	FALSE
ENSMUSG00000010051	91.5754604386161	66.9735320918441	0.38023	0.14281	0.45928	FALSE
ENSMUSG00000010054	771.481468518586	758.885333072673	0.023636	0.89658	0.97398	FALSE
ENSMUSG00000010057	381.017824235428	350.617800716099	0.11357	0.4962	0.81322	FALSE
ENSMUSG00000010064	0	0.616192400291599	-0.0592	0.63033	NA	FALSE
ENSMUSG00000010066	0.335406855125593	0	0.02778	0.82133	NA	FALSE
ENSMUSG00000010067	1387.4909292998	1397.68366139632	-0.0096903	0.94632	0.98946	FALSE
ENSMUSG00000010080	0.30254332759633	1.98883680855877	-0.094749	0.51856	NA	FALSE
ENSMUSG00000010086	0.335406855125593	0	0.02778	0.82133	NA	FALSE
ENSMUSG00000010095	41028.439889199	38141.5496338365	0.10241	0.37842	0.73755	FALSE
ENSMUSG00000010097	6593.55991370052	7042.30159087133	-0.092197	0.43948	0.78089	FALSE
ENSMUSG00000010110	1932.2868274671	1959.94914295764	-0.019517	0.8761	0.96975	FALSE
ENSMUSG00000010122	0.30254332759633	0	0.02778	0.82133	NA	FALSE
ENSMUSG00000010136	0	0	NA	NA	NA	NA
ENSMUSG00000010142	461.96040014872	651.766928067245	-0.4526	0.026365	0.16588	FALSE
ENSMUSG00000010154	3.71519746353108	5.64106626615319	-0.11685	0.68426	NA	FALSE
ENSMUSG00000010175	2.26820788060795	0.616192400291599	0.21958	0.36598	NA	FALSE
ENSMUSG00000010205	0	0	NA	NA	NA	NA
ENSMUSG00000010277	5585.15420081742	4636.66067299992	0.2607	0.029685	0.17828	FALSE
ENSMUSG00000010290	1012.90367539779	1018.34975664423	-0.0081608	0.95364	0.99116	FALSE
ENSMUSG00000010307	1064.55040293568	706.178576827025	0.55791	0.00087945	0.013617	FALSE
ENSMUSG00000010311	0.344882093783889	0.664145712423548	-0.029823	0.80924	NA	FALSE
ENSMUSG00000010342	6.10868748997267	12.210144882295	-0.31489	0.34819	NA	FALSE
ENSMUSG00000010358	1086.55456967195	1401.61878607985	-0.3215	0.1737	0.51114	FALSE
ENSMUSG00000010362	152.239977691347	144.838369561515	0.064766	0.75374	0.9305	FALSE
ENSMUSG00000010376	4767.11587319411	5332.94813316103	-0.1574	0.17552	0.51335	FALSE
ENSMUSG00000010392	3240.75551780797	3576.92684315089	-0.13909	0.1957	0.54126	FALSE
ENSMUSG00000010406	2369.34629927312	2993.93296604883	-0.3256	0.014927	0.11323	FALSE
ENSMUSG00000010435	0	0	NA	NA	NA	NA
ENSMUSG00000010453	3214.27781763847	2991.22458516338	0.099214	0.52142	0.82663	FALSE
ENSMUSG00000010461	24.3875387976824	42.6319244129799	-0.55296	0.096728	0.37284	FALSE
ENSMUSG00000010476	8.72351161709355	0.284119544079825	0.73626	0.015203	NA	FALSE
ENSMUSG00000010492	53.3887996935733	44.8400697313974	0.16658	0.61602	0.8749	FALSE
ENSMUSG00000010505	0	0	NA	NA	NA	NA
ENSMUSG00000010517	962.353833742865	843.729856557098	0.179	0.2586	0.619	FALSE
ENSMUSG00000010529	1.8999374979531	0.852358632239474	0.075572	0.68044	NA	FALSE
ENSMUSG00000010538	11.9840270128656	7.77654453740579	0.2313	0.50709	0.81744	FALSE
ENSMUSG00000010554	960.749327152804	1034.33777724053	-0.10146	0.54068	0.83705	FALSE
ENSMUSG00000010592	0	1.7315988676823	-0.11382	0.40828	NA	FALSE
ENSMUSG00000010601	0	3.22122160914197	-0.18446	0.28171	NA	FALSE
ENSMUSG00000010607	306.960521403708	247.69484252929	0.28918	0.093878	0.36647	FALSE
ENSMUSG00000010608	7047.80337775292	8289.34865208862	-0.22971	0.018041	0.12994	FALSE
ENSMUSG00000010609	3885.56039592653	2593.05558131995	0.55	0.0011027	0.016136	FALSE
ENSMUSG00000010651	9.09795396403183	12.9408592085375	-0.18711	0.58949	0.86163	FALSE
ENSMUSG00000010660	352.515523185677	564.886162196985	-0.63541	0.0004959	0.0087381	FALSE
ENSMUSG00000010663	1611.07437549154	1019.99806839701	0.55466	0.034313	0.19712	FALSE
ENSMUSG00000010721	193.515694724136	128.289465314502	0.51047	0.036042	0.20378	FALSE
ENSMUSG00000010751	73.4156794840763	135.82129389678	-0.6803	0.025951	0.16412	FALSE
ENSMUSG00000010755	5607.72451399409	5634.58728831617	-0.0062878	0.97209	0.99414	FALSE
ENSMUSG00000010760	0	0.332072856211774	-0.030206	0.80602	NA	FALSE
ENSMUSG00000010796	0	0	NA	NA	NA	NA
ENSMUSG00000010797	5.28746919228784	9.23928567566211	-0.18662	0.53712	NA	FALSE
ENSMUSG00000010803	0	0	NA	NA	NA	NA
ENSMUSG00000010825	0	0	NA	NA	NA	NA
ENSMUSG00000010830	95.6227863484372	77.611361529669	0.16414	0.64627	0.88595	FALSE
ENSMUSG00000010841	6.9405155634953	3.00833665168558	0.27002	0.37695	NA	FALSE
ENSMUSG00000010911	748.790514089397	638.111631626949	0.21714	0.17359	0.51111	FALSE
ENSMUSG00000010914	679.6328243312	804.791776530958	-0.23439	0.10895	0.39713	FALSE
ENSMUSG00000010936	5761.58296614462	5267.10591269721	0.12723	0.18418	0.52554	FALSE
ENSMUSG00000011008	12361.3107719286	9971.31060090339	0.30134	0.01105	0.092791	FALSE
ENSMUSG00000011034	0	0	NA	NA	NA	NA
ENSMUSG00000011052	0	0	NA	NA	NA	NA
ENSMUSG00000011096	2767.33757292874	2651.23153461881	0.060244	0.60672	0.8706	FALSE
ENSMUSG00000011114	1523.44869535787	1549.47403212598	-0.023406	0.84397	0.96148	FALSE
ENSMUSG00000011118	0	0	NA	NA	NA	NA
ENSMUSG00000011148	726.55663600503	600.541265516293	0.25526	0.18643	0.52909	FALSE
ENSMUSG00000011154	0	0	NA	NA	NA	NA
ENSMUSG00000011158	1389.03133693281	1179.4699857846	0.22977	0.055711	0.2705	FALSE
ENSMUSG00000011171	18.8035332109984	10.5697866660721	0.3127	0.37231	0.73146	FALSE
ENSMUSG00000011179	2825.30058569087	6975.5082454851	-1.2593	5.9879e-22	3.6621e-19	TRUE
ENSMUSG00000011254	700.905264624519	624.724925053424	0.15929	0.29919	0.66347	FALSE
ENSMUSG00000011256	267.075732034065	354.451901161161	-0.32964	0.24718	0.6065	FALSE
ENSMUSG00000011257	3692.5626262711	3708.71883130555	-0.0060927	0.96826	0.99414	FALSE
ENSMUSG00000011263	0	0	NA	NA	NA	NA
ENSMUSG00000011267	9.99324001825398	11.4512364670778	-0.084798	0.81056	0.95169	FALSE
ENSMUSG00000011305	1.67259646407359	1.66036428105887	3.5729e-05	0.99986	NA	FALSE
ENSMUSG00000011306	1495.86260968023	1427.33228952642	0.066443	0.56777	0.8509	FALSE
ENSMUSG00000011349	0	0	NA	NA	NA	NA
ENSMUSG00000011350	0	0	NA	NA	NA	NA
ENSMUSG00000011382	579.53002410619	571.525037821801	0.017798	0.92048	0.9823	FALSE
ENSMUSG00000011427	415.989342071878	441.731590148384	-0.08276	0.62799	0.88009	FALSE
ENSMUSG00000011463	0	0	NA	NA	NA	NA
ENSMUSG00000011486	1.21017331038532	0	0.090614	0.46745	NA	FALSE
ENSMUSG00000011589	0	0	NA	NA	NA	NA
ENSMUSG00000011632	0	0	NA	NA	NA	NA
ENSMUSG00000011658	197.521996398873	210.43295366746	-0.087606	0.64415	0.88564	FALSE
ENSMUSG00000011751	10.3643790908174	10.3177866587353	0.0067528	0.98366	0.99512	FALSE
ENSMUSG00000011752	13239.0140636812	14683.6219595622	-0.14356	0.30401	0.6687	FALSE
ENSMUSG00000011831	1694.2204879858	1536.97252357005	0.13533	0.29234	0.65641	FALSE
ENSMUSG00000011832	450.153989245323	436.276130732189	0.044881	0.792	0.94412	FALSE
ENSMUSG00000011837	647.156750886938	610.941645924245	0.079012	0.55065	0.84209	FALSE
ENSMUSG00000011877	2481.63304938568	2728.69033505155	-0.1338	0.23218	0.58861	FALSE
ENSMUSG00000011884	5017.71946323727	4813.16239784257	0.058546	0.61912	0.87683	FALSE
ENSMUSG00000011958	6486.31385695352	6582.70964823077	-0.020831	0.84182	0.96096	FALSE
ENSMUSG00000011960	2721.85265900934	2983.81029698478	-0.12983	0.19559	0.54107	FALSE
ENSMUSG00000012017	101.10917085863	83.8830632083537	0.14076	0.69502	0.90583	FALSE
ENSMUSG00000012042	0	0	NA	NA	NA	NA
ENSMUSG00000012076	542.700637984591	466.523639779802	0.2052	0.19901	0.54509	FALSE
ENSMUSG00000012114	4974.86179525261	5300.05477598203	-0.088782	0.4316	0.77601	FALSE
ENSMUSG00000012117	2139.38613038462	2257.93252990755	-0.075707	0.56705	0.85041	FALSE
ENSMUSG00000012123	0.982832276505812	0.900311944371424	0.0073859	0.97188	NA	FALSE
ENSMUSG00000012126	47.1018815157417	61.2770233170639	-0.24923	0.46396	0.79305	FALSE
ENSMUSG00000012187	0	0	NA	NA	NA	NA
ENSMUSG00000012211	1.37952837513555	0	0.092998	0.45867	NA	FALSE
ENSMUSG00000012282	0	0	NA	NA	NA	NA
ENSMUSG00000012296	1272.71973842429	1284.28355662491	-0.011233	0.94257	0.98834	FALSE
ENSMUSG00000012350	22.138281394391	30.1509590773748	-0.30886	0.35647	0.71812	FALSE
ENSMUSG00000012396	0	0	NA	NA	NA	NA
ENSMUSG00000012405	8632.67207851361	10065.8683733608	-0.21496	0.078432	0.33163	FALSE
ENSMUSG00000012422	3150.77633109036	3778.1772129815	-0.25374	0.045229	0.2376	FALSE
ENSMUSG00000012428	255.839455177896	334.489838532245	-0.14578	0.67582	0.89885	FALSE
ENSMUSG00000012429	576.889858590171	477.641382939673	0.25633	0.13493	0.44749	FALSE
ENSMUSG00000012443	17.2948844940244	38.6075247999856	-0.4376	0.21013	0.55986	FALSE
ENSMUSG00000012483	281.124553289296	253.586970025596	0.1351	0.5222	0.82663	FALSE
ENSMUSG00000012519	1749.90009168397	1979.5832924589	-0.16032	0.44866	0.78464	FALSE
ENSMUSG00000012520	0	0	NA	NA	NA	NA
ENSMUSG00000012535	3418.8413476963	3586.3079237426	-0.067707	0.49225	0.81107	FALSE
ENSMUSG00000012609	323.75258299005	241.540070594267	0.36761	0.11856	0.41612	FALSE
ENSMUSG00000012640	1021.20814341996	1147.2032173722	-0.16263	0.18197	0.52238	FALSE
ENSMUSG00000012705	1.31823913163141	3.43631613216125	-0.25509	0.36583	NA	FALSE
ENSMUSG00000012777	0	1.06745315525875	-0.087964	0.47637	NA	FALSE
ENSMUSG00000012819	22.0503005876411	21.7407507594607	0.016265	0.96311	0.99324	FALSE
ENSMUSG00000012848	11153.7791247883	11850.8764957985	-0.08429	0.52888	0.83078	FALSE
ENSMUSG00000012889	28.5239551858937	8.84645409990622	0.76528	0.032739	0.19001	FALSE
ENSMUSG00000013033	130.204749556637	74.0164956071931	0.4899	0.16338	0.49514	FALSE
ENSMUSG00000013076	201.953365096993	205.875045690314	-0.0095534	0.97756	0.99427	FALSE
ENSMUSG00000013083	1.21017331038532	0.332072856211774	0.056345	0.66508	NA	FALSE
ENSMUSG00000013089	485.34551674865	239.876973376441	0.96669	3.5921e-10	3.4461e-08	FALSE
ENSMUSG00000013091	0.605086655192661	0	0.056774	0.64441	NA	FALSE
ENSMUSG00000013150	84.4085335189573	88.5075746045719	-0.056356	0.848	0.9621	FALSE
ENSMUSG00000013155	77.3367687048085	64.7707863791287	0.18906	0.53281	0.8327	FALSE
ENSMUSG00000013158	0	0	NA	NA	NA	NA
ENSMUSG00000013160	10012.6098966412	8429.76867910519	0.24014	0.059649	0.28225	FALSE
ENSMUSG00000013236	1004.86412324181	1723.58728157084	-0.45576	0.19831	0.54437	FALSE
ENSMUSG00000013275	677.133928128821	528.703309698977	0.32881	0.081528	0.33948	FALSE
ENSMUSG00000013338	2.58970168552088	0	0.16067	0.31963	NA	FALSE
ENSMUSG00000013353	0	0.284119544079825	-0.030206	0.80602	NA	FALSE
ENSMUSG00000013367	12.9306924874673	23.8534414395794	-0.40453	0.25986	0.6204	FALSE
ENSMUSG00000013415	251.382259900326	288.27624464653	-0.16012	0.561	0.84724	FALSE
ENSMUSG00000013418	205.140302111916	148.031897657179	0.38004	0.18697	0.52981	FALSE
ENSMUSG00000013419	45.4061264877999	16.9409952977326	0.56699	0.10894	0.39713	FALSE
ENSMUSG00000013465	2259.25972018068	2442.30093259757	-0.10925	0.34837	0.70978	FALSE
ENSMUSG00000013483	2.57075120820429	2.84479576951012	-0.027801	0.91876	NA	FALSE
ENSMUSG00000013495	686.449522348208	604.443146539207	0.17803	0.15943	0.48877	FALSE
ENSMUSG00000013523	0.344882093783889	0.284119544079825	-0.001213	0.99213	NA	FALSE
ENSMUSG00000013539	0.30254332759633	0	0.02778	0.82133	NA	FALSE
ENSMUSG00000013562	0	0.616192400291599	-0.0592	0.63033	NA	FALSE
ENSMUSG00000013584	261.895729047474	337.906680637645	-0.27507	0.38032	0.73998	FALSE
ENSMUSG00000013593	3450.22232573397	3821.84213969793	-0.14331	0.2467	0.60592	FALSE
ENSMUSG00000013611	0	0	NA	NA	NA	NA
ENSMUSG00000013622	1224.50045142661	855.713054070423	0.50297	2.2659e-05	0.00067189	FALSE
ENSMUSG00000013629	1223.90994784866	1198.53634041269	0.024927	0.92394	0.983	FALSE
ENSMUSG00000013643	0	2.79684245737817	-0.17307	0.29888	NA	FALSE
ENSMUSG00000013646	1375.7964166961	1126.61536253473	0.28084	0.019102	0.13435	FALSE
ENSMUSG00000013653	0	0	NA	NA	NA	NA
ENSMUSG00000013662	3913.65924007552	3847.48400371419	0.024186	0.83711	0.96065	FALSE
ENSMUSG00000013663	2950.97742281142	2985.53587903917	-0.016629	0.86587	0.96806	FALSE
ENSMUSG00000013668	0	0	NA	NA	NA	NA
ENSMUSG00000013698	11147.57488558	11845.3149907441	-0.082308	0.62735	0.87991	FALSE
ENSMUSG00000013701	3569.13073088014	3389.92766633358	0.072588	0.52962	0.83121	FALSE
ENSMUSG00000013707	997.124207015431	957.560558543821	0.056531	0.73642	0.92421	FALSE
ENSMUSG00000013736	1520.86318526364	1623.70706160887	-0.091927	0.44271	0.78243	FALSE
ENSMUSG00000013766	0	0	NA	NA	NA	NA
ENSMUSG00000013787	7016.69223461602	6877.88905898866	0.026804	0.88821	0.97206	FALSE
ENSMUSG00000013822	2044.48046409647	2444.17424243517	-0.24839	0.059297	0.28103	FALSE
ENSMUSG00000013833	1588.6809020973	1211.1438013738	0.37765	0.0061739	0.060133	FALSE
ENSMUSG00000013846	35790.8528383206	34792.5603971436	0.039438	0.7649	0.93485	FALSE
ENSMUSG00000013858	6468.4244192335	6075.32646156099	0.087748	0.49231	0.81107	FALSE
ENSMUSG00000013878	543.970976779006	498.589546419723	0.11926	0.43065	0.77578	FALSE
ENSMUSG00000013921	11.5500295751522	13.9770116294671	-0.069627	0.82183	0.95669	FALSE
ENSMUSG00000013928	5.18827899415051	3.64920108961764	0.10635	0.72157	NA	FALSE
ENSMUSG00000013936	0.647425421380219	0.806614885670406	-0.012173	0.93558	NA	FALSE
ENSMUSG00000013973	177.918529135785	189.29804630812	-0.08171	0.6611	0.8927	FALSE
ENSMUSG00000013974	1601.22319033155	1567.92741551194	0.027695	0.88611	0.97189	FALSE
ENSMUSG00000013997	885.032286026804	758.95286837679	0.2106	0.15113	0.4738	FALSE
ENSMUSG00000014030	16.4046358669062	62.1081050960885	-0.99917	0.005381	0.054172	FALSE
ENSMUSG00000014039	718.288715453008	767.701213179009	-0.092811	0.4725	0.79885	FALSE
ENSMUSG00000014074	1169.0906293981	1029.17404831441	0.17872	0.12942	0.43654	FALSE
ENSMUSG00000014075	787.084030646882	762.413774926538	0.043364	0.81239	0.95259	FALSE
ENSMUSG00000014077	3524.74825601677	3705.31055113966	-0.069901	0.57294	0.85408	FALSE
ENSMUSG00000014104	0	0	NA	NA	NA	NA
ENSMUSG00000014158	226.881247963747	235.806367796098	-0.046361	0.86681	0.96827	FALSE
ENSMUSG00000014164	1.9795776032243	0.284119544079825	0.13626	0.43196	NA	FALSE
ENSMUSG00000014177	743.728511612716	825.516579186473	-0.14398	0.36436	0.72463	FALSE
ENSMUSG00000014195	2963.1011733494	2881.62974607273	0.039476	0.70091	0.90852	FALSE
ENSMUSG00000014198	3.2181766295845	3.8127419717931	-0.044618	0.86764	NA	FALSE
ENSMUSG00000014226	3626.31029931881	3868.20706347029	-0.090416	0.47592	0.80133	FALSE
ENSMUSG00000014232	80.1976546181227	61.0608265699669	0.31654	0.25715	0.61735	FALSE
ENSMUSG00000014243	402.166171711314	313.907016690814	0.33482	0.067512	0.3035	FALSE
ENSMUSG00000014245	117.406685544847	102.540805847687	0.16367	0.50078	0.81437	FALSE
ENSMUSG00000014294	2520.26880576191	2551.59318862437	-0.017302	0.88567	0.97189	FALSE
ENSMUSG00000014301	467.574231356805	472.719454683336	-0.012345	0.94457	0.98926	FALSE
ENSMUSG00000014303	72.8591035593546	48.4319072858965	0.36387	0.29553	0.65928	FALSE
ENSMUSG00000014313	3897.55956096125	4499.38632061659	-0.20208	0.07661	0.32682	FALSE
ENSMUSG00000014329	188.276886330561	204.167305175266	-0.032838	0.91897	0.98192	FALSE
ENSMUSG00000014349	7556.08682209401	7936.40228639372	-0.068668	0.56672	0.8502	FALSE
ENSMUSG00000014351	0	0.403307442835203	-0.030206	0.80602	NA	FALSE
ENSMUSG00000014353	4960.20920034086	4495.10186972928	0.13777	0.26915	0.63059	FALSE
ENSMUSG00000014355	4407.96414248068	4408.77338675025	-0.00054916	0.99645	0.99894	FALSE
ENSMUSG00000014361	1074.65300500562	1498.49372286281	-0.26992	0.44934	0.78478	FALSE
ENSMUSG00000014402	2502.56554467515	2762.18284421562	-0.13969	0.14988	0.472	FALSE
ENSMUSG00000014418	1756.88178179607	1847.45574788919	-0.070777	0.51806	0.82417	FALSE
ENSMUSG00000014426	488.976496129811	389.767296659169	0.30215	0.099373	0.37875	FALSE
ENSMUSG00000014444	14829.1531340075	17726.9440804961	-0.24445	0.12006	0.41815	FALSE
ENSMUSG00000014453	98.8962204227864	37.584876614112	0.9649	0.0035214	0.039426	FALSE
ENSMUSG00000014470	1521.32776219168	1621.02120879129	-0.088517	0.48698	0.80771	FALSE
ENSMUSG00000014496	638.843133503132	751.305831050464	-0.22258	0.14732	0.46714	FALSE
ENSMUSG00000014498	5434.29883600668	5294.40483065214	0.036465	0.76184	0.93412	FALSE
ENSMUSG00000014503	301.117980714425	328.157877141568	-0.11311	0.52306	0.82703	FALSE
ENSMUSG00000014504	1687.38449446647	1773.03295816857	-0.069365	0.53449	0.83328	FALSE
ENSMUSG00000014529	0.30254332759633	0.284119544079825	-0.001213	0.99213	NA	FALSE
ENSMUSG00000014542	0	0	NA	NA	NA	NA
ENSMUSG00000014543	1.55505540416921	8.03460128069616	-0.53096	0.088496	NA	FALSE
ENSMUSG00000014547	2160.19710203982	3019.68308356322	-0.46291	0.0014069	0.019518	FALSE
ENSMUSG00000014550	1417.24703627683	1427.71946598793	-0.011112	0.92558	0.98343	FALSE
ENSMUSG00000014551	710.268740908151	849.132987002159	-0.23995	0.2004	0.54736	FALSE
ENSMUSG00000014554	478.615025557283	355.941772519031	0.40583	0.0077601	0.071458	FALSE
ENSMUSG00000014592	377.178684022707	252.182127803209	0.53574	0.0057784	0.057153	FALSE
ENSMUSG00000014599	1740.8073366781	1863.00424926857	-0.077787	0.78824	0.94265	FALSE
ENSMUSG00000014601	2569.49827013111	2833.33656486089	-0.13599	0.28121	0.64394	FALSE
ENSMUSG00000014602	25.6696111274097	44.5196166637352	-0.51479	0.13394	0.4462	FALSE
ENSMUSG00000014603	0	0	NA	NA	NA	NA
ENSMUSG00000014606	3775.11787960229	3744.14926896482	0.011732	0.91817	0.98176	FALSE
ENSMUSG00000014609	5.07577536135004	3.50976028434756	0.14811	0.64156	NA	FALSE
ENSMUSG00000014633	149.152784944169	144.511732890991	0.032657	0.90896	0.97868	FALSE
ENSMUSG00000014668	1777.83825090213	1622.17658002221	0.12754	0.37207	0.73136	FALSE
ENSMUSG00000014686	30.388160466409	63.8939608535351	-0.84641	0.0038021	0.041679	FALSE
ENSMUSG00000014704	2.76522871455453	4.07358024138145	-0.067958	0.77136	NA	FALSE
ENSMUSG00000014725	0	0	NA	NA	NA	NA
ENSMUSG00000014747	6.90321422441165	1.35157269933858	0.5883	0.068081	NA	FALSE
ENSMUSG00000014748	3445.12333701753	3098.71578177038	0.15022	0.11831	0.41556	FALSE
ENSMUSG00000014763	797.160784609656	958.418610989588	-0.25324	0.10637	0.3921	FALSE
ENSMUSG00000014767	897.041241399511	823.712572122851	0.11909	0.31914	0.68434	FALSE
ENSMUSG00000014769	4691.17688754649	4707.9659215772	-0.0050228	0.96637	0.99414	FALSE
ENSMUSG00000014771	0	0	NA	NA	NA	NA
ENSMUSG00000014773	1.24303683791458	6.42439987733212	-0.47668	0.11421	NA	FALSE
ENSMUSG00000014776	13.8566733320233	7.58113096016612	0.25868	0.43474	0.77819	FALSE
ENSMUSG00000014778	561.480147647925	541.463608631088	0.0475	0.77344	0.93765	FALSE
ENSMUSG00000014782	6.19179590070195	4.55033183640296	0.10904	0.72367	NA	FALSE
ENSMUSG00000014786	76.5847457676403	64.8880898313775	0.14922	0.66517	0.89391	FALSE
ENSMUSG00000014791	105.819519661694	144.798513986598	-0.39542	0.10023	0.38097	FALSE
ENSMUSG00000014813	0.30254332759633	7.44308091804503	-0.68567	0.021606	NA	FALSE
ENSMUSG00000014837	53.0584302655517	63.9610231507115	-0.22287	0.40943	0.76179	FALSE
ENSMUSG00000014846	43.3103472213143	37.164916593474	0.15431	0.63666	0.88361	FALSE
ENSMUSG00000014850	155.833031252336	90.8857695270835	0.69844	0.0012582	0.017865	FALSE
ENSMUSG00000014852	13.3964189155304	9.2190327691474	0.24041	0.50253	0.8153	FALSE
ENSMUSG00000014856	1259.80010525997	1314.76655587254	-0.060127	0.6625	0.89329	FALSE
ENSMUSG00000014859	2627.87686149282	2667.03876877342	-0.020536	0.84575	0.96182	FALSE
ENSMUSG00000014867	20646.2854783741	22720.6237904117	-0.13445	0.24425	0.60386	FALSE
ENSMUSG00000014873	1079.671802885	866.520637681132	0.30658	0.014027	0.10868	FALSE
ENSMUSG00000014905	1932.51409962192	1927.92375469164	0.0032307	0.9793	0.99462	FALSE
ENSMUSG00000014907	1027.07451776029	985.931704815425	0.05681	0.67015	0.89659	FALSE
ENSMUSG00000014932	98.4423676955797	64.9369036433158	0.3272	0.36043	0.72202	FALSE
ENSMUSG00000014956	13577.3875761894	13622.7710807649	-0.0045543	0.97552	0.99427	FALSE
ENSMUSG00000014959	3825.57785685922	4181.4296083822	-0.12484	0.29559	0.65928	FALSE
ENSMUSG00000014980	388.147579203843	401.597205111426	-0.046268	0.82874	0.9591	FALSE
ENSMUSG00000015001	0.637950182721924	0	0.056774	0.64441	NA	FALSE
ENSMUSG00000015002	6749.11958867774	6034.94827456886	0.15607	0.2276	0.58203	FALSE
ENSMUSG00000015013	2005.40924896561	2192.22770201103	-0.12449	0.3072	0.67199	FALSE
ENSMUSG00000015016	224.878346765572	234.372722944015	-0.056008	0.79719	0.94623	FALSE
ENSMUSG00000015023	1583.10953904324	1414.71272498367	0.15573	0.24749	0.60676	FALSE
ENSMUSG00000015027	1627.51682693875	2867.54642866135	-0.77912	2.4864e-07	1.3034e-05	FALSE
ENSMUSG00000015053	24.8975031757454	39.6908969001496	-0.36152	0.31271	0.67821	FALSE
ENSMUSG00000015083	39.4559545617369	41.0622288226453	-0.043942	0.89239	0.97313	FALSE
ENSMUSG00000015085	2.31054664679551	5.35473715651048	-0.2766	0.36232	NA	FALSE
ENSMUSG00000015087	2499.53161556933	2785.7987463384	-0.15155	0.22895	0.58369	FALSE
ENSMUSG00000015090	0	0	NA	NA	NA	NA
ENSMUSG00000015092	8317.12570786787	8615.02285311763	-0.049279	0.66765	0.89544	FALSE
ENSMUSG00000015093	18.5518343821517	4.81256086914029	0.80704	0.023651	0.15446	FALSE
ENSMUSG00000015094	117.250133858669	138.192733255694	-0.15582	0.65	0.88757	FALSE
ENSMUSG00000015095	1660.46314999696	1557.56423936219	0.090602	0.40032	0.75636	FALSE
ENSMUSG00000015112	408.610620984118	502.033960289099	-0.27587	0.1372	0.45072	FALSE
ENSMUSG00000015120	7320.38090184473	6943.92607447806	0.074139	0.53939	0.83665	FALSE
ENSMUSG00000015126	451.659539547385	405.416052408704	0.15024	0.27419	0.63569	FALSE
ENSMUSG00000015127	383.278036439565	355.810351173598	0.099819	0.56613	0.85006	FALSE
ENSMUSG00000015133	908.145054811086	766.077597827512	0.23679	0.087881	0.35398	FALSE
ENSMUSG00000015134	14.1631195495441	39.6152848797929	-0.44465	0.18092	0.52121	FALSE
ENSMUSG00000015143	4129.41030210363	10268.5889635839	-1.2071	8.7352e-10	7.9145e-08	TRUE
ENSMUSG00000015149	9873.79255233541	10299.3103736759	-0.0583	0.67885	0.90023	FALSE
ENSMUSG00000015165	6266.96015298791	6900.48688973122	-0.13539	0.24057	0.59879	FALSE
ENSMUSG00000015176	2402.76873871292	2593.30494681005	-0.10406	0.53922	0.83656	FALSE
ENSMUSG00000015189	1408.48688431999	1438.28510438364	-0.028855	0.85122	0.96308	FALSE
ENSMUSG00000015202	488.417866767899	555.771316137895	-0.17382	0.30792	0.67237	FALSE
ENSMUSG00000015214	932.070145589541	894.173203774817	0.058986	0.62811	0.88009	FALSE
ENSMUSG00000015217	127.628031243613	49.2897506933544	0.98546	0.0021904	0.027293	FALSE
ENSMUSG00000015222	1.21017331038532	0.284119544079825	0.059377	0.64444	NA	FALSE
ENSMUSG00000015224	0.335406855125593	0	0.02778	0.82133	NA	FALSE
ENSMUSG00000015242	0	0	NA	NA	NA	NA
ENSMUSG00000015243	9595.30908433715	20679.5864366344	-1.0128	4.9969e-07	2.4127e-05	TRUE
ENSMUSG00000015247	2711.52581098261	2942.29280545675	-0.11451	0.30943	0.67395	FALSE
ENSMUSG00000015289	463.311387507876	420.877527123469	0.12789	0.48279	0.80572	FALSE
ENSMUSG00000015290	2998.32393056469	3420.49562688092	-0.18346	0.153	0.47755	FALSE
ENSMUSG00000015291	3511.72397804071	3962.31149023405	-0.17036	0.11639	0.41199	FALSE
ENSMUSG00000015305	13319.6673215077	12780.8732098091	0.055067	0.77327	0.93762	FALSE
ENSMUSG00000015312	7347.12746945956	14037.1473780136	-0.81651	0.00061697	0.010279	FALSE
ENSMUSG00000015314	655.472109016041	630.871910586011	0.049352	0.81302	0.95292	FALSE
ENSMUSG00000015316	348.720771866203	523.482971547054	-0.46322	0.11242	0.40455	FALSE
ENSMUSG00000015335	1226.5939367532	824.837098499426	0.54692	0.00014891	0.0032918	FALSE
ENSMUSG00000015337	85.2272530172803	57.5344137078165	0.48456	0.054474	0.26628	FALSE
ENSMUSG00000015340	263873.383526022	234515.534293266	0.16383	0.22921	0.58399	FALSE
ENSMUSG00000015341	3355.29080800082	3971.31959510087	-0.23818	0.020363	0.14059	FALSE
ENSMUSG00000015342	22.4964769228381	13.0317747409405	0.38638	0.28273	0.6459	FALSE
ENSMUSG00000015354	20.4786284744338	19.7589094640394	0.012912	0.96827	0.99414	FALSE
ENSMUSG00000015355	3774.98316623132	3535.67979257814	0.088646	0.6036	0.86902	FALSE
ENSMUSG00000015357	1078.92202415666	1064.22880891238	0.019034	0.87	0.96854	FALSE
ENSMUSG00000015363	1943.63436889659	2094.86690573341	-0.10506	0.37195	0.73136	FALSE
ENSMUSG00000015365	0	0	NA	NA	NA	NA
ENSMUSG00000015377	178.339583029382	198.522720407241	-0.14071	0.51924	0.82501	FALSE
ENSMUSG00000015396	2342.50307220818	9182.30251169889	-1.8364	3.8999e-24	3.5776e-21	TRUE
ENSMUSG00000015401	0	0	NA	NA	NA	NA
ENSMUSG00000015405	0.30254332759633	0	0.02778	0.82133	NA	FALSE
ENSMUSG00000015437	111.050812509206	343.42357268603	-0.47445	0.15096	0.47339	FALSE
ENSMUSG00000015441	1.34162742050237	0.403307442835203	0.058057	0.66744	NA	FALSE
ENSMUSG00000015443	0	0	NA	NA	NA	NA
ENSMUSG00000015451	39.540632094112	47.0147899194393	-0.18902	0.52654	0.82881	FALSE
ENSMUSG00000015452	20.0355256886089	34.323474310997	-0.49977	0.14684	0.46624	FALSE
ENSMUSG00000015461	6780.99370864996	7011.7906881931	-0.046966	0.67815	0.90001	FALSE
ENSMUSG00000015467	46.1419026064769	53.8860314206128	-0.17491	0.54888	0.84157	FALSE
ENSMUSG00000015468	18.3390060140344	19.4423035667678	-0.046246	0.8972	0.97455	FALSE
ENSMUSG00000015474	968.155095606522	1015.52661832866	-0.064625	0.68676	0.90198	FALSE
ENSMUSG00000015476	43.2322762376889	46.1549837880973	-0.07159	0.82379	0.95737	FALSE
ENSMUSG00000015478	1918.21818328318	1850.55971641034	0.050162	0.73491	0.92323	FALSE
ENSMUSG00000015484	0	0	NA	NA	NA	NA
ENSMUSG00000015488	650.031269519377	623.243229710147	0.055842	0.73365	0.92263	FALSE
ENSMUSG00000015501	1346.02922640539	1892.13719923636	-0.44316	0.037778	0.21028	FALSE
ENSMUSG00000015519	0	0	NA	NA	NA	NA
ENSMUSG00000015522	3348.4747129095	3337.65901417805	0.0048795	0.97017	0.99414	FALSE
ENSMUSG00000015533	23.6795887794308	17.5333344627976	0.1646	0.63819	0.88429	FALSE
ENSMUSG00000015536	1767.64296810039	1925.40021645658	-0.11925	0.36627	0.7263	FALSE
ENSMUSG00000015542	551.250626278763	519.995202847134	0.082132	0.58719	0.86051	FALSE
ENSMUSG00000015568	3572.62705102413	12434.9090200833	-1.5682	7.0475e-11	8.2096e-09	TRUE
ENSMUSG00000015575	12551.3628577782	14631.3637062543	-0.21391	0.095377	0.36951	FALSE
ENSMUSG00000015579	0	0	NA	NA	NA	NA
ENSMUSG00000015597	1338.11074105871	1212.62530058422	0.13627	0.30628	0.67098	FALSE
ENSMUSG00000015599	0.335406855125593	0.284119544079825	-0.001213	0.99213	NA	FALSE
ENSMUSG00000015605	2371.25885266046	3592.3731435466	-0.57812	1.299e-05	0.0004118	FALSE
ENSMUSG00000015619	11.1103950947854	19.5792096874187	-0.31157	0.37406	0.73333	FALSE
ENSMUSG00000015627	15.5159563614338	8.95598493399618	0.26691	0.43464	0.77819	FALSE
ENSMUSG00000015647	86.4836281553973	114.525830551118	-0.20113	0.57603	0.85491	FALSE
ENSMUSG00000015652	91.1273052628462	116.674566215747	-0.1762	0.62419	0.87852	FALSE
ENSMUSG00000015653	136.475381087597	182.455562189786	-0.1442	0.6731	0.89775	FALSE
ENSMUSG00000015656	42898.0048469447	59734.6764512729	-0.44301	0.017605	0.1282	FALSE
ENSMUSG00000015659	745.012148878953	656.894827387954	0.16845	0.34221	0.70476	FALSE
ENSMUSG00000015665	0	0.284119544079825	-0.030206	0.80602	NA	FALSE
ENSMUSG00000015668	762.766692359057	890.133126941189	-0.21721	0.061684	0.28789	FALSE
ENSMUSG00000015671	7109.51137461892	7444.8768884877	-0.063799	0.64429	0.88564	FALSE
ENSMUSG00000015672	802.605505440835	898.274839228719	-0.15629	0.2783	0.64066	FALSE
ENSMUSG00000015697	1445.39940702799	1613.72415212835	-0.15375	0.25706	0.61724	FALSE
ENSMUSG00000015702	98.3282700755941	86.7002020443705	0.15858	0.51378	0.82106	FALSE
ENSMUSG00000015709	39.2393883347784	23.499724913704	0.33257	0.35217	0.71387	FALSE
ENSMUSG00000015711	705.61211607145	673.653866528703	0.062574	0.68355	0.90158	FALSE
ENSMUSG00000015714	9186.21570724226	9887.12969833001	-0.10409	0.2815	0.64429	FALSE
ENSMUSG00000015721	0	0	NA	NA	NA	NA
ENSMUSG00000015733	14419.1008766197	15838.3804619376	-0.13091	0.30971	0.67427	FALSE
ENSMUSG00000015745	3513.62842466439	4862.84257897932	-0.45478	0.00021245	0.0043552	FALSE
ENSMUSG00000015747	406.254202571757	473.581089779515	-0.20846	0.22097	0.57294	FALSE
ENSMUSG00000015748	1239.98890097208	1382.9011199783	-0.15139	0.26641	0.62704	FALSE
ENSMUSG00000015749	2803.07811616748	3103.45638910018	-0.13851	0.41414	0.76638	FALSE
ENSMUSG00000015750	4098.58953685495	4335.69690176303	-0.078946	0.48329	0.80582	FALSE
ENSMUSG00000015755	6889.66844000664	8595.29311199704	-0.30447	0.042315	0.22708	FALSE
ENSMUSG00000015757	1312.30741664953	1258.63767242859	0.059045	0.66631	0.89473	FALSE
ENSMUSG00000015759	1084.77642445896	1430.80244319682	-0.36464	0.07522	0.32376	FALSE
ENSMUSG00000015766	300.129001339175	968.269734427515	-1.4531	5.7313e-09	4.4044e-07	TRUE
ENSMUSG00000015776	2035.8232285439	1919.91378197646	0.080894	0.55628	0.84464	FALSE
ENSMUSG00000015787	0	0	NA	NA	NA	NA
ENSMUSG00000015790	367.93212431789	339.490906184467	0.10881	0.48538	0.80699	FALSE
ENSMUSG00000015804	2578.04572816781	2564.10835107796	0.0076306	0.94368	0.98903	FALSE
ENSMUSG00000015806	1279.5907078847	1169.99187232546	0.12566	0.29829	0.6624	FALSE
ENSMUSG00000015812	19.648904444187	17.9934334800163	0.082215	0.81345	0.95298	FALSE
ENSMUSG00000015829	2.11780329317431	0	0.097685	0.44645	NA	FALSE
ENSMUSG00000015837	251382.562571362	140162.816738724	0.77655	6.035e-05	0.0015246	FALSE
ENSMUSG00000015839	16943.7861422362	19366.9111691521	-0.18731	0.11968	0.41787	FALSE
ENSMUSG00000015843	0.335406855125593	0	0.02778	0.82133	NA	FALSE
ENSMUSG00000015846	4327.48432065825	5709.51976505894	-0.38988	0.00049423	0.0087191	FALSE
ENSMUSG00000015850	181.770523333164	144.52491200699	0.29371	0.1804	0.52044	FALSE
ENSMUSG00000015852	1.99852808054089	3.81634230050497	-0.19845	0.49932	NA	FALSE
ENSMUSG00000015854	668.863617484874	1553.54455376019	-1.0465	2.6391e-05	0.00076402	TRUE
ENSMUSG00000015869	1134.91637759816	1031.32371586408	0.13173	0.3376	0.70159	FALSE
ENSMUSG00000015879	2.00800331919918	5.45285334633726	-0.36485	0.24971	NA	FALSE
ENSMUSG00000015880	79.236501343298	79.7310060255326	-0.0085864	0.98034	0.99476	FALSE
ENSMUSG00000015882	1072.00387345972	1002.96884156955	0.0917	0.50911	0.81847	FALSE
ENSMUSG00000015889	1789.98753182293	1700.22015659152	0.068723	0.7007	0.90847	FALSE
ENSMUSG00000015890	0	1.94448382513869	-0.12411	0.3863	NA	FALSE
ENSMUSG00000015932	4074.55842619717	4838.56805284388	-0.23983	0.064311	0.29482	FALSE
ENSMUSG00000015937	4235.02685526696	4506.67714119311	-0.087737	0.37111	0.73078	FALSE
ENSMUSG00000015942	645.289202503667	490.692796929	0.37978	0.0094981	0.082879	FALSE
ENSMUSG00000015943	374.289372393418	243.599124934888	0.58474	0.00025776	0.0051265	FALSE
ENSMUSG00000015944	184.19256846342	169.301778101131	0.10297	0.66274	0.89344	FALSE
ENSMUSG00000015947	140.864810835759	275.189154263871	-0.69358	0.031588	0.18651	FALSE
ENSMUSG00000015950	19429.5750307942	17429.8075624925	0.14693	0.40005	0.7562	FALSE
ENSMUSG00000015957	11.2803497750852	20.7268556663224	-0.26282	0.42503	0.77182	FALSE
ENSMUSG00000015961	2382.11577913043	2378.60024836434	0.0026631	0.98352	0.99505	FALSE
ENSMUSG00000015962	1.21017331038532	0.332072856211774	0.056345	0.66508	NA	FALSE
ENSMUSG00000015966	1.28537560410214	6.73237265663852	-0.53668	0.08536	NA	FALSE
ENSMUSG00000015968	110.415220960302	277.070238838914	-0.95732	0.0029674	0.034485	FALSE
ENSMUSG00000015970	6.93337409311558	1.35157269933858	0.49985	0.10226	NA	FALSE
ENSMUSG00000015971	841.469306113791	819.267677108468	0.036621	0.76471	0.93485	FALSE
ENSMUSG00000015980	24.3513719957783	53.2815370862482	-0.67086	0.057118	0.27542	FALSE
ENSMUSG00000015981	0.605086655192661	1.94530262755259	-0.096842	0.58349	NA	FALSE
ENSMUSG00000015994	1807.58463376752	1586.55563724091	0.18314	0.10314	0.38639	FALSE
ENSMUSG00000016018	2226.76886451728	2407.56264413782	-0.11021	0.3047	0.66926	FALSE
ENSMUSG00000016024	28.0625015383017	59.9620726803791	-0.7576	0.022733	0.15037	FALSE
ENSMUSG00000016028	16.1343564512896	29.9730168803519	-0.40006	0.26357	0.62439	FALSE
ENSMUSG00000016087	645.411116681206	523.40795428314	0.28863	0.067828	0.30451	FALSE
ENSMUSG00000016128	31.8113271759948	36.824330594067	-0.10205	0.77636	0.93839	FALSE
ENSMUSG00000016150	0	0	NA	NA	NA	NA
ENSMUSG00000016179	0	0	NA	NA	NA	NA
ENSMUSG00000016181	790.783211016925	803.869682040468	-0.022849	0.90692	0.97816	FALSE
ENSMUSG00000016194	52.5905351002931	28.2765659173894	0.47077	0.18997	0.53288	FALSE
ENSMUSG00000016200	0.344882093783889	1.42059772039912	-0.067189	0.62176	NA	FALSE
ENSMUSG00000016206	4294.38545751123	3396.82157755333	0.2979	0.20301	0.54957	FALSE
ENSMUSG00000016239	1457.93430073374	1704.24726245155	-0.21539	0.13149	0.44063	FALSE
ENSMUSG00000016252	5047.20060342904	6681.17098409748	-0.38492	0.012892	0.10256	FALSE
ENSMUSG00000016253	829.720960836284	887.627574997468	-0.092823	0.48836	0.80877	FALSE
ENSMUSG00000016255	22.5628035934461	18.7767670911952	0.17846	0.59834	0.86655	FALSE
ENSMUSG00000016256	136206.86323615	161661.192808044	-0.23659	0.10405	0.38847	FALSE
ENSMUSG00000016257	2821.73109141268	3126.40049708866	-0.14404	0.21383	0.56451	FALSE
ENSMUSG00000016262	8.18918944406334	5.06979881001677	0.14146	0.63086	NA	FALSE
ENSMUSG00000016283	2005.05460711695	3091.28195519261	-0.58017	0.0016348	0.021994	FALSE
ENSMUSG00000016308	3142.29686346551	3162.51734214742	-0.0086357	0.94429	0.98926	FALSE
ENSMUSG00000016319	13425.5580912542	16494.0757865898	-0.28843	0.016478	0.12216	FALSE
ENSMUSG00000016327	0	0	NA	NA	NA	NA
ENSMUSG00000016344	748.172473112383	888.810596821085	-0.23905	0.10043	0.38152	FALSE
ENSMUSG00000016346	0	0	NA	NA	NA	NA
ENSMUSG00000016349	7.26260898395776	57.1833518413302	-1.2346	0.00055549	0.0094698	TRUE
ENSMUSG00000016356	38.8214726844731	37.0709726930942	0.045488	0.89018	0.9723	FALSE
ENSMUSG00000016382	1200.14288831857	1095.87156406135	0.10629	0.70303	0.90965	FALSE
ENSMUSG00000016386	0.680288948909482	0.332072856211774	0.03335	0.80735	NA	FALSE
ENSMUSG00000016409	871.05430472536	864.498737441239	0.01042	0.93964	0.98744	FALSE
ENSMUSG00000016427	2254.91792209136	2695.78989739668	-0.24629	0.089234	0.35778	FALSE
ENSMUSG00000016458	224.821150308614	193.978732071131	0.14056	0.67819	0.90001	FALSE
ENSMUSG00000016477	1353.58802104118	1404.14963962291	-0.050565	0.70005	0.90828	FALSE
ENSMUSG00000016481	3519.42394252798	3349.79688674275	0.069234	0.57351	0.85447	FALSE
ENSMUSG00000016487	2589.50656758483	2906.77513476518	-0.15411	0.42186	0.7702	FALSE
ENSMUSG00000016493	17.8960682592927	6.16274280532988	0.67487	0.059378	0.28133	FALSE
ENSMUSG00000016494	46.3667050126143	68.2176983531392	-0.2978	0.40676	0.7608	FALSE
ENSMUSG00000016495	2431.71773693167	2334.35882349493	0.057384	0.57726	0.8553	FALSE
ENSMUSG00000016496	29225.9134309568	48663.4915915525	-0.65837	0.0028232	0.033204	FALSE
ENSMUSG00000016498	14.9441031243171	30.4198168068008	-0.56569	0.11377	0.40791	FALSE
ENSMUSG00000016503	254.891465269493	187.414074360847	0.40956	0.025893	0.16389	FALSE
ENSMUSG00000016510	248.607750028872	253.275059788976	-0.026002	0.90993	0.97892	FALSE
ENSMUSG00000016520	271.439734144	250.676869538508	0.10537	0.54959	0.84188	FALSE
ENSMUSG00000016524	3.25547796866815	15.5926978080496	-0.46454	0.12305	NA	FALSE
ENSMUSG00000016526	36.4630149227561	23.4541011419049	0.30984	0.38902	0.74735	FALSE
ENSMUSG00000016528	48709.4357176174	45477.441796551	0.093395	0.57654	0.85491	FALSE
ENSMUSG00000016529	3.67556235616886	102.962818879133	-2.0883	6.3887e-09	4.8089e-07	TRUE
ENSMUSG00000016534	28101.028600712	31414.6338353895	-0.15597	0.20279	0.54935	FALSE
ENSMUSG00000016541	1324.98905345819	1407.84332623161	-0.084873	0.51411	0.82121	FALSE
ENSMUSG00000016552	130.474329019541	67.2202941656412	0.6986	0.027915	0.17115	FALSE
ENSMUSG00000016554	2781.31577823763	3023.31158685928	-0.1165	0.33904	0.7026	FALSE
ENSMUSG00000016559	22217.8235148202	26586.3325267707	-0.22964	0.31346	0.6788	FALSE
ENSMUSG00000016619	2407.65312177001	2634.87567782872	-0.12718	0.24842	0.60783	FALSE
ENSMUSG00000016624	6.38453925432315	15.4521913586868	-0.54629	0.12543	0.42887	FALSE
ENSMUSG00000016626	0	0	NA	NA	NA	NA
ENSMUSG00000016637	309.285491156807	226.362842290491	0.41882	0.025375	0.16193	FALSE
ENSMUSG00000016664	4356.34365786142	4385.54973032044	-0.0090467	0.94568	0.98929	FALSE
ENSMUSG00000016756	6.90381383996119	13.6066425257888	-0.30054	0.36678	0.72696	FALSE
ENSMUSG00000016757	601.110595038679	627.464385073999	-0.058563	0.75783	0.93247	FALSE
ENSMUSG00000016758	5.08525060000834	2.75191751322299	0.14872	0.57698	NA	FALSE
ENSMUSG00000016763	0.335406855125593	0	0.02778	0.82133	NA	FALSE
ENSMUSG00000016831	4094.55320469934	4337.76003776162	-0.079043	0.60194	0.86768	FALSE
ENSMUSG00000016833	508.551882701932	520.445481352793	-0.032038	0.84205	0.96096	FALSE
ENSMUSG00000016918	75.6196896028912	81.4022546875121	-0.043024	0.9026	0.9768	FALSE
ENSMUSG00000016921	7082.82471997594	6774.11845907511	0.063075	0.53215	0.8327	FALSE
ENSMUSG00000016933	469.611848845373	277.238489166018	0.69178	0.00068531	0.011214	FALSE
ENSMUSG00000016940	1031.15289098072	904.120868171553	0.18213	0.21649	0.56763	FALSE
ENSMUSG00000016942	0	0.332072856211774	-0.030206	0.80602	NA	FALSE
ENSMUSG00000016946	1731.33326540835	1813.59806251491	-0.064579	0.57829	0.85532	FALSE
ENSMUSG00000016982	0.670813710251187	0	0.056774	0.64441	NA	FALSE
ENSMUSG00000016984	243.986387181898	237.701759505042	0.031159	0.88882	0.97212	FALSE
ENSMUSG00000016995	1.84812349310724	4.47688768421665	-0.19245	0.46088	NA	FALSE
ENSMUSG00000016998	0	0	NA	NA	NA	NA
ENSMUSG00000017000	0	0	NA	NA	NA	NA
ENSMUSG00000017002	11796.1047860791	8059.43289667404	0.43359	0.13949	0.45367	FALSE
ENSMUSG00000017003	0	0	NA	NA	NA	NA
ENSMUSG00000017004	0	0	NA	NA	NA	NA
ENSMUSG00000017007	0	4.92593887362092	-0.23722	0.21449	NA	FALSE
ENSMUSG00000017009	14164.0627396122	16498.9091677951	-0.19119	0.43142	0.77594	FALSE
ENSMUSG00000017049	0	0	NA	NA	NA	NA
ENSMUSG00000017057	973.269762109005	1575.49460737804	-0.66584	3.7676e-06	0.00014107	FALSE
ENSMUSG00000017064	0	0	NA	NA	NA	NA
ENSMUSG00000017119	3350.66656987137	2971.96593295939	0.16738	0.19835	0.54437	FALSE
ENSMUSG00000017132	2093.23930146591	2177.25551288658	-0.054499	0.6643	0.89391	FALSE
ENSMUSG00000017144	1328.41429621053	1809.61650090884	-0.37483	0.1534	0.47806	FALSE
ENSMUSG00000017146	89.2950338321442	75.9335258683934	0.13403	0.7054	0.91131	FALSE
ENSMUSG00000017165	0	0	NA	NA	NA	NA
ENSMUSG00000017167	23.2515982749176	29.6254353678075	-0.18432	0.60805	0.8711	FALSE
ENSMUSG00000017176	459.792807237215	502.163905701866	-0.11901	0.5388	0.83631	FALSE
ENSMUSG00000017188	2252.95830101749	2249.36511185364	0.0023059	0.98746	0.99576	FALSE
ENSMUSG00000017195	0.940493510318254	0	0.081186	0.51031	NA	FALSE
ENSMUSG00000017204	0	0	NA	NA	NA	NA
ENSMUSG00000017210	1565.60870469067	1965.2056736374	-0.31867	0.006246	0.060637	FALSE
ENSMUSG00000017211	0	0	NA	NA	NA	NA
ENSMUSG00000017221	5170.31836874289	5635.86891320692	-0.12111	0.28086	0.64361	FALSE
ENSMUSG00000017264	3333.88281156556	3453.10801230724	-0.048932	0.67206	0.89751	FALSE
ENSMUSG00000017286	815.682028723774	827.627060301029	-0.02108	0.89837	0.97481	FALSE
ENSMUSG00000017288	1106.2846360471	1095.99557591784	0.013459	0.92978	0.98444	FALSE
ENSMUSG00000017291	7014.6938964321	7914.91916551337	-0.17026	0.10644	0.39218	FALSE
ENSMUSG00000017299	1134.11180087505	1066.29381202373	0.08636	0.55555	0.84422	FALSE
ENSMUSG00000017300	0	0	NA	NA	NA	NA
ENSMUSG00000017307	449.780286679478	425.485349361899	0.077372	0.59736	0.8658	FALSE
ENSMUSG00000017309	15.6868158539103	32.2728131388014	-0.50921	0.15685	0.48445	FALSE
ENSMUSG00000017310	0	0	NA	NA	NA	NA
ENSMUSG00000017311	0	0	NA	NA	NA	NA
ENSMUSG00000017314	64.1017589086355	55.0353567017367	0.1124	0.75449	0.93085	FALSE
ENSMUSG00000017316	0	0	NA	NA	NA	NA
ENSMUSG00000017344	0	0	NA	NA	NA	NA
ENSMUSG00000017376	997.025351064597	908.07008707374	0.12749	0.38571	0.74468	FALSE
ENSMUSG00000017386	106.181912498988	115.183757855425	-0.081816	0.80847	0.95139	FALSE
ENSMUSG00000017390	63.5778167864403	108.781531911099	-0.52633	0.11754	0.41411	FALSE
ENSMUSG00000017400	2332.25787521513	3406.40786700844	-0.48653	0.03059	0.1822	FALSE
ENSMUSG00000017404	10728.5660548235	11121.1101035238	-0.049985	0.70542	0.91131	FALSE
ENSMUSG00000017405	175.76416428462	125.908657429994	0.41676	0.077597	0.32916	FALSE
ENSMUSG00000017412	6.14328517023097	5.45064378077438	0.05434	0.87259	NA	FALSE
ENSMUSG00000017417	237.385181363453	307.811769266941	-0.31496	0.23488	0.59166	FALSE
ENSMUSG00000017418	1619.75519010461	1894.78453251863	-0.21592	0.14456	0.46227	FALSE
ENSMUSG00000017421	4975.23808045971	4939.17447156295	0.010302	0.9155	0.98101	FALSE
ENSMUSG00000017428	4949.60396941731	4877.14857115527	0.020566	0.86109	0.96585	FALSE
ENSMUSG00000017446	36.0949095711845	106.946867459122	-0.7396	0.039595	0.21645	FALSE
ENSMUSG00000017453	0	0	NA	NA	NA	NA
ENSMUSG00000017466	10784.6688178518	10746.9174422062	0.0047678	0.97917	0.99462	FALSE
ENSMUSG00000017478	5233.29122497954	5413.94189461116	-0.04745	0.67469	0.8984	FALSE
ENSMUSG00000017485	2537.2337048063	2374.22596561158	0.093585	0.40531	0.75974	FALSE
ENSMUSG00000017491	8.40818977646406	10.989174725975	-0.07517	0.79089	0.94349	FALSE
ENSMUSG00000017493	292.916461429629	426.114096778462	-0.39297	0.22108	0.573	FALSE
ENSMUSG00000017499	68.5879297866514	69.3927196186039	-0.012563	0.97198	0.99414	FALSE
ENSMUSG00000017548	3383.2941243389	3117.13058316114	0.11543	0.2904	0.65482	FALSE
ENSMUSG00000017550	151.085686306815	128.840726705803	0.20428	0.35632	0.71792	FALSE
ENSMUSG00000017561	3548.57699891673	3712.74457472912	-0.061044	0.72257	0.91682	FALSE
ENSMUSG00000017588	0	0	NA	NA	NA	NA
ENSMUSG00000017607	21.7812204031235	12.2049069487554	0.4129	0.25101	0.60939	FALSE
ENSMUSG00000017615	2769.11836878704	2824.23692725407	-0.027834	0.80295	0.94916	FALSE
ENSMUSG00000017631	21998.4634690721	21363.8008374539	0.039758	0.81601	0.95376	FALSE
ENSMUSG00000017639	12.0636671181368	22.5526035786708	-0.48487	0.17562	0.51335	FALSE
ENSMUSG00000017652	5648.28043983078	15595.2024882767	-1.2733	1.5214e-07	8.2102e-06	TRUE
ENSMUSG00000017664	1079.65022003535	844.56932638714	0.33665	0.029291	0.17701	FALSE
ENSMUSG00000017667	34.7853810315786	29.5472469654391	0.12643	0.72374	0.91753	FALSE
ENSMUSG00000017670	1636.74415583517	1501.17165095284	0.11932	0.44832	0.78464	FALSE
ENSMUSG00000017677	16160.1174789307	14308.2339957117	0.16432	0.35329	0.71474	FALSE
ENSMUSG00000017679	1331.86251334769	1366.74150580268	-0.036429	0.74562	0.92763	FALSE
ENSMUSG00000017686	2320.57793934138	2156.27384477539	0.10316	0.36536	0.72547	FALSE
ENSMUSG00000017688	0	0.332072856211774	-0.030206	0.80602	NA	FALSE
ENSMUSG00000017692	18.3513499426012	21.0430947471452	-0.097291	0.78665	0.94213	FALSE
ENSMUSG00000017697	36.9331791623736	69.4222210759427	-0.6658	0.036516	0.20551	FALSE
ENSMUSG00000017707	17284.5141854918	14153.129984391	0.2695	0.13042	0.43865	FALSE
ENSMUSG00000017713	277.117192549004	432.262561793177	-0.59801	0.001184	0.017021	FALSE
ENSMUSG00000017715	6548.07482703718	8611.54791582573	-0.38094	0.0042467	0.045169	FALSE
ENSMUSG00000017716	115.038507856628	117.034869740919	-0.015685	0.9647	0.9938	FALSE
ENSMUSG00000017718	27.3143814910579	12.4693455470556	0.66917	0.057949	0.27775	FALSE
ENSMUSG00000017720	3.48785642965157	3.10424327594947	0.033417	0.91046	NA	FALSE
ENSMUSG00000017721	2758.92610980359	2643.16130730904	0.060124	0.64444	0.88566	FALSE
ENSMUSG00000017723	0.30254332759633	0	0.02778	0.82133	NA	FALSE
ENSMUSG00000017724	10.4618351362257	31.4122299024379	-0.62161	0.077663	0.32916	FALSE
ENSMUSG00000017733	0	0	NA	NA	NA	NA
ENSMUSG00000017734	20.5236708994467	15.620151371988	0.22835	0.51963	0.82536	FALSE
ENSMUSG00000017737	625.527777931413	1875.09413938463	-1.3981	1.5979e-09	1.3402e-07	TRUE
ENSMUSG00000017740	15.8055561449137	20.1427828027738	-0.19812	0.58043	0.85631	FALSE
ENSMUSG00000017747	964.977118056605	847.695261922285	0.1791	0.2001	0.54715	FALSE
ENSMUSG00000017754	10988.312194824	10578.4159693656	0.044599	0.87396	0.96924	FALSE
ENSMUSG00000017756	965.958926035794	1051.70919252241	-0.11671	0.40573	0.7601	FALSE
ENSMUSG00000017760	63867.5933980647	68019.4204434065	-0.089189	0.35502	0.71678	FALSE
ENSMUSG00000017764	328.344611123736	351.884959712815	-0.091273	0.65729	0.89075	FALSE
ENSMUSG00000017765	4436.72060220526	7284.42774154175	-0.69847	1.3394e-10	1.4144e-08	FALSE
ENSMUSG00000017767	1.54558016551091	0.971546530994853	0.057031	0.77656	NA	FALSE
ENSMUSG00000017774	13791.4959154112	12266.148092551	0.16591	0.094587	0.36816	FALSE
ENSMUSG00000017776	8204.07376395646	9282.67054267967	-0.17374	0.11716	0.41343	FALSE
ENSMUSG00000017778	5735.93163965263	6018.49050766024	-0.067481	0.55619	0.84464	FALSE
ENSMUSG00000017781	18317.4116432978	17536.4407489884	0.061892	0.48474	0.80675	FALSE
ENSMUSG00000017801	1862.3055706801	1870.06491899627	-0.0063548	0.95526	0.99148	FALSE
ENSMUSG00000017802	3431.30423963811	2970.02847610996	0.20211	0.10338	0.3868	FALSE
ENSMUSG00000017817	2.01244113075356	1.66036428105887	0.013915	0.93009	NA	FALSE
ENSMUSG00000017830	482.523788219722	1075.47828208183	-0.87858	0.0041953	0.04472	FALSE
ENSMUSG00000017831	5066.12110297762	4908.31361134452	0.043092	0.80272	0.94904	FALSE
ENSMUSG00000017832	10.5225247641803	12.6373055603568	-0.13215	0.71323	0.91302	FALSE
ENSMUSG00000017837	4071.3367273736	3808.41080872887	0.094437	0.3432	0.7058	FALSE
ENSMUSG00000017843	3424.92691226565	3458.43127839039	-0.01351	0.89072	0.9723	FALSE
ENSMUSG00000017858	899.894770205277	823.644324206812	0.12354	0.35542	0.71699	FALSE
ENSMUSG00000017861	107.999606570008	102.739289490296	0.050132	0.87746	0.96975	FALSE
ENSMUSG00000017868	0	0	NA	NA	NA	NA
ENSMUSG00000017897	1.62078245922774	0.687426986915028	0.12955	0.56227	NA	FALSE
ENSMUSG00000017922	0	0	NA	NA	NA	NA
ENSMUSG00000017929	15071.2270465839	21144.1633989447	-0.47416	8.9675e-05	0.0021649	FALSE
ENSMUSG00000017943	4.70073339886223	1.58773893128645	0.29266	0.30992	NA	FALSE
ENSMUSG00000017950	0	4.8111701059913	-0.43674	0.075149	NA	FALSE
ENSMUSG00000017969	932.322264697432	1246.85750981109	-0.18769	0.59983	0.86721	FALSE
ENSMUSG00000017978	9.22767392141984	17.1278174543995	-0.33537	0.33472	0.69893	FALSE
ENSMUSG00000017999	2121.26377178673	2338.82478687556	-0.13657	0.25205	0.6105	FALSE
ENSMUSG00000018001	2971.90654022991	3845.16449170471	-0.35985	0.0038162	0.041802	FALSE
ENSMUSG00000018008	4633.93329778454	7129.41885355456	-0.6058	8.2555e-08	4.7519e-06	FALSE
ENSMUSG00000018012	17.97013601583	39.3555488342823	-0.80274	0.013728	0.10712	FALSE
ENSMUSG00000018040	4690.59219681998	5058.27908832084	-0.10475	0.43002	0.77494	FALSE
ENSMUSG00000018042	8595.06259513886	9757.66678779087	-0.17949	0.074042	0.32115	FALSE
ENSMUSG00000018068	554.438743376807	741.604989877949	-0.38586	0.051324	0.25685	FALSE
ENSMUSG00000018076	4725.12013505033	4571.55912146042	0.045485	0.77639	0.93839	FALSE
ENSMUSG00000018102	532.472975970861	707.564878682427	-0.3673	0.09007	0.35984	FALSE
ENSMUSG00000018126	0.335406855125593	0.616192400291599	-0.033484	0.80435	NA	FALSE
ENSMUSG00000018143	5830.69751088391	5503.76381074327	0.074186	0.74338	0.9268	FALSE
ENSMUSG00000018160	2845.28548760573	3328.68388423037	-0.21989	0.063166	0.2922	FALSE
ENSMUSG00000018166	168.86464809067	212.294463142656	-0.30571	0.096992	0.37343	FALSE
ENSMUSG00000018167	2959.45535783288	3431.2717922293	-0.19812	0.27986	0.64195	FALSE
ENSMUSG00000018168	86.021345167253	36.7157454292997	0.64672	0.071814	0.31512	FALSE
ENSMUSG00000018169	40.2616906875632	61.0883218312979	-0.39173	0.2546	0.61394	FALSE
ENSMUSG00000018171	5328.33693164214	5203.31615957471	0.033632	0.72646	0.91894	FALSE
ENSMUSG00000018189	973.652168674306	847.146046649653	0.19255	0.14654	0.46557	FALSE
ENSMUSG00000018196	901.256457774737	757.296966698981	0.24267	0.06512	0.29689	FALSE
ENSMUSG00000018199	659.388763735348	500.389879994663	0.36547	0.056126	0.27193	FALSE
ENSMUSG00000018209	4084.81168596804	4222.67905886392	-0.046897	0.65039	0.88757	FALSE
ENSMUSG00000018211	0	0	NA	NA	NA	NA
ENSMUSG00000018217	17027.5843706701	12784.8516292235	0.39223	0.013441	0.10574	FALSE
ENSMUSG00000018238	15.3458366500508	14.2888315791642	0.037782	0.91606	0.98101	FALSE
ENSMUSG00000018239	326.955712032242	385.612663094336	-0.22665	0.16068	0.49072	FALSE
ENSMUSG00000018259	0	0	NA	NA	NA	NA
ENSMUSG00000018263	0	0	NA	NA	NA	NA
ENSMUSG00000018286	16986.0363522103	24895.5199839591	-0.51626	0.0033406	0.037864	FALSE
ENSMUSG00000018287	1869.92041227282	1733.5619732016	0.1059	0.39787	0.75434	FALSE
ENSMUSG00000018293	41487.527688751	52041.5517217216	-0.31769	0.0078285	0.071923	FALSE
ENSMUSG00000018322	1343.85575023096	1380.91197517764	-0.037785	0.74041	0.92642	FALSE
ENSMUSG00000018326	10226.8244741668	12341.1573223582	-0.2634	0.027752	0.17087	FALSE
ENSMUSG00000018334	1825.50377015622	1680.00802166711	0.10276	0.67794	0.89998	FALSE
ENSMUSG00000018339	511.124827512871	981.865549277439	-0.87793	1.0145e-06	4.5462e-05	FALSE
ENSMUSG00000018340	2268.50255433679	3581.72809535948	-0.62743	4.5032e-05	0.0011866	FALSE
ENSMUSG00000018341	64.6780250917673	79.6005669294079	-0.23048	0.44063	0.78167	FALSE
ENSMUSG00000018347	494.997712869125	583.704231107916	-0.22308	0.18542	0.52764	FALSE
ENSMUSG00000018362	2339.94047092983	2106.07186848585	0.14456	0.33246	0.69711	FALSE
ENSMUSG00000018363	2579.65446858497	2719.56380860484	-0.073733	0.57957	0.85614	FALSE
ENSMUSG00000018372	344.409711705726	377.504984477902	-0.12565	0.49535	0.81283	FALSE
ENSMUSG00000018377	140.453347480825	64.1516924777691	0.69404	0.047358	0.24554	FALSE
ENSMUSG00000018378	4.66960402406201	7.27233937844583	-0.12977	0.65364	NA	FALSE
ENSMUSG00000018379	328.358998586795	300.742874935119	0.11937	0.49926	0.81437	FALSE
ENSMUSG00000018381	83.7284494295113	75.5272752270977	0.12649	0.62277	0.87826	FALSE
ENSMUSG00000018387	1.25251207657288	0.852358632239474	0.030466	0.8567	NA	FALSE
ENSMUSG00000018395	2355.27361531618	1275.93054839522	0.85102	9.1231e-10	8.2153e-08	FALSE
ENSMUSG00000018398	4226.9420342711	4125.20314002836	0.033639	0.82337	0.95726	FALSE
ENSMUSG00000018401	981.688889316041	817.229034003849	0.24592	0.17839	0.51808	FALSE
ENSMUSG00000018405	546.440857552558	475.946394125098	0.1868	0.24593	0.60506	FALSE
ENSMUSG00000018411	2.58022644686258	3.69936396731247	-0.11204	0.70649	NA	FALSE
ENSMUSG00000018412	3238.35622570779	3388.24661271906	-0.062318	0.65764	0.89075	FALSE
ENSMUSG00000018415	977.794937020725	722.058488814963	0.41808	0.003114	0.035877	FALSE
ENSMUSG00000018417	340.392401313928	508.541916711924	-0.52125	0.016737	0.12371	FALSE
ENSMUSG00000018425	1953.1965606988	2013.46389740862	-0.039565	0.84854	0.96229	FALSE
ENSMUSG00000018427	708.914859118541	317.583266173205	1.0084	2.8393e-05	0.00081081	TRUE
ENSMUSG00000018428	636.312451986757	423.343770882569	0.54112	0.0045194	0.047383	FALSE
ENSMUSG00000018433	1004.49224285573	1208.89507074159	-0.2542	0.10576	0.3912	FALSE
ENSMUSG00000018442	3904.62396117258	4116.75363507012	-0.07447	0.50947	0.81847	FALSE
ENSMUSG00000018446	1671.0328709605	1660.60962797145	0.0080259	0.96195	0.99294	FALSE
ENSMUSG00000018449	672.038337306358	567.384654134468	0.23707	0.064591	0.29554	FALSE
ENSMUSG00000018451	0.637950182721924	1.94530262755259	-0.12139	0.54264	NA	FALSE
ENSMUSG00000018459	85.6326597079356	115.10982691202	-0.33467	0.26112	0.62155	FALSE
ENSMUSG00000018470	1.85759873176554	0	0.11961	0.39665	NA	FALSE
ENSMUSG00000018474	5103.44712754259	4915.31675062683	0.051442	0.74875	0.92923	FALSE
ENSMUSG00000018476	4526.74094164309	9087.28769319732	-0.90707	2.1519e-05	0.00064199	FALSE
ENSMUSG00000018479	0	0	NA	NA	NA	NA
ENSMUSG00000018481	1983.97690969823	2384.64529510715	-0.25789	0.027899	0.17113	FALSE
ENSMUSG00000018486	0	0	NA	NA	NA	NA
ENSMUSG00000018500	816.09633831051	4346.22153745746	-2.2653	1.5138e-39	3.1742e-36	TRUE
ENSMUSG00000018501	7763.93496175203	7425.38707827057	0.062641	0.59719	0.8658	FALSE
ENSMUSG00000018507	5632.13992862327	5701.36156841335	-0.016754	0.89761	0.97473	FALSE
ENSMUSG00000018509	85.0496219449709	49.4249775117851	0.64803	0.016658	0.12324	FALSE
ENSMUSG00000018537	123.883743754638	67.2349423221675	0.71775	0.010158	0.087138	FALSE
ENSMUSG00000018541	1686.36334492384	1764.62414750595	-0.062814	0.61128	0.87305	FALSE
ENSMUSG00000018543	1.28537560410214	6.11560829561182	-0.44106	0.1385	NA	FALSE
ENSMUSG00000018547	2522.03363756793	2435.86517390221	0.047747	0.72659	0.91899	FALSE
ENSMUSG00000018548	931.179146403624	670.091648631582	0.438	0.020104	0.13933	FALSE
ENSMUSG00000018554	0	0	NA	NA	NA	NA
ENSMUSG00000018559	2494.32104474512	3194.37940935571	-0.34538	0.006886	0.06525	FALSE
ENSMUSG00000018565	2714.23625666524	3261.97562154879	-0.25749	0.029858	0.17902	FALSE
ENSMUSG00000018566	0	0	NA	NA	NA	NA
ENSMUSG00000018567	26645.6336318785	29949.2219797968	-0.16497	0.11441	0.40891	FALSE
ENSMUSG00000018569	5.75433015753048	8.11107380085924	-0.13082	0.6831	NA	FALSE
ENSMUSG00000018570	1.51271663798165	1.7526705766109	-0.015595	0.93226	NA	FALSE
ENSMUSG00000018572	4150.17682131963	5122.36911688375	-0.29629	0.0066318	0.063457	FALSE
ENSMUSG00000018574	1152.90839328999	1138.32566079011	0.017498	0.89454	0.97368	FALSE
ENSMUSG00000018581	0	0	NA	NA	NA	NA
ENSMUSG00000018583	8874.17826934745	9270.26292643648	-0.061929	0.49748	0.81396	FALSE
ENSMUSG00000018585	5397.15383143568	5073.64153577492	0.085936	0.5218	0.82663	FALSE
ENSMUSG00000018589	0	0	NA	NA	NA	NA
ENSMUSG00000018593	3399.10674670481	2763.47364549649	0.12374	0.72699	0.9191	FALSE
ENSMUSG00000018595	1.8904622592948	2.32090966477055	-0.042501	0.86101	NA	FALSE
ENSMUSG00000018599	430.272017165144	360.484170065112	0.24161	0.16154	0.49204	FALSE
ENSMUSG00000018604	30.3699746357251	39.7775132761969	-0.17921	0.61687	0.87559	FALSE
ENSMUSG00000018620	0	0	NA	NA	NA	NA
ENSMUSG00000018623	0	0	NA	NA	NA	NA
ENSMUSG00000018634	0	0	NA	NA	NA	NA
ENSMUSG00000018648	13.6248944865894	18.5406008592473	-0.22162	0.5377	0.83499	FALSE
ENSMUSG00000018651	242.587678604443	233.36247676912	0.052976	0.75638	0.93159	FALSE
ENSMUSG00000018654	3750.44612103812	4997.28773718996	-0.38718	0.028541	0.17383	FALSE
ENSMUSG00000018656	0	0	NA	NA	NA	NA
ENSMUSG00000018659	345.942908114289	260.299493172154	0.3796	0.040831	0.22099	FALSE
ENSMUSG00000018661	1787.93993740988	1701.57312994426	0.069402	0.60456	0.86902	FALSE
ENSMUSG00000018666	2487.60294811609	2385.78360736571	0.058382	0.61633	0.87508	FALSE
ENSMUSG00000018669	437.919667494173	363.939251161577	0.23509	0.29941	0.66384	FALSE
ENSMUSG00000018672	126.714459021543	107.302878720077	0.19362	0.48884	0.80883	FALSE
ENSMUSG00000018677	3222.39683562336	2555.67882118723	0.32459	0.0082068	0.074496	FALSE
ENSMUSG00000018678	1267.25663196311	1157.76909237478	0.12449	0.4382	0.7801	FALSE
ENSMUSG00000018697	926.779326701929	1053.64413236551	-0.17828	0.20823	0.55713	FALSE
ENSMUSG00000018698	0	0	NA	NA	NA	NA
ENSMUSG00000018707	37354.5904012313	35226.6024428327	0.082359	0.48232	0.80559	FALSE
ENSMUSG00000018727	7.49438782939164	12.259488957576	-0.31795	0.37528	0.73454	FALSE
ENSMUSG00000018733	205.720966278222	171.676372694931	0.23335	0.27526	0.63732	FALSE
ENSMUSG00000018736	6095.7534598601	6604.70625660956	-0.11229	0.34835	0.70978	FALSE
ENSMUSG00000018740	67.6409698931273	31.9216729949376	0.6584	0.059884	0.28254	FALSE
ENSMUSG00000018750	1304.0727942095	1118.74867090307	0.21233	0.10832	0.39564	FALSE
ENSMUSG00000018752	147.61134817129	200.639830218485	-0.39607	0.076153	0.32596	FALSE
ENSMUSG00000018761	3096.20343088612	3367.51199132671	-0.1153	0.43619	0.77874	FALSE
ENSMUSG00000018765	6109.03196366774	6149.82001108655	-0.009002	0.9461	0.98945	FALSE
ENSMUSG00000018770	5830.11071570199	5648.77646193566	0.044262	0.70107	0.90864	FALSE
ENSMUSG00000018774	49590.1164687256	60477.100267585	-0.27851	0.01753	0.12793	FALSE
ENSMUSG00000018776	0.992307515164107	0.284119544079825	0.069192	0.63843	NA	FALSE
ENSMUSG00000018796	36813.2255228214	24148.7984916404	0.48839	0.087848	0.35398	FALSE
ENSMUSG00000018800	174.331981786382	113.201634913071	0.54645	0.022167	0.14844	FALSE
ENSMUSG00000018809	121.204456497477	80.2017860541169	0.52853	0.022666	0.15013	FALSE
[truncated: 52,060 more rows]
