# Supplementary material for: Allosteric inhibition of SHP2 uncovers aberrant TLR7 trafficking in aggravating psoriasis
Source: EMBO Mol Med. 2021 Dec 22;14(3):e14455. doi: 10.15252/emmm.202114455 (PMC8899919; doi:10.15252/emmm.202114455)
Supplement: Supplementary file 3 — Source Data for Expanded View [file EMMM-14-e14455-s002.zip › EMM-2021-14455_SourceDataForExpandedView/Fig_EV_2/EV2B/qPCR.xlsx]

## Sheet: Sheet1
			WT									SHP099
		Il23a	0.937489	0.825346	0.0930762	0.8181	1.18336	1.286	1.21663	1.09649	0.0838849	0.073534	0.0919351	0.0453878	0.0449111	0.0543611	0.0363196
		Il6	1.07755	1.33087	0.113364	1.56867	0.591296	0.66987	0.651552	1.14345	0.115508	0.107737	0.103301	0.0580635	0.0513639	0.0581334	0.0428986
		Il1b	1.05115	1.41666	0.0417624	1.22291	0.55351	0.577016	0.46223	1.57016	0.0489804	0.0401558	0.0346344	0.0186184	0.0192773	0.0175129	0.0151783
		Il1a	1.16493	1.68057	0.0195368	1.4819	0.268068	0.285324	0.314399	1.6262	0.0186115	0.0235576	0.0504031	0.0118216	0.0122601	0.0134933	0.011848
		Il1rn	0.952176	1.41003	0.0383775	1.60107	0.436707	0.498179	0.533935	1.80299	0.0355601	0.0394564	0.0445097	0.0401282	0.0418685	0.0470716	0.031758
		Cox2	1.25588	1.45853	0.0222722	1.41331	0.285136	0.355944	0.273521	1.54253	0.0385103	0.0390479	0.0367057	0.0259737	0.0251574	0.0246327	0.0211398
		Csf2	1.06521	1.02456	0.096358	0.954895	0.793312	0.943411	0.886356	1.00937	0.0939236	0.0939574	0.081792	0.0407312	0.0379758	0.03668	0.0336289
		Nfkb2	1.53579	1.65823	0.109691	0.367612	0.347782	0.340625	0.386785	1.68713	0.124984	0.122406	0.0903501	0.0567383	0.13946	0.142551	0.0865451
		Bcl3	0.873093	1.32982	0.358428	1.36679	0.906359	0.991822	0.887706	1.05255	0.322241	0.401885	0.279079	0.513009	0.510442	0.562459	0.341441
			0.618637	1.09582	1.1997	0.0827345	0.0451494	0.0453403
			0.840596	0.94328	0.821624	0.105519	0.0547137	0.050516
			0.836523	0.78448	0.869803	0.0373951	0.0189479	0.0163456
			0.955013	0.678429	0.741975	0.0369804	0.0120408	0.0126706
			0.800193	0.845318	0.945035	0.0419831	0.0409983	0.0394148
			0.912228	0.684798	0.723998	0.0378768	0.0255655	0.0228863
			0.72871	0.897206	0.94638	0.0878747	0.0393535	0.0351544
			1.10124	0.352007	0.804846	0.106378	0.0980991	0.114548
			0.853781	1.08832	0.97736	0.340482	0.511726	0.45195
