# Supplementary material for: Allosteric inhibition of SHP2 uncovers aberrant TLR7 trafficking in aggravating psoriasis
Source: EMBO Mol Med. 2021 Dec 22;14(3):e14455. doi: 10.15252/emmm.202114455 (PMC8899919; doi:10.15252/emmm.202114455)
Supplement: Supplementary file 3 — Source Data for Expanded View [file EMMM-14-e14455-s002.zip › EMM-2021-14455_SourceDataForExpandedView/Fig_EV_2/EV2C/qPCR.xlsx]

## Sheet: Sheet1
		WT									SHP099
	Ccl9	1.50887	1.45878	0.553621	1.02417	0.593356	0.601639	0.577131	1.04632	1.63611	0.227452	0.229035	0.362074	0.296428	0.0694096	0.0647188	0.0694989	0.0653123	0.146974
	Ccl7	0.813804	1.14903	1.16218	0.814345	1.48127	0.630242	1.25425	0.593802	1.10108	0.0940837	0.105456	0.100756	0.0865517	0.143936	0.148703	0.147839	0.186492	0.150048
	Ccl2	0.935437	1.06919	1.25444	0.934377	0.862767	0.905661	1.12276	0.90563	1.00974	0.248973	0.306775	0.289917	0.198963	0.30207	0.33783	0.348523	0.270502	0.248912
	Adora2b	1.01875	0.976852	0.940047	0.818503	0.973197	1.37049	0.920701	0.839194	1.14226	0.270308	0.255316	0.268655	0.241661	0.205965	0.219264	0.209063	0.256579	0.29473
	Tarm1	1.34533	1.25185	0.696874	1.24345	0.849306	0.396215	0.477759	1.24361	1.49561	0.251917	0.499883	0.383124	0.42662	0.228545	0.196251	0.205037	0.188214	0.323317
	Gm6377	1.14802	1.20431	0.394349	1.44049	0.391625	1.56042	0.352952	1.20048	1.30737	0.51932	0.462955	0.458572	0.436178	0.0547417	0.0540218	0.0466249	0.053187	0.0417028
	Cish	1.42994	1.3503	0.346311	1.19368	0.361017	1.17363	0.389619	1.40145	1.35405	0.397284	0.355701	0.325435	0.266465	0.0420429	0.0388708	0.0406779	0.0371976	0.0324532
	Hbegf	1.03865	0.971184	0.685319	1.3186	0.724396	1.36965	0.74476	1.18285	0.964592	0.469016	0.451401	0.390097	0.413641	0.323403	0.318086	0.284607	0.285858	0.269113
	Flrt3	0.999554	1.06442	0.277912	1.54688	0.225734	1.76317	0.233695	1.7057	1.18294	0.54309	0.563398	0.58897	0.343114	0.0383647	0.0369588	0.0388995	0.0290113	0.0314558
	Osm	0.959981	1.06744	0.490263	1.53433	0.441849	1.51131	0.426798	1.59812	0.969917	0.35623	0.335653	0.364431	0.193096	0.230932	0.206353	0.272023	0.252217	0.254363
	Sphk1	0.675415	0.685947	0.728258	1.8	0.753941	1.72596	0.703452	1.18816	0.738865	0.485238	0.422959	0.4872	0.27673	0.226996	0.269611	0.304281	0.299542	0.309929
	Srgn	0.986173	0.661095	0.857824	1.48306	0.783906	1.42573	0.958435	1.18348	0.660303	0.531296	0.601874	0.509887	0.28629	0.266367	0.236757	0.350009	0.326885	0.352466
	Ccl9	1.17376	0.739722	1.08652	0.272854	0.143519	0.0939285
	Ccl7	1.04167	0.975284	0.983046	0.100099	0.126397	0.16146
	Ccl2	1.08636	0.900935	1.01271	0.281888	0.279621	0.289312
	Adora2b	0.978551	1.05406	0.967385	0.26476	0.222297	0.253457		0.593356
	Tarm1	1.09802	0.829657	1.07233	0.378308	0.283805	0.238856		1.48127
	Gm6377	0.915558	1.13084	0.953599	0.480282	0.181647	0.0471716		0.862767
	Cish	1.04218	0.909441	1.04837	0.359473	0.115793	0.0367762		0.973197
	Hbegf	0.898384	1.13755	0.964067	0.436838	0.35171	0.279859		0.849306
	Flrt3	0.780628	1.17859	1.04078	0.565153	0.139479	0.0331222		0.391625
	Osm	0.839228	1.16249	0.998279	0.352105	0.210127	0.259534		0.361017
	Sphk1	0.69654	1.42664	0.876825	0.465132	0.257779	0.304584		0.724396
	Srgn	0.83503	1.2309	0.934073	0.547686	0.263138	0.34312		0.225734
									0.441849
									0.753941
									0.783906
