# Supplementary material for: Allosteric inhibition of SHP2 uncovers aberrant TLR7 trafficking in aggravating psoriasis
Source: EMBO Mol Med. 2021 Dec 22;14(3):e14455. doi: 10.15252/emmm.202114455 (PMC8899919; doi:10.15252/emmm.202114455)
Supplement: Supplementary file 3 — Source Data for Expanded View [file EMMM-14-e14455-s002.zip › EMM-2021-14455_SourceDataForExpandedView/Fig_EV_3/EV3A/statistical_analysis-EV3A.xlsx]

## Sheet: Sheet1
		Ub	0.185775	2.92172	4.42975				Ub	1.15951	18.2359	27.6482
			0.145491	2.99732	4.27951					0.90808	18.7077	26.7105
			0.14939	2.9018	4.34348		0.160218			0.932412	18.1116	27.1097
		p-p65	0.215853	0.349002	0.606084				p-p65	0.971951	1.5715	2.72909
			0.219206	0.347543	0.553329					0.987048	1.56492	2.49155
			0.231189	0.341141	0.547016		0.222083			1.041	1.5361	2.46312
