# Supplementary material for: Allosteric inhibition of SHP2 uncovers aberrant TLR7 trafficking in aggravating psoriasis
Source: EMBO Mol Med. 2021 Dec 22;14(3):e14455. doi: 10.15252/emmm.202114455 (PMC8899919; doi:10.15252/emmm.202114455)
Supplement: Supplementary file 3 — Source Data for Expanded View [file EMMM-14-e14455-s002.zip › EMM-2021-14455_SourceDataForExpandedView/Fig_EV_3/EV3C/statistical_analysis-EV3C.xlsx]

## Sheet: Sheet1
		GFP	0.0390005	0.133513				GFP	0.997477	3.41474
			0.0387497	0.126964					0.991062	3.24723
			0.0395473	0.131479		0.0390992			1.01146	3.3627
