# Supplementary material for: Allosteric inhibition of SHP2 uncovers aberrant TLR7 trafficking in aggravating psoriasis
Source: EMBO Mol Med. 2021 Dec 22;14(3):e14455. doi: 10.15252/emmm.202114455 (PMC8899919; doi:10.15252/emmm.202114455)
Supplement: Supplementary file 3 — Source Data for Expanded View [file EMMM-14-e14455-s002.zip › EMM-2021-14455_SourceDataForExpandedView/Fig_EV_3/EV3D/statistical_analysis-EV3D.xlsx]

## Sheet: Sheet1
	Ub	1.2032	4.72542	1.79045	1.12879				Ub	1.07209	4.21051	1.59536	1.00579
		1.10152	4.43284	1.79019	0.959856					0.981488	3.94981	1.59512	0.855264
		1.06216	4.30699	1.77449	1.04325		1.12229			0.946424	3.83767	1.58113	0.92957
