# Supplementary material for: Allosteric inhibition of SHP2 uncovers aberrant TLR7 trafficking in aggravating psoriasis
Source: EMBO Mol Med. 2021 Dec 22;14(3):e14455. doi: 10.15252/emmm.202114455 (PMC8899919; doi:10.15252/emmm.202114455)
Supplement: Supplementary file 3 — Source Data for Expanded View [file EMMM-14-e14455-s002.zip › EMM-2021-14455_SourceDataForExpandedView/Fig_EV_3/EV3E/statistical_analysis-EV3E.xlsx]

## Sheet: Sheet1
		Ub	0.813587	5.43821	9.75587	2.31116				Ub	1.02438	6.8472	12.2835	2.90996
			0.761431	5.0632	9.45183	2.35537					0.958711	6.37503	11.9007	2.96563
			0.807653	4.85739	9.2306	2.42391		0.794224			1.01691	6.11589	11.6222	3.05192
