# Supplementary material for: Allosteric inhibition of SHP2 uncovers aberrant TLR7 trafficking in aggravating psoriasis
Source: EMBO Mol Med. 2021 Dec 22;14(3):e14455. doi: 10.15252/emmm.202114455 (PMC8899919; doi:10.15252/emmm.202114455)
Supplement: Supplementary file 3 — Source Data for Expanded View [file EMMM-14-e14455-s002.zip › EMM-2021-14455_SourceDataForExpandedView/Fig_EV_3/EV3F/statistical_analysis-EV3F.xlsx]

## Sheet: Sheet1
		p-IKKa/b	0.224063	0.39921	0.166955	0.185729				p-IKKa/b	1.0356	1.84512	0.771653	0.858429
			0.215071	0.411966	0.172173	0.157245					0.994045	1.90408	0.795772	0.726778
			0.209945	0.436735	0.161572	0.151475		0.21636			0.970351	2.01856	0.746773	0.700108
