# Supplementary material for: Allosteric inhibition of SHP2 uncovers aberrant TLR7 trafficking in aggravating psoriasis
Source: EMBO Mol Med. 2021 Dec 22;14(3):e14455. doi: 10.15252/emmm.202114455 (PMC8899919; doi:10.15252/emmm.202114455)
Supplement: Supplementary file 3 — Source Data for Expanded View [file EMMM-14-e14455-s002.zip › EMM-2021-14455_SourceDataForExpandedView/Fig_EV_3/EV3G/statistical_analysis-EV3G.xlsx]

## Sheet: Sheet1
	p-Tyr	0.341691	0.355928	0.366565				p-Tyr	0.96889	1.00926	1.03942
		0.363873	0.35597	0.357004					1.03179	1.00938	1.01231
		0.352424	0.368045	0.358032		0.352663			0.999323	1.04362	1.01523
