# Supplementary material for: Allosteric inhibition of SHP2 uncovers aberrant TLR7 trafficking in aggravating psoriasis
Source: EMBO Mol Med. 2021 Dec 22;14(3):e14455. doi: 10.15252/emmm.202114455 (PMC8899919; doi:10.15252/emmm.202114455)
Supplement: Supplementary file 3 — Source Data for Expanded View [file EMMM-14-e14455-s002.zip › EMM-2021-14455_SourceDataForExpandedView/Fig_EV_3/EV3H/statistical_analysis-EV3H.xlsx]

## Sheet: Sheet1
	Ub	6.17739	7.08664	10.2702	4.55094				Ub	0.996403	1.14306	1.65657	0.734059
		6.23665	7.36433	9.49776	4.13616					1.00596	1.18785	1.53197	0.667156
		6.18504	7.0692	9.54674	4.98651		6.19969			0.997637	1.14025	1.53987	0.804316
