# Supplementary material for: Allosteric inhibition of SHP2 uncovers aberrant TLR7 trafficking in aggravating psoriasis
Source: EMBO Mol Med. 2021 Dec 22;14(3):e14455. doi: 10.15252/emmm.202114455 (PMC8899919; doi:10.15252/emmm.202114455)
Supplement: Supplementary file 3 — Source Data for Expanded View [file EMMM-14-e14455-s002.zip › EMM-2021-14455_SourceDataForExpandedView/Fig_EV_3/EV3I/statistical_analysis-EV3I.xlsx]

## Sheet: Sheet1
	Ub	10.1368	4.10013	35.7609	14.6736				Ub	0.991107	0.400883	3.49646	1.43469
		10.4574	3.84151	33.6736	16.4795					1.02246	0.375597	3.29238	1.61126
		10.089	3.72859	31.0437	13.2872		10.2277			0.986438	0.364556	3.03525	1.29913
