# Supplementary material for: Allosteric inhibition of SHP2 uncovers aberrant TLR7 trafficking in aggravating psoriasis
Source: EMBO Mol Med. 2021 Dec 22;14(3):e14455. doi: 10.15252/emmm.202114455 (PMC8899919; doi:10.15252/emmm.202114455)
Supplement: Supplementary file 3 — Source Data for Expanded View [file EMMM-14-e14455-s002.zip › EMM-2021-14455_SourceDataForExpandedView/Fig_EV_3/EV3J/statistical_analysis-EV3J.xlsx]

## Sheet: Sheet1
	Ub	10.466	22.2339	7.59342	17.5338				Ub	0.932635	1.98128	0.676657	1.56246
		11.2339	23.9907	7.54959	18.0705					1.00106	2.13783	0.672751	1.61028
		11.966	23.4801	7.28674	17.1575		11.222			1.0663	2.09233	0.649328	1.52892
		shRNA-Control			shRNA-SHP2
	GFP-TLR7WT	0.932635	1.00106	1.0663	0.676657	0.672751	0.649328
	GFP-TLR7Y1024A	1.98128	2.13783	2.09233	1.56246	1.61028	1.52892
