# Supplementary material for: Allosteric inhibition of SHP2 uncovers aberrant TLR7 trafficking in aggravating psoriasis
Source: EMBO Mol Med. 2021 Dec 22;14(3):e14455. doi: 10.15252/emmm.202114455 (PMC8899919; doi:10.15252/emmm.202114455)
Supplement: Supplementary file 3 — Source Data for Expanded View [file EMMM-14-e14455-s002.zip › EMM-2021-14455_SourceDataForExpandedView/Fig_EV_4/EV4A/skin_epidermal_thickness.xlsx]

## Sheet: Sheet1
wt-1	1	0.009	156.821	98.15	200.971	30.256	1.429	13173	0.868	86.8	71.5	71.5	33.1
	2	0.007	160.628	75.47	211.333	18.97	1.203	11083.3	0.705	70.5		118.783	34.6333
	3	0.008	162.775	122.604	220.447	28.74	1.272	11719.8	0.737	73.7		131.75	34.15
	4	0.007	155.23	79.333	208.167	25.769	1.095	10090	0.671	67.1		118.583	36.3833
	5	0.007	155.681	102.75	251	14.47	1.098	10119.3	0.667	66.7		119.667	38.2167
	6	0.007	161.703	90.531	205.059	13.134	1.105	10187.3	0.642	64.2		109.567	38.8833
wt-2	7	0.013	189.454	122.656	247.451	83.454	2.549	23492.3	1.279	127.9	118.783
	8	0.015	182.863	116.857	233.467	89.182	2.798	25783.7	1.458	145.8
	9	0.013	181.238	132.141	214.464	81.027	2.281	21023.6	1.202	120.2
	10	0.014	172.065	92.606	230.867	50.906	2.334	21508.2	1.288	128.8
	11	0.01	185.607	133.333	224.29	52.352	1.792	16519	0.921	92.1
	12	0.01	175.976	126.522	230.499	66.161	1.814	16717.7	0.979	97.9
wt-3	13	0.012	165.06	85.988	241.03	2.083	1.988	18321.6	1.147	114.7	131.75
	14	0.018	170.734	96.867	242.333	-13.046	3.131	28854	1.754	175.4
	15	0.015	165.065	93.831	241.418	1.71	2.418	22283.8	1.396	139.6
	16	0.012	154.984	120.048	233	48.621	1.9	17513.2	1.166	116.6
	17	0.015	167.477	115.28	204.291	-24.717	2.544	23446.8	1.445	144.5
	18	0.011	163.571	98.711	236.889	-79.16	1.722	15866.4	0.997	99.7
wt-4	19	0.015	172.279	91.432	247.351	-30.256	2.617	24119	1.447	144.7	118.583
	20	0.012	171.307	86.179	249.262	1.023	2.1	19357.7	1.167	116.7
	21	0.01	163.05	96.108	195.452	-80.754	1.557	14348.4	0.908	90.8
	22	0.012	182.811	101.747	250.118	-62.526	2.261	20840.4	1.174	117.4
	23	0.013	162.146	91.871	243	22.543	2.041	18808.9	1.196	119.6
	24	0.013	173.433	88.87	249.034	23.07	2.221	20465.1	1.223	122.3
wt-5	25	0.012	162.316	130.223	243.848	-46.432	2.008	18504	1.179	117.9	119.667
	26	0.015	177.431	112.171	248.864	-45	2.638	24308.1	1.414	141.4
	27	0.013	153.176	114.451	180.667	-18.435	2.011	18534.3	1.252	125.2
	28	0.013	156.004	100.563	184.532	-13.069	1.964	18096.4	1.198	119.8
	29	0.01	163.56	119.787	196.199	-51.911	1.686	15538.2	0.979	97.9
	30	0.012	177.382	97.522	236.811	98.276	2.156	19866.8	1.158	115.8
wt-6	31	0.012	172.426	107.333	246	0	2.077	19139.3	1.146	114.6	109.567
	32	0.013	146.178	71.139	179.396	-18.741	1.888	17395.2	1.232	123.2
	33	0.01	150.597	87.299	182.097	34.38	1.52	14005.5	0.959	95.9
	34	0.011	155.896	110.848	192.099	63.435	1.675	15433.7	1.025	102.5
	35	0.013	150.115	104.825	192.967	0.939	2.003	18464.1	1.271	127.1
	36	0.01	154.451	114.63	178.466	24.864	1.525	14055	0.941	94.1
Ki-1	37	0.004	174.974	132.231	201.8	-106.39	0.683	6299.06	0.369	36.9	33.1
	38	0.003	178.333	139.821	206.896	-140.711	0.561	5171.65	0.296	29.6
	39	0.003	175.361	124.524	218.238	-59.744	0.552	5085.48	0.289	28.9
	40	0.003	173.745	142	206.173	-28.301	0.584	5386.08	0.308	30.8
	41	0.004	173.627	86.654	224.811	42.879	0.735	6771.46	0.398	39.8
	42	0.003	179.229	126.667	215.133	-116.565	0.622	5735.33	0.326	32.6
Ki-2	43	0.004	155.754	113.655	213.426	-110.556	0.592	5451.39	0.356	35.6	34.6333
	44	0.004	158.402	122.421	207.222	-115.017	0.584	5385.67	0.345	34.5
	45	0.004	144.88	105.581	169.663	-124.695	0.519	4781.05	0.329	32.9
	46	0.004	150.184	117.739	176.21	20.556	0.57	5256.44	0.356	35.6
	47	0.003	146.72	103	227	0	0.494	4548.33	0.312	31.2
	48	0.004	146.278	86	178	9.462	0.587	5412.28	0.38	38
Ki-3	49	0.003	186.661	157.695	212.227	31.608	0.648	5973.15	0.318	31.8	34.15
	50	0.003	182.639	139.695	207.111	41.987	0.555	5113.9	0.28	28
	51	0.004	180.689	149	204.521	-16.39	0.706	6504.82	0.369	36.9
	52	0.003	172.306	129.667	209.667	-4.086	0.542	4996.88	0.292	29.2
	53	0.004	192.647	147.822	230.644	15.524	0.794	7320.57	0.389	38.9
	54	0.004	179.613	149.599	197.18	27.897	0.76	7004.9	0.401	40.1
Ki-4	55	0.004	161.701	112.579	231.368	-8.973	0.684	6306.33	0.401	40.1	36.3833
	56	0.004	151.171	104	230.333	0	0.64	5895.67	0.396	39.6
	57	0.005	161.743	76.667	215.538	-39.094	0.737	6793.2	0.429	42.9
	58	0.003	159.551	126.096	180.667	-137.726	0.537	4946.08	0.31	31
	59	0.003	154.931	69	211.242	36.027	0.471	4338.07	0.283	28.3
	60	0.004	162.695	95.667	198.709	-76.759	0.636	5857.01	0.364	36.4
Ki-5	61	0.004	167.64	106.667	206.667	-90	0.673	6202.67	0.375	37.5	38.2167
	62	0.004	176.561	125.333	201.667	-93.013	0.747	6885.86	0.396	39.6
	63	0.004	171.571	93	205.667	-90	0.652	6005	0.354	35.4
	64	0.004	179.504	101.333	213.667	-90	0.799	7359.67	0.417	41.7
	65	0.004	166.4	113.039	206.333	-86.634	0.632	5824	0.355	35.5
	66	0.004	168.459	88.86	199.842	-86.987	0.713	6569.9	0.396	39.6
Ki-6	67	0.004	155.706	122.273	191.379	-122.005	0.659	6072.54	0.393	39.3	38.8833
	68	0.003	151.261	95	183.878	-121.608	0.525	4840.35	0.318	31.8
	69	0.004	137.033	109.667	167.146	-119.745	0.491	4522.1	0.336	33.6
	70	0.005	155.825	104.973	179.154	-127.405	0.744	6856.3	0.446	44.6
	71	0.005	151.875	108.85	194.163	-115.346	0.709	6530.63	0.438	43.8
	72	0.004	150.085	91.06	174.693	-111.251	0.651	6003.4	0.402	40.2
