# Supplementary material for: Allosteric inhibition of SHP2 uncovers aberrant TLR7 trafficking in aggravating psoriasis
Source: EMBO Mol Med. 2021 Dec 22;14(3):e14455. doi: 10.15252/emmm.202114455 (PMC8899919; doi:10.15252/emmm.202114455)
Supplement: Supplementary file 3 — Source Data for Expanded View [file EMMM-14-e14455-s002.zip › EMM-2021-14455_SourceDataForExpandedView/Fig_EV_4/EV4B/clinical_scores.xlsx]

## Sheet: Sheet1
Days	TLR7WT						TLR7Y1025D
1	0	0	0	0	0	0	0	0	0	0	0	0
2	0	0	0	0	0	0	0	0	0	0	0	0
3	1	1	1	1	0	0	1	0	0	0	0	0
4	2	2	2	2	2	1	2	2	2	1	1	1
5	3	3	3	3	3	2	3	1	2	2	2	2
6	4	3	3	3	3	3	3	2	2	1	1	2
