# Supplementary material for: Allosteric inhibition of SHP2 uncovers aberrant TLR7 trafficking in aggravating psoriasis
Source: EMBO Mol Med. 2021 Dec 22;14(3):e14455. doi: 10.15252/emmm.202114455 (PMC8899919; doi:10.15252/emmm.202114455)
Supplement: Supplementary file 3 — Source Data for Expanded View [file EMMM-14-e14455-s002.zip › EMM-2021-14455_SourceDataForExpandedView/Fig_EV_4/EV4C/body_weight.xlsx]

## Sheet: Sheet1
	wt						ki
	24.2	21.4	23.6	21.8	24.4	25.1	22.7	25.2	24.4	23.9	21.3	26.1
	21.9	19.4	21.9	23.5	19.1	22.8	22	23.1	23.3	23.8	21.3	19.8
	18.9	19.8	22.4	18.4	21.3	17.9	21.6	25.8	21.4	23.9	24.4	20
	18.5	18.8	19.3	21.1	17	21.2	21.7	24.6	21.1	21.6	26.3	25.3
	18.5	21.2	17.2	18.5	20.5	19	26.2	24.8	22.2	22.7	24.8	21.2
	18.5	17.9	16.9	21	19.6	19.1	23	25.6	26.7	22.6	25.5	22
	23.4167						23.9333
1	103.345	91.3879	100.783	93.0961	104.199	107.189	94.8468	105.292	101.95	99.8607	88.9972	109.053
2	93.5231	82.847	93.5231	100.356	81.5658	97.3665	91.922	96.5181	97.3538	99.4429	88.9972	82.7298
3	80.7117	84.5552	95.6584	78.5765	90.9609	76.4413	90.2507	107.799	89.415	99.8607	101.95	83.5655
4	79.0036	80.2847	82.4199	90.1068	72.5979	90.5338	90.6685	102.786	88.1616	90.2507	109.889	105.71
5	79.0036	90.5338	73.452	79.0036	87.5445	81.1388	109.471	103.621	92.7577	94.8468	103.621	88.5794
6	79.0036	76.4413	72.1708	89.6797	83.7011	81.5658	96.1003	106.964	111.56	94.429	106.546	91.922
