# Supplementary material for: Allosteric inhibition of SHP2 uncovers aberrant TLR7 trafficking in aggravating psoriasis
Source: EMBO Mol Med. 2021 Dec 22;14(3):e14455. doi: 10.15252/emmm.202114455 (PMC8899919; doi:10.15252/emmm.202114455)
Supplement: Supplementary file 3 — Source Data for Expanded View [file EMMM-14-e14455-s002.zip › EMM-2021-14455_SourceDataForExpandedView/Fig_EV_5/EV5A/skin_epidermal_thickness.xlsx]

## Sheet: Sheet1
			Area	Mean	Min	Max	Angle	IntDen	RawIntDen	Length
PBS	1	1	25.499	97.367	77.229	113.151	-9.866	2482.78	9152.52	48.636	46.1492	PBS
		2	21.43	99.564	68.359	139.802	-13.325	2133.68	7865.6	40.678	46.3595
		3	23.6	112.705	79.599	140.361	-13.392	2659.86	9805.32	44.973	42.5255
		4	26.584	107.856	80.642	131.334	34.019	2867.27	10569.9	50.271	44.7113
		5	26.584	104.921	68.436	130.676	-65.556	2789.23	10282.2	50.346	44.2952
		6	22.244	111.728	76.841	136.757	43.995	2485.27	9161.72	41.991	44.8655	SHP099
	2	7	24.685	127.316	56.667	164.971	-73.179	3142.84	11585.8	46.794	44.5805
		8	23.329	119.187	80.615	163.667	-83.211	2780.51	10250.1	44.059	43.3468
		9	22.515	110.081	55.138	143.593	-84.428	2478.5	9136.76	42.911	48.1243
		10	26.313	101.188	61.667	135.854	-88.807	2662.56	9815.25	50.011	45.9723
		11	24.685	111.275	64	146	-90	2746.85	10126	46.875
		12	24.957	102.843	71.55	123.651	-105.255	2566.62	9461.58	47.507
	3	13	21.43	128.886	94.077	160.088	131.878	2762.03	10182	40.572
		14	20.074	110.316	70	147.667	115.866	2214.46	8163.4	38.202
		15	21.159	116.781	85.734	130.347	-31.218	2470.96	9108.94	40.195
		16	21.973	108.758	59.733	140.667	-28.496	2389.7	8809.39	41.484
		17	25.228	116.324	69.932	146.622	-44.119	2934.62	10818.2	47.883
		18	24.685	109.489	63.321	143.586	-32.276	2702.76	9963.47	46.817
	4	19	21.701	102.017	50.321	128.81	-42.955	2213.9	8161.33	41.274
		20	25.77	108.814	82	143.333	0	2804.18	10337.3	48.958
		21	25.499	113.188	52.938	135.97	-14.931	2886.21	10639.7	48.513
		22	25.77	108.56	61.333	145.507	-21.125	2797.63	10313.2	49.135
		23	21.159	116.624	85.333	133	56.725	2467.63	9096.67	39.87
		24	21.43	113.506	92.129	135.528	46.042	2432.46	8967	40.518
	5	25	24.143	114.167	84	130.924	-91.302	2756.31	10160.9	45.845
		26	24.685	103.491	65.292	142.911	-11.56	2554.7	9417.66	46.782
		27	20.888	106.148	87.333	143.567	-47.121	2217.17	8173.37	39.802
		28	24.143	100.555	63.508	126.795	-50.528	2427.67	8949.36	45.881
		29	21.973	95.736	60	112.646	-31.701	2103.57	7754.6	41.628
		30	24.143	97.457	69.333	116.333	0	2352.88	8673.67	45.833
SHP099	1	31	23.058	111.117	77	129.778	-64.654	2562.09	9444.91	43.8
		32	24.414	105.925	76.246	125.701	-121.185	2586.05	9533.22	46.269
		33	24.685	119.15	91.971	158.403	-60.573	2941.26	10842.7	46.643
		34	22.786	112.423	93.333	126.269	-54.782	2561.71	9443.5	43.351
		35	25.499	97.346	49.187	119.28	-67.286	2482.23	9150.51	48.558
		36	21.43	116.456	99.809	140.667	-41.878	2495.67	9200.04	40.572
	2	37	23.058	109.816	82.667	144.993	-73.301	2532.11	9334.36	43.501
		38	23.329	111.106	83.15	132.082	-19.29	2592	9555.14	44.145
		39	22.515	92.147	64.491	132.209	-17.103	2074.7	7648.17	42.505
		40	24.143	92.411	60.03	113.712	-88.698	2231.05	8224.54	45.845
		41	26.584	95.165	57.764	124.162	-98.297	2529.88	9326.16	50.529
		42	21.701	102.433	71.985	125.471	-82.694	2222.93	8194.62	40.958
	3	43	21.973	101.736	68.317	121.667	-94.289	2235.41	8240.62	41.784
		44	22.786	102.53	76.675	122.531	-117.181	2336.29	8612.51	43.326
		45	21.973	102.246	67.438	139.228	-112.068	2246.62	8281.93	41.588
		46	23.6	99.568	63.694	124.64	-102.095	2349.84	8662.46	44.743
		47	23.058	88.77	54.063	108.794	-87.274	2046.83	7545.44	43.8
		48	23.6	111.616	65.694	140.154	-30.735	2634.17	9710.62	44.84
	4	49	23.058	106.458	72.265	128.667	-58.57	2454.68	9048.93	43.948
		50	24.143	118.271	80	162.878	52.352	2855.4	10526.1	46.046
		51	25.228	110.744	94.667	129.392	47.643	2793.84	10299.2	47.928
		52	26.855	104.178	82.667	122.127	49.145	2797.75	10313.6	50.957
		53	25.77	96.252	50.901	138.667	85.135	2480.45	9143.93	49.135
		54	26.584	107.1	70.639	130.912	109.179	2847.16	10495.8	50.732
	5	55	25.499	120.566	61.204	165.508	61.783	3074.34	11333.2	48.468
		56	23.329	104.178	73	120.769	-50.711	2430.36	8959.28	44.415
		57	24.685	107.068	66.207	123.333	-95.08	2643	9743.16	47.06
		58	23.329	110.928	77.667	145.033	-106.314	2587.84	9539.83	44.5
		59	24.414	100.371	69.138	115.259	-71.565	2450.47	9033.41	46.117
		60	23.872	106.569	70.147	125.236	-113.025	2543.97	9378.08	45.274
