# Supplementary material for: Allosteric inhibition of SHP2 uncovers aberrant TLR7 trafficking in aggravating psoriasis
Source: EMBO Mol Med. 2021 Dec 22;14(3):e14455. doi: 10.15252/emmm.202114455 (PMC8899919; doi:10.15252/emmm.202114455)
Supplement: Supplementary file 3 — Source Data for Expanded View [file EMMM-14-e14455-s002.zip › EMM-2021-14455_SourceDataForExpandedView/Fig_EV_5/EV5C/body_weight.xlsx]

## Sheet: Sheet1
	Days	medium					SHP099
	1	18.4	18.8	19.6	19.2	18.1	19	18.4	19.1	19.8	20.3	19.07
	2	18.4	17.4	16.9	17.5	17	18.1	17.9	15.9	18.4	17.4
	3	16.4	16.6	17.7	17.1	15.9	17.3	17.5	16.7	15.5	18.2
	4	15.7	16.4	18.3	16.7	18.1	18.4	17.9	15.7	18.9	17.5
	5	16.4	17.4	19.1	19.4	17.1	18.5	19.1	16.9	18.5	19.1
		medium					SHP099
	1	96.4866	98.5842	102.779	100.682	94.9135	99.6329	96.4866	100.157	103.828	106.45
	2	96.4866	91.2428	88.6209	91.7672	89.1453	94.9135	93.8647	83.377	96.4866	91.2428
	3	85.999	87.0477	92.8159	89.6696	83.377	90.7184	91.7672	87.5721	81.2795	95.4379
	4	82.3283	85.999	95.9622	87.5721	94.9135	96.4866	93.8647	82.3283	99.1085	91.7672
	5	85.999	91.2428	100.157	101.73	89.6696	97.011	100.157	88.6209	97.011	100.157
