# Supplementary material for: Allosteric inhibition of SHP2 uncovers aberrant TLR7 trafficking in aggravating psoriasis
Source: EMBO Mol Med. 2021 Dec 22;14(3):e14455. doi: 10.15252/emmm.202114455 (PMC8899919; doi:10.15252/emmm.202114455)
Supplement: Supplementary file 3 — Source Data for Expanded View [file EMMM-14-e14455-s002.zip › EMM-2021-14455_SourceDataForExpandedView/Fig_EV_5/EV5D/Tlr7-Y1025D_SHP099.xlsx]

## Sheet: Sheet1
	medium					SHP099
	1	2	3	4	5	1	2	3	4	5
GAPDH	24.4631	24.9327	24.3441	24.9346	24.2575	22.2879	21.0558	23.4194	24.5231	25.407
	24.7082	25.008	24.1875	24.4492	24.6123	22.7472	21.2151	23.5824	24.1645	25.5824
	24.7129	25.161	24.239	24.8697	24.6681	22.8061	21.9078	23.9601	24.0831	25.5817
	24.6281	25.0339	24.2569	24.7512	24.5126	22.6137	21.3929	23.6539	24.2569	25.5237
Il23a	39.0678	39.8328	39.6474	40.0256	40.0169	37.3165	36.8981	38.7372	39.5003	40.056
	39.056	39.7372	39.7941	40.042	40.2944	37.6644	37.1967	38.3957	39.0276	39.7941
	38.9989	39.6603	39.7721	40.4326	39.8912	37.5498	36.9232	38.8328	39.2595	40.0831
Il17a	35.3955	36.343	35.0483	34.9875	34.0189	34.1454	32.0499	33.9081	35.6294	36.5093
	35.2367	35.0646	35.2736	35.2915	34.138	34.1232	31.4231	33.8786	35.0678	36.4326
	35.3891	36.3406	35.4713	35.5585	34.5448	34.1739	31.7913	33.5136	35.4278	36.7267
Il22	35.3761	36.1953	34.362	35.4877	36.1147	34.2247	33.1595	33.8246	35.9989	36.6749
	35.363	36.0693	34.6971	35.4045	36.2598	34.4833	33.3278	34.1036	36.4716	36.203
	35.6497	35.9844	34.3199	35.2745	36.4049	34.0972	33.6096	34.4047	36.9443	36.4033
Tnfa	37.1438	37.5498	37.3957	37.9473	36.5499	36.0034	33.6316	37.2964	37.6644	37.7094
	37.0381	38.0329	37.7729	37.3597	36.0349	36.1	33.0145	36.5943	37.2328	38.5228
	37.4065	37.5755	37.7721	37.1928	36.1147	35.9146	33.3593	37.051	37.3372	38.3361
Il6	36.2866	36.2214	35.2053	36.3942	35.5454	34.1296	32.2442	34.4689	34.9988	36.7325
	36.35	35.887	35.108	35.6591	35.5644	33.9298	32.8251	34.7978	34.8947	36.5839
	36.2037	36.1315	35.093	36.0655	34.9961	34.4426	32.9535	34.5676	34.8258	36.3295
Il1b	29.9607	31.7107	30.6513	30.7196	29.565	29.3535	28.0134	30.0424	29.3848	31.0529
	30.598	31.7366	29.8961	30.4014	29.853	29.4383	28.1028	29.5867	29.461	31.1634
	30.9389	32.2225	31.0445	31.1207	31.2851	29.5202	27.6528	29.513	29.7397	31.3868
Ptpn11	34.9938	37.5884	39.5896	34.0637	33.9669	31.5664	31.2731	32.8438	33.3593	37.5498
	33.5776	33.8327	34.3494	34.0464	33.9898	33.3538	33.4264	32.7942	34.1253	36.0985
	34.8316	36.3391	35.6511	35.8332	35.1007	34.217	33.1459	33.7706	37.1438	36.3907
Il23a	14.4397	14.7989	15.3905	15.2745	15.5043	14.7027	15.5052	15.0833	15.2434	14.5323
	14.4279	14.7034	15.5372	15.2908	15.7818	15.0507	15.8037	14.7418	14.7707	14.2704
	14.3708	14.6264	15.5153	15.6814	15.3786	14.936	15.5303	15.1788	15.0026	14.5594
Il17a	10.7675	11.3091	10.7914	10.2363	9.50626	11.5316	10.657	10.2542	11.3725	10.9856
	10.6086	10.0308	11.0167	10.5403	9.62542	11.5094	10.0302	10.2246	10.8109	10.9089
	10.761	11.3067	11.2145	10.8074	10.0322	11.5602	10.3984	9.85961	11.1709	11.203
Il22	10.748	11.1614	10.1052	10.7366	11.6021	11.6109	11.7666	10.1707	11.742	11.1512
	10.7349	11.0354	10.4403	10.6534	11.7472	11.8696	11.9348	10.4496	12.2147	10.6793
	11.0216	10.9505	10.0631	10.5234	11.8923	11.4834	12.2167	10.7507	12.6875	10.8796
Tnfa	12.5157	12.5159	13.1389	13.1961	12.0373	13.3897	12.2387	13.6424	13.4075	12.1858
	12.41	12.999	13.5161	12.6085	11.5223	13.4863	11.6216	12.9403	12.9759	12.9991
	12.7784	12.5417	13.5153	12.4416	11.602	13.3008	11.9664	13.397	13.0803	12.8124
Il6	11.6585	11.1875	10.9484	11.6431	11.0328	11.5158	10.8513	10.8149	10.7419	11.2088
	11.7219	10.8531	10.8511	10.908	11.0518	11.3161	11.4322	11.1439	10.6378	11.0602
	11.5756	11.0976	10.8361	11.3143	10.4835	11.8289	11.5606	10.9137	10.5689	10.8058
Il1b	5.33264	6.67679	6.39444	5.96838	5.05243	6.7397	6.62044	6.38846	5.12788	5.52917
	5.96993	6.70276	5.63929	5.65023	5.34037	6.82455	6.7099	5.93278	5.2041	5.63966
	6.31079	7.18857	6.78765	6.36951	6.77246	6.90645	6.25992	5.85908	5.48279	5.86315
Ptpn11	10.3657	12.5545	15.3327	9.31253	9.45424	8.95263	9.8802	9.18989	9.10239	12.0261
	8.94954	8.79884	10.0925	9.2952	9.47718	10.74	12.0335	9.14025	9.86845	10.5748
	10.2036	11.3052	11.3942	11.0821	10.5881	11.6032	11.753	10.1166	12.8869	10.867
Il23a	4.4999e-05	3.50826e-05	2.32804e-05	2.52308e-05	2.15147e-05	3.75013e-05	2.15018e-05	2.88056e-05	2.57799e-05	4.22036e-05
	4.53709e-05	3.74844e-05	2.10295e-05	2.49469e-05	1.77507e-05	2.94646e-05	1.74824e-05	3.6499e-05	3.57747e-05	5.0604e-05
	4.72004e-05	3.95382e-05	2.13519e-05	1.90291e-05	2.34734e-05	3.19015e-05	2.11311e-05	2.696e-05	3.0462e-05	4.14175e-05
Il17a	0.000573684	0.000394108	0.000564234	0.00082901	0.00137509	0.000337775	0.000619323	0.000818815	0.000377161	0.000493183
	0.000640441	0.00095596	0.000482648	0.00067152	0.00126608	0.000343024	0.000956315	0.000835761	0.000556649	0.000520105
	0.000576237	0.000394758	0.000420834	0.00055803	0.000955027	0.000331166	0.000740921	0.00107637	0.000433732	0.000424183
Il22	0.000581477	0.000436592	0.000907917	0.000586094	0.00032167	0.000319719	0.00028702	0.000867598	0.00029194	0.000439696
	0.000586764	0.000476431	0.000719716	0.000620892	0.000290899	0.000267241	0.00025542	0.000715073	0.000210375	0.000609837
	0.000481017	0.000505337	0.000934795	0.000679435	0.000263071	0.000349254	0.000210087	0.000580374	0.000151599	0.00053079
Tnfa	0.000170769	0.000170744	0.000110867	0.000106556	0.000237905	9.31774e-05	0.000206906	7.82036e-05	9.20311e-05	0.000214645
	0.000183743	0.000122154	8.53617e-05	0.000160127	0.000339973	8.71427e-05	0.000317357	0.000127224	0.000124128	0.000122148
	0.000142334	0.000167721	8.54077e-05	0.000179766	0.000321689	9.90945e-05	0.000249898	9.27038e-05	0.000115458	0.000139021
Il6	0.000309351	0.000428769	0.000506059	0.00031267	0.000477316	0.000341498	0.000541302	0.000555107	0.000583922	0.000422498
	0.000296052	0.000540611	0.000541352	0.000520442	0.000471051	0.000392211	0.000361873	0.00044193	0.000627618	0.000468329
	0.000327643	0.000456327	0.000547026	0.000392685	0.000698493	0.000274886	0.000331059	0.000518388	0.000658324	0.000558628
Il1b	0.0248151	0.00977432	0.0118873	0.0159712	0.0301348	0.00935725	0.0101636	0.0119366	0.0285992	0.0216548
	0.0159541	0.00959996	0.0200634	0.0199119	0.0246824	0.0088228	0.00955253	0.0163702	0.0271275	0.0200582
	0.0125969	0.0068553	0.00905134	0.0120944	0.00914716	0.0083359	0.013049	0.0172283	0.0223623	0.0171797
Ptpn11	0.000757877	0.000166232	2.4232e-05	0.00157271	0.00142558	0.00201832	0.00106112	0.00171225	0.00181931	0.000239767
	0.00202265	0.00224535	0.00091589	0.00159171	0.00140308	0.000584702	0.00023854	0.00177219	0.0010698	0.000655636
	0.000848056	0.000395167	0.000371529	0.000461277	0.000649621	0.000321427	0.000289724	0.000900719	0.000132028	0.000535424
Il23a	4.58568e-05	3.73684e-05	2.18873e-05	2.30689e-05	2.0913e-05	3.29558e-05	2.00384e-05	3.07549e-05	3.06722e-05	4.47417e-05
Il17a	0.000596788	0.000581608	0.000489239	0.000686186	0.00119873	0.000337322	0.000772186	0.000910315	0.000455847	0.000479157
Il22	0.000549753	0.000472787	0.000854143	0.000628807	0.00029188	0.000312071	0.000250842	0.000721015	0.000217971	0.000526774
Tnfa	0.000165615	0.00015354	9.38789e-05	0.000148816	0.000299856	9.31382e-05	0.000258054	9.9377e-05	0.000110539	0.000158605
Il6	0.000311015	0.000475236	0.000531479	0.000408599	0.000548953	0.000336198	0.000411411	0.000505142	0.000623288	0.000483152
Il1b	0.0177887	0.00874319	0.0136674	0.0159925	0.0213214	0.00883865	0.0109217	0.0151784	0.0260297	0.0196309
Ptpn11	0.00120953	0.000935584	0.000437217	0.00120857	0.00115943	0.000974816	0.000529794	0.00146172	0.00100704	0.000476942
Il23a	2.98189e-05
Il17a	0.00071051
Il22	0.000559474
Tnfa	0.000172341
Il6	0.000455057
Il1b	0.0155026
Ptpn11	0.000990065
Il23a	1.53784	1.25318	0.734008	0.773636	0.701333	1.1052	0.672005	1.03139	1.02862	1.50045
Il17a	0.839942	0.818578	0.688574	0.965765	1.68714	0.47476	1.0868	1.28121	0.641577	0.674384
Il22	0.982625	0.845056	1.52669	1.12393	0.521704	0.557794	0.448354	1.28874	0.389601	0.941553
Tnfa	0.960973	0.890905	0.544727	0.863499	1.7399	0.540429	1.49734	0.576629	0.641396	0.920296
Il6	0.683466	1.04434	1.16794	0.897908	1.20634	0.738805	0.904089	1.11006	1.36969	1.06174
Il1b	1.14746	0.563981	0.881615	1.0316	1.37534	0.570138	0.704507	0.979083	1.67905	1.26629
Ptpn11	1.22167	0.944973	0.441604	1.22069	1.17106	0.984599	0.53511	1.47639	1.01715	0.481728
