# Supplementary material for: Allosteric inhibition of SHP2 uncovers aberrant TLR7 trafficking in aggravating psoriasis
Source: EMBO Mol Med. 2021 Dec 22;14(3):e14455. doi: 10.15252/emmm.202114455 (PMC8899919; doi:10.15252/emmm.202114455)
Supplement: Supplementary file 4 — Source Data for Figure 1 [file EMMM-14-e14455-s011.zip]

Archive with 91 entries (70 files):
- Figure_1/
- Figure_1/.DS_Store
- Figure_1/1_A/
- Figure_1/1_A/GSE14905.xls
- Figure_1/1_B/
- Figure_1/1_B/Ptpn11_PBMCs.xlsx
- Figure_1/1_C/
- Figure_1/1_C/61887.tiff
- Figure_1/1_C/62034.tiff
- Figure_1/1_C/62278.tiff
- Figure_1/1_C/62374.tiff
- Figure_1/1_C/62430.tiff
- Figure_1/1_C/62492.tiff
- Figure_1/1_C/62559.tiff
- Figure_1/1_C/62634.tiff
- Figure_1/1_C/62880.tiff
- Figure_1/1_C/64357.tiff
- Figure_1/1_C/64384.tiff
- Figure_1/1_C/64459.tiff
- Figure_1/1_C/64464.tiff
- Figure_1/1_C/IHC_SHP2.jpg
- Figure_1/1_C/N1.tiff
- Figure_1/1_C/N2.tiff
- Figure_1/1_C/N3.tiff
- Figure_1/1_C/N4.tiff
- Figure_1/1_C/N5.tiff
- Figure_1/1_D/
- Figure_1/1_D/1_D.jpg
- Figure_1/1_D/statistical_analysis-1_D.xlsx
- Figure_1/1_E/
- Figure_1/1_E/SHP2_activity.xlsx
- Figure_1/1_F/
- Figure_1/1_F/Normal-100X.tif
- Figure_1/1_F/Normal-200X.tif
- Figure_1/1_F/Normal-400X.tif
- Figure_1/1_F/Psoriasis-100X.tif
- Figure_1/1_F/Psoriasis-200X.tif
- Figure_1/1_F/Psoriasis-400X.tif
- Figure_1/1_G/
- Figure_1/1_G/qPCR-mouse_skin.xlsx
- Figure_1/1_H/
- Figure_1/1_H/IMQ_200X.tif
- Figure_1/1_H/Sham_200X.tif
- Figure_1/1_I/
- Figure_1/1_I/qPCR_PBMCs.xlsx
- __MACOSX/
- __MACOSX/Figure_1/
- __MACOSX/Figure_1/._.DS_Store
- __MACOSX/Figure_1/1_A/
- __MACOSX/Figure_1/1_A/._GSE14905.xls
- __MACOSX/Figure_1/1_B/
- __MACOSX/Figure_1/1_B/._Ptpn11_PBMCs.xlsx
- __MACOSX/Figure_1/1_C/
- __MACOSX/Figure_1/1_C/._61887.tiff
- __MACOSX/Figure_1/1_C/._62034.tiff
- __MACOSX/Figure_1/1_C/._62278.tiff
- __MACOSX/Figure_1/1_C/._62374.tiff
- __MACOSX/Figure_1/1_C/._62430.tiff
- __MACOSX/Figure_1/1_C/._62492.tiff
- __MACOSX/Figure_1/1_C/._62559.tiff
- __MACOSX/Figure_1/1_C/._62634.tiff
- __MACOSX/Figure_1/1_C/._62880.tiff
- __MACOSX/Figure_1/1_C/._64357.tiff
- __MACOSX/Figure_1/1_C/._64384.tiff
- __MACOSX/Figure_1/1_C/._64459.tiff
- __MACOSX/Figure_1/1_C/._64464.tiff
- __MACOSX/Figure_1/1_C/._IHC_SHP2.jpg
- __MACOSX/Figure_1/1_C/._N1.tiff
- __MACOSX/Figure_1/1_C/._N2.tiff
- __MACOSX/Figure_1/1_C/._N3.tiff
- __MACOSX/Figure_1/1_C/._N4.tiff
- __MACOSX/Figure_1/1_C/._N5.tiff
- __MACOSX/Figure_1/1_D/
- __MACOSX/Figure_1/1_D/._1_D.jpg
- __MACOSX/Figure_1/1_D/._statistical_analysis-1_D.xlsx
- __MACOSX/Figure_1/1_E/
- __MACOSX/Figure_1/1_E/._SHP2_activity.xlsx
- __MACOSX/Figure_1/1_F/
- __MACOSX/Figure_1/1_F/._Normal-100X.tif
- __MACOSX/Figure_1/1_F/._Normal-200X.tif
- __MACOSX/Figure_1/1_F/._Normal-400X.tif
- __MACOSX/Figure_1/1_F/._Psoriasis-100X.tif
- __MACOSX/Figure_1/1_F/._Psoriasis-200X.tif
- __MACOSX/Figure_1/1_F/._Psoriasis-400X.tif
- __MACOSX/Figure_1/1_G/
- __MACOSX/Figure_1/1_G/._qPCR-mouse_skin.xlsx
- __MACOSX/Figure_1/1_H/
- __MACOSX/Figure_1/1_H/._IMQ_200X.tif
- __MACOSX/Figure_1/1_H/._Sham_200X.tif
- __MACOSX/Figure_1/1_I/
- __MACOSX/Figure_1/1_I/._qPCR_PBMCs.xlsx
