# Supplementary material for: Allosteric inhibition of SHP2 uncovers aberrant TLR7 trafficking in aggravating psoriasis
Source: EMBO Mol Med. 2021 Dec 22;14(3):e14455. doi: 10.15252/emmm.202114455 (PMC8899919; doi:10.15252/emmm.202114455)
Supplement: Supplementary file 4 — Source Data for Figure 1 [file EMMM-14-e14455-s011.zip › Figure_1/1_A/GSE14905.xls]

## Sheet: GSE14905
GDS3539
ID_REF	GSM372286	GSM372287	GSM372288	GSM372289	GSM372290	GSM372291	GSM372292	GSM372293	GSM372294	GSM372295	GSM372296	GSM372297	GSM372298	GSM372299	GSM372300	GSM372301	GSM372302	GSM372303	GSM372304	GSM372305	GSM372306	GSM372307	GSM372309	GSM372311	GSM372313	GSM372315	GSM372317	GSM372319	GSM372321	GSM372323	GSM372326	GSM372328	GSM372330	GSM372332	GSM372335	GSM372337	GSM372339	GSM372341	GSM372343	GSM372345	GSM372347	GSM372349	GSM372351	GSM372353	GSM372355	GSM372357	GSM372359	GSM372361	GSM372363
disease state	control	control	control	control	control	control	control	control	control	control	control	control	control	control	control	control	control	control	control	control	control	psoriasis	psoriasis	psoriasis	psoriasis	psoriasis	psoriasis	psoriasis	psoriasis	psoriasis	psoriasis	psoriasis	psoriasis	psoriasis	psoriasis	psoriasis	psoriasis	psoriasis	psoriasis	psoriasis	psoriasis	psoriasis	psoriasis	psoriasis	psoriasis	psoriasis	psoriasis	psoriasis	psoriasis
specimen	normal	normal	normal	normal	normal	normal	normal	normal	normal	normal	normal	normal	normal	normal	normal	normal	normal	normal	normal	normal	normal	non-lesional	non-lesional	non-lesional	non-lesional	non-lesional	non-lesional	non-lesional	non-lesional	non-lesional	non-lesional	non-lesional	non-lesional	non-lesional	non-lesional	non-lesional	non-lesional	non-lesional	non-lesional	non-lesional	non-lesional	non-lesional	non-lesional	non-lesional	non-lesional	non-lesional	non-lesional	non-lesional	non-lesional
individual	individual 1	individual 2	individual 3	individual 4	individual 5	individual 6	individual 7	individual 8	individual 9	individual 10	individual 11	individual 12	individual 13	individual 14	individual 15	individual 16	individual 17	individual 18	individual 19	individual 20	individual 21	patient 1	patient 2	patient 3	patient 4	patient 5	patient 6	patient 7	patient 8	patient 9	patient 11	patient 12	patient 13	patient 14	patient 16	patient 17	patient 18	patient 19	patient 20	patient 21	patient 22	patient 23	patient 24	patient 25	patient 26	patient 27	patient 28	patient 29	patient 30
212610_at	10.4878	9.96092	11.1545	11.1411	10.7464	10.6504	10.5975	10.1872	10.8054	10.5423	10.5471	10.2544	10.6114	10.6652	10.7006	10.3014	11.0196	10.7795	10.6068	10.6082	10.6371	10.5415	11.0936	10.9708	11.0613	11.3155	10.9422	10.3842	10.583	11.0046	10.6576	10.9861	11.3488	10.9498	10.821	10.9307	10.7788	10.8869	10.4732	11.1309	11.0887	11.0037	10.737	10.7508	11.0402	10.8255	11.1304	10.6493	10.7
212610_at	1435.96	996.634	2279.5	2258.42	1717.86	1607.27	1549.41	1165.88	1789.57	1491.24	1496.21	1221.47	1564.41	1623.85	1664.18	1261.92	2076.01	1757.73	1559.43	1560.94	1592.52	1490.42	2185.28	2006.97	2136.89	2548.62	1967.57	1336.46	1533.91	2054.54	1615.32	2028.36	2608.13	1977.96	1809.03	1951.95	1756.88	1893.58	1421.5	2242.51	2177.87	2053.26	1706.71	1723.11	2105.87	1814.68	2241.73	1606.05	1663.49
			normal	psoriasis	normal	psoriasis
			1435.96	1680.76	0.895598	1.04828
			996.634	1792.8	0.621593	1.11816
			2279.5	2166.57	1.42171	1.35128
			2258.42	1902.26	1.40856	1.18643
			1717.86	1960.22	1.07142	1.22258
			1607.27	1989.93	1.00244	1.2411
			1549.41	2027.24	0.966354	1.26437
			1165.88	1970.44	0.727149	1.22895
			1789.57	1909.53	1.11614	1.19096
			1491.24	1992	0.930078	1.24239
			1496.21	1631.41	0.933177	1.0175
			1221.47	1773.77	0.761821	1.10628
			1564.41	1788.33	0.975709	1.11537
			1623.85	2241.42	1.01278	1.39796
			1664.18	1954.12	1.03794	1.21877
			1261.92	1614.08	0.787048	1.00669
			2076.01	1968.53	1.29479	1.22776
			1757.73	1915.63	1.09629	1.19476
			1559.43	1628.58	0.972603	1.01573
			1560.94	2226.4	0.973547	1.38859
			1592.52	1627.45	0.993246	1.01503
				1827.94		1.14007
			1603.35	2190.13		1.36597
				1910.72		1.1917
				1997.11		1.24558
				1821.61		1.13613
				1826.04		1.13889
				1724.54		1.07559
				1693.27		1.05608
				1976.87		1.23296
				1627.23		1.01489
				1421.4		0.886519
				1914.03		1.19377
[truncated: 53 more columns]
