# Supplementary material for: Allosteric inhibition of SHP2 uncovers aberrant TLR7 trafficking in aggravating psoriasis
Source: EMBO Mol Med. 2021 Dec 22;14(3):e14455. doi: 10.15252/emmm.202114455 (PMC8899919; doi:10.15252/emmm.202114455)
Supplement: Supplementary file 4 — Source Data for Figure 1 [file EMMM-14-e14455-s011.zip › Figure_1/1_B/Ptpn11_PBMCs.xlsx]

## Sheet: Sheet1
	Normal	Psoriasis		Normal	Psoriasis
	0.00875281	0.0100287		0.563678	0.645846
	0.046528	0.0545106		2.99639	3.51047
	0.00553759	0.0244151		0.356619	1.57233
	0.0065967	0.0325313		0.424826	2.09501
	0.0098848	0.0251708		0.636579	1.62099
	0.00511278	0.0745435		0.329262	4.80058
	0.000991037	0.0301011		0.0638225	1.9385
	0.0113744	0.168549		0.732511	10.8545
	0.00164407	0.0208634		0.105877	1.3436
	0.0318741	0.211362		2.05269	13.6117
	0.0184369	0.112155		1.18733	7.22276
	0.017366	0.114794		1.11836	7.39268
	0.0361954	0.0363017		2.33097	2.33782
	0.0137198	0.0382079		0.883549	2.46058
	0.014484			0.932763
	0.01995			1.28477
	0.015528
