# Supplementary material for: Allosteric inhibition of SHP2 uncovers aberrant TLR7 trafficking in aggravating psoriasis
Source: EMBO Mol Med. 2021 Dec 22;14(3):e14455. doi: 10.15252/emmm.202114455 (PMC8899919; doi:10.15252/emmm.202114455)
Supplement: Supplementary file 4 — Source Data for Figure 1 [file EMMM-14-e14455-s011.zip › Figure_1/1_D/statistical_analysis-1_D.xlsx]

## Sheet: Sheet1
	1D	SHP2	0.415499	0.32124	0.96337	0.996025		1D	SHP2	1.01155	0.782074	2.34537	2.42487
			0.406371	0.29583	0.961267	0.97697				0.989328	0.720212	2.34025	2.37848
			0.410394	0.298356	1.09676	0.968068	0.410755			0.999122	0.726361	2.6701	2.3568
