# Supplementary material for: Allosteric inhibition of SHP2 uncovers aberrant TLR7 trafficking in aggravating psoriasis
Source: EMBO Mol Med. 2021 Dec 22;14(3):e14455. doi: 10.15252/emmm.202114455 (PMC8899919; doi:10.15252/emmm.202114455)
Supplement: Supplementary file 4 — Source Data for Figure 1 [file EMMM-14-e14455-s011.zip › Figure_1/1_E/SHP2_activity.xlsx]

## Sheet: Sheet1
	Normal	Psoriasis		Normal	Psoriasis
	1338	2477		1.7704	3.2775
	1184	1248		1.56663	1.65132
	743	1190		0.983116	1.57457
	660	949		0.873293	1.25569
	1136	1330		1.50312	1.75982
	626	2232		0.828305	2.95332
	620	348		0.820366	0.460464
	238	252		0.314915	0.333439
	411	472		0.543823	0.624537
	238	338		0.314915	0.447232
	294	1703		0.389012	2.25336
	743	1442		0.983116	1.90801
	1184	1606		1.56663	2.12501
	743	425		0.983116	0.562348
	411	882		0.543823	1.16704
	1112	997		1.47137	1.3192
	1609	1286		2.12898	1.7016
	837	582		1.10749	0.770086
	673	1339		0.890494	1.77173
	461	771		0.609982	1.02017
	688	1365		0.910342	1.80613
	810	632		1.07177	0.836244
	789	792		1.04398	1.04795
	238	962		0.314915	1.27289
	1108	561		1.46607	0.742299
	755.76
