# Supplementary material for: Allosteric inhibition of SHP2 uncovers aberrant TLR7 trafficking in aggravating psoriasis
Source: EMBO Mol Med. 2021 Dec 22;14(3):e14455. doi: 10.15252/emmm.202114455 (PMC8899919; doi:10.15252/emmm.202114455)
Supplement: Supplementary file 4 — Source Data for Figure 1 [file EMMM-14-e14455-s011.zip › Figure_1/1_G/qPCR-mouse_skin.xlsx]

## Sheet: Sheet1
		Sham	IMQ
	GAPDH	21.263	21.1834
		21.1039	21.0864
		21.1335	21.1607
		21.3237	21.1806
		21.1099	21.162
		21.0094	21.0793
		21.1572	21.1421
	SHP2	29.2553	28.7881
		29.4537	28.7017
		29.21	28.8575
		29.2288	28.7954
		29.5588	28.749
		29.2135	28.6053
		0.00364964	0.00499246
		0.00318073	0.00530068
		0.00376596	0.00475803
		0.0037171	0.00496735
		0.00295707	0.00512947
		0.00375673	0.00566681
		0.00350454
		1.0414	1.42457
		0.907602	1.51252
		1.07459	1.35768
		1.06065	1.41741
		0.843782	1.46367
		1.07196	1.61699
