# Supplementary material for: Allosteric inhibition of SHP2 uncovers aberrant TLR7 trafficking in aggravating psoriasis
Source: EMBO Mol Med. 2021 Dec 22;14(3):e14455. doi: 10.15252/emmm.202114455 (PMC8899919; doi:10.15252/emmm.202114455)
Supplement: Supplementary file 4 — Source Data for Figure 1 [file EMMM-14-e14455-s011.zip › Figure_1/1_I/qPCR_PBMCs.xlsx]

## Sheet: Sheet1
	N	P
	medium	medium	SHP099					Normal	Psoriasis			Normal	Psoriasis			Normal	Psoriasis			Normal	Psoriasis
actin	18.5935	18.67	18.9344				IL-23	Medium	Medium	SHP099	TNF-a	Medium	Medium	SHP099	IL-6	Medium	Medium	SHP099	IL-1b	Medium	Medium	SHP099
	18.5955	18.7267	18.6441					0.0145523	0.0273573	0.0149288		0.235458	0.330237	0.243015		0.4052	0.733073	0.356687		8.74803	19.7165	4.12946
	17.8777	18.392	18.7213					0.0138154	0.0278671	0.0155251		0.263074	0.352399	0.250077		0.392787	0.82857	0.348616		7.42546	15.9193	3.2529
	17.7727	18.1777	18.0985					0.0134748	0.0286279	0.0115768		0.261257	0.330759	0.251256		0.391878	0.711442	0.337529		7.27122	18.8213	4.12026
	17.765	18.118	17.8754					0.0155042	0.0344578	0.0202727		0.128375	0.479444	0.0663944		0.382887	1.08257	0.0197539		4.95409	11.9974	3.32924
	18.3034	18.8008	18.0347					0.015644	0.032994	0.0154983		0.159709	0.490009	0.0585874		0.422816	1.03528	0.024874		5.27158	10.3807	1.75606
	18.0266	18.7017	18.5123					0.015467	0.0367442	0.0134242		0.152781	0.568876	0.048843		0.44954	1.1514	0.0310216		5.26254	11.9056	0.917038
	18.1696	18.812	18.5085					0.014743	0.0313414	0.0152043		0.200109	0.425287	0.153029		0.407518	0.923724	0.186414		6.48882	14.7901	2.91749
	18.4131	18.4598	18.5931
	18.4893	18.2336	17.9052
	17.5468	18.8078	18.0216					0.00363807	0.00683933	0.0037322		0.0169044	0.0825592	0.0303769		0.000791407	0.00286357	0.00139331		1.0935	9.85826	2.06473
	17.369	18.0189	18.5649					0.00345386	0.00696678	0.00388129		0.0164421	0.0880996	0.0312596		0.000767162	0.0032366	0.00136178		0.928183	7.95967	1.62645
	17.3397	17.7016	17.7143					0.00336869	0.00715698	0.00289421		0.0163285	0.0826898	0.031407		0.000765387	0.00277907	0.00131847		0.908902	9.41065	2.06013
	18.1433	17.8302	17.4325					0.00387604	0.00861444	0.00253409		0.0226937	0.119861	0.0165986		0.000747827	0.0042288	0.00123462		1.23852	11.9974	0.832311
	17.8854	18.1446	17.3885					0.00391101	0.00824849	0.00193728		0.0199637	0.122502	0.0146468		0.000825812	0.00404406	0.00155462		1.31789	10.3807	0.878032
	17.8065	18.1126	18.056					0.00386676	0.00918605	0.00167803		0.0190977	0.142219	0.0244215		0.000878008	0.00449767	0.00193885		1.31563	11.9056	0.917038
		18.1605	17.6499					0.00218016	0.00712049	0.00446481		0.0104406	0.0776164	0.0369158		0.000448789	0.004601	0.000902887		0.965577	9.038	2.04672
			17.8					0.00360044	0.00887119	0.00292758		0.0117273	0.0816084	0.0418906		0.000481208	0.00470529	0.00104785		1.17028	10.1532	2.37366
			18.6388					0.00339712	0.00803207	0.00286918		0.012156	0.0835056	0.037824		0.000523611	0.00465169	0.00104491		0.868424	9.85922	2.39403
			18.6273					0.00358298	0.00883284	0.00463005		0.0153167	0.0503149	0.0316803		0.000719283	0.00458712	0.00109179		0.757889	7.77342	3.39181
			18.7057					0.0022175	0.00921658	0.00304979		0.01448	0.0558173	0.02768		0.000750545	0.00462203	0.000957138		0.818637	7.12973	3.41189
			18.7881					0.0021721	0.00893618	0.00268954		0.0175295	0.0597352	0.0402877		0.000742644	0.00482044	0.00106672		0.891589	7.31563	3.83664
	18.0061	18.3452	18.237					0.00225005	0.00776196	0.00260291		0.0125628	0.094846	0.032503		0.000754437	0.00512961	0.00125705		1.2067	9.74953	2.41946
								0.00308986	0.00780188	0.00412101		0.0119317	0.0889197	0.0347948		0.000742244	0.0048705	0.00118239		0.708934	11.421	2.79091
								0.00279012	0.00708063	0.0028381		0.0100804	0.0817292	0.0334295		0.000704008	0.00444452	0.00110009		0.711159	10.0998	2.81424
								0.00240843	0.00866267	0.00346116		0.0100477	0.0967529	0.0369984		0.000644544	0.00417403	0.000582878		1.27148	6.83169	1.98053
il23	26.8474	25.479	26.0442	0.00218016	0.00712049	0.00446481		0.00288094	0.00818704	0.00362181		0.0197029	0.0904836	0.0382097		0.000723733	0.00464973	0.00058304		1.12818	7.1031	2.11747
	26.1237	25.1619	26.6531	0.00360044	0.00887119	0.00292758		0.00217083	0.00785421	0.00311038		0.0231899	0.0960949	0.0375625		0.000640566	0.00410374	0.000545639		1.17301	5.90861	1.85447
	26.2075	25.3052	26.6822	0.00339712	0.00803207	0.00286918		0.00248119	0.00605068	0.00453101		0.0121403	0.142322	0.0361506		0.000424078	0.00301975	0.000659605		0.876278	13.9416	1.8232
	26.1307	25.1681	25.9918	0.00358298	0.00883284	0.00463005		0.00277313	0.00653913	0.00464862		0.0221357	0.144236	0.0337352		0.000447013	0.00293364	0.000616847		0.902869	17.5582	2.2316
	26.8229	25.1068	26.5941	0.0022175	0.00921658	0.00304979		0.00260107	0.00663657	0.00491571		0.0134902	0.136476	0.0342841		0.00038922	0.00278432	0.000673566		0.907892	18.243	2.11442
	26.8528	25.1513	26.7755	0.0021721	0.00893618	0.00268954		0.00244012	0.00839121	0.00350688		0.0132279	0.0993537	0.0378201		0.000791267	0.00308186	0.000829137		0.890097	5.46779	1.56666
	26.8019	25.3546	26.8227	0.00225005	0.00776196	0.00260291		0.00236432	0.00861842	0.00364484		0.0132918	0.0927777	0.0417255		0.000436026	0.00348773	0.00100256		0.855729	4.65864	1.60966
	26.3443	25.3472	26.1598	0.00308986	0.00780188	0.00412101		0.00292689	0.00734484	0.00335266		0.0187207	0.0884039	0.0387137		0.000480945	0.00371622	0.00107878		0.944528	5.89118	1.62148
	26.4915	25.4871	26.6979	0.00279012	0.00708063	0.0028381		0.00377999	0.00654766	0.00245976		0.0190353	0.0651604	0.0405946		0.000554811	0.0027379	0.00106672		0.905505	7.27917	1.48519
	26.7038	25.1962	26.4116	0.00240843	0.00866267	0.00346116		0.00412431	0.00776878	0.00264885		0.0183084	0.0698983	0.039437		0.000503224	0.00247387	0.000960545		0.876123	7.4561	1.75265
	26.4453	25.2777	26.3461	0.00288094	0.00818704	0.00362181		0.00393226	0.00785686	0.00283216		0.0175019	0.0674013	0.0392114		0.000517899	0.00262793	0.000931067		0.88881	6.59454	1.75368
	26.8536	25.3375	26.5657	0.00217083	0.00785421	0.00311038		0.004078	0.006577	0.0026546		0.0197016	0.0620548	0.0292795		0.000489607	0.00237387	0.000954712		0.825586	6.57569	1.79559
	26.6608	25.7139	26.023	0.00248119	0.00605068	0.00453101		0.0022989	0.0059174	0.00296653		0.0183496	0.0695706	0.028025		0.00046997	0.00213745	0.000862011		0.890983	8.075	1.83829
	26.5003	25.6019	25.986	0.00277313	0.00653913	0.00464862		0.00397636	0.00810856	0.00303095		0.0189399	0.0622426	0.0255915		0.000487332	0.00232171	0.000928556		0.858834	7.74846	1.88503
	26.5927	25.5806	25.9054	0.00260107	0.00663657	0.00491571		0.00221687	0.00751058	0.00303074		0.0214688	0.0594625	0.0288938		0.000379694	0.00213542	0.000820855		0.692623	6.78287	1.95393
	26.6849	25.2421	26.3926	0.00244012	0.00839121	0.00350688		0.00222936	0.00803159	0.00320614		0.0205694	0.0566379	0.0264836		0.000433224	0.00237737	0.000964524		0.727891	7.87715	2.01834
	26.7304	25.2036	26.337	0.00236432	0.00861842	0.00364484			0.00852884	0.00287543			0.0589227	0.0263403		0.000513452	0.00232792	0.0010333		0.684784	8.50758	1.83244
	26.4225	25.4343	26.4575	0.00292689	0.00734484	0.00335266			0.0074867	0.00311461			0.0607627	0.0270531			0.00528174	0.0010112			7.61151	1.89072
	26.0535	25.6	26.9043	0.00377999	0.00654766	0.00245976			0.00730618	0.00292925			0.0645919	0.0279089			0.00526001	0.00113122			8.20288	1.96259
	25.9877	25.3533	26.7975	0.0039563	0.00776878	0.00264885			0.00559807	0.00234606			0.0643379	0.0289884			0.00539129	0.00105276			7.80047	1.58625
	25.9965	25.337	26.7009	0.00393226	0.00785686	0.00283216			0.00800576	0.00296511			0.0581488	0.0289723			0.00545509	0.000984745			7.64188	1.31145
	25.944	25.5936	26.7943	0.004078	0.006577	0.0026546			0.00806798	0.00324277			0.0595984	0.0310725			0.00508381	0.00104391			7.35461	1.86566
	26.7709	25.746	26.6341	0.0022989	0.0059174	0.00296653			0.00915546	0.00287714			0.0693627	0.0327852			0.00489311	0.000989448			11.268	1.68652
	25.9804	25.2916	26.6031	0.00397636	0.00810856	0.00303095				0.00331963				0.0298334				0.000899604				1.75915
	26.8233	25.4021	26.6032	0.00221687	0.00751058	0.00303074
	26.8152	25.3053	26.522	0.00222936	0.00803159	0.00320614
		25.2187	26.6791		0.00852884	0.00287543
		25.4067	26.5638		0.0074867	0.00311461
		25.4419	26.6523		0.00730618	0.00292925
		25.8261	26.9726		0.00559807	0.00234606
		25.31	26.6347		0.00800576	0.00296511
		25.2988	26.5056		0.00806798	0.00324277
		25.1164	26.6782		0.00915546	0.00287714
			26.4718			0.00331963
tnfa	24.5877	22.0327	22.9967	0.0104406	0.0776164	0.0369158
	24.4201	21.9604	22.8143	0.0117273	0.0816084	0.0418906
	24.3682	21.9272	22.9616	0.012156	0.0835056	0.037824
	24.0348	22.6581	23.2173	0.0153167	0.0503149	0.0316803
	24.1159	22.5084	23.4121	0.01448	0.0558173	0.02768
	23.8401	22.4105	22.8706	0.0175295	0.0597352	0.0402877
	24.3208	21.7435	23.1803	0.0125628	0.094846	0.032503
	24.3951	21.8366	23.082	0.0119317	0.0889197	0.0347948
	24.6384	21.9582	23.1398	0.0100804	0.0817292	0.0334295
	24.643	21.7148	22.9934	0.0100477	0.0967529	0.0369984
	23.6715	21.8114	22.947	0.0197029	0.0904836	0.0382097
	23.4364	21.7246	22.9716	0.0231899	0.0960949	0.0375625
	24.3701	21.158	23.0269	0.0121403	0.142322	0.0361506
	23.5035	21.1387	23.1266	0.0221357	0.144236	0.0337352
	24.218	21.2185	23.1034	0.0134902	0.136476	0.0342841
	24.2463	21.6765	22.9618	0.0132279	0.0993537	0.0378201
	24.2394	21.7753	22.82	0.0132918	0.0927777	0.0417255
	23.7453	21.845	22.9281	0.0187207	0.0884039	0.0387137
	23.7212	22.2851	22.8596	0.0190353	0.0651604	0.0405946
	23.7774	22.1838	22.9014	0.0183084	0.0698983	0.039437
	23.8424	22.2363	22.9096	0.0175019	0.0674013	0.0392114
	23.6716	22.3555	23.331	0.0197016	0.0620548	0.0292795
	23.7742	22.1906	23.3942	0.0183496	0.0695706	0.028025
	23.7285	22.3512	23.5252	0.0189399	0.0622426	0.0255915
	23.5477	22.4171	23.3501	0.0214688	0.0594625	0.0288938
	23.6094	22.4873	23.4758	0.0205694	0.0566379	0.0264836
		22.4302	23.4836		0.0589227	0.0263403
		22.3859	23.4451		0.0607627	0.0270531
		22.2977	23.4002		0.0645919	0.0279089
		22.3034	23.3454		0.0643379	0.0289884
		22.4493	23.3462		0.0581488	0.0289723
		22.4138	23.2453		0.0595984	0.0310725
		22.1949	23.1679		0.0693627	0.0327852
			23.304			0.0298334
il6
29.3502	29.1277	26.1091	28.3502	0.000448789	0.004601	0.000902887
29.1354	29.0271	26.0767	28.1354	0.000481208	0.00470529	0.00104785
29.1394	28.9053	26.0932	28.1394	0.000523611	0.00465169	0.00104491
29.0761	28.4472	26.1134	28.0761	0.000719283	0.00458712	0.00109179
29.266	28.3858	26.1025	28.266	0.000750545	0.00462203	0.000957138
29.1097	28.4011	26.0418	28.1097	0.000742644	0.00482044	0.00106672
28.8728	28.3784	25.9522	27.8728	0.000754437	0.00512961	0.00125705
28.9611	28.4019	26.0269	27.9611	0.000742244	0.0048705	0.00118239
29.0652	28.4782	26.159	28.0652	0.000704008	0.00444452	0.00110009
29.9816	28.6055	26.2496	28.9816	0.000644544	0.00417403	0.000582878
29.9812	28.4383	26.0939	28.9812	0.000723733	0.00464973	0.00058304
30.0768	28.6144	26.2741	29.0768	0.000640566	0.00410374	0.000545639
29.8032	29.2094	26.7166	28.8032	0.000424078	0.00301975	0.000659605
29.8998	29.1335	26.7583	28.8998	0.000447013	0.00293364	0.000616847
29.7729	29.3332	26.8337	28.7729	0.00038922	0.00278432	0.000673566
29.4731	28.3096	26.6872	28.4731	0.000791267	0.00308186	0.000829137
29.1991	29.1694	26.5087	28.1991	0.000436026	0.00348773	0.00100256
29.0934	29.0279	26.4172	28.0934	0.000480945	0.00371622	0.00107878
29.1096	28.8218	26.8579	28.1096	0.000554811	0.0027379	0.00106672
29.2609	28.9626	27.0042	28.2609	0.000503224	0.00247387	0.000960545
29.3059	28.9211	26.9171	28.3059	0.000517899	0.00262793	0.000931067
29.2697	29.0021	27.0638	28.2697	0.000489607	0.00237387	0.000954712
29.4171	29.0612	27.2151	28.4171	0.00046997	0.00213745	0.000862011
29.3098	29.0089	27.0958	28.3098	0.000487332	0.00232171	0.000928556
29.4876	29.3689	27.2165	28.4876	0.000379694	0.00213542	0.000820855
29.2549	29.1787	27.0616	28.2549	0.000433224	0.00237737	0.000964524
29.1556	28.9335	27.092	28.1556	0.000513452	0.00232792	0.0010333
29.1868		25.91	28.1868		0.00528174	0.0010112
29.025		25.9159	28.025		0.00526001	0.00113122
29.1287		25.8804	28.1287		0.00539129	0.00105276
29.225		25.8634	28.225		0.00545509	0.000984745
29.1408		25.9651	28.1408		0.00508381	0.00104391
29.2181		26.0202	28.2181		0.00489311	0.000989448
29.3555			28.3555			0.000899604
il1b
	18.0566	15.1692	17.2037	0.965577	9.038	2.04672
	17.7792	15.0014	16.9899	1.17028	10.1532	2.37366
	18.2096	15.0437	16.9776	0.868424	9.85922	2.39403
	18.406	15.3867	16.475	0.757889	7.77342	3.39181
	18.2948	15.5114	16.4665	0.818637	7.12973	3.41189
	18.1716	15.4742	16.2972	0.891589	7.31563	3.83664
	17.735	15.0599	16.9624	1.2067	9.74953	2.41946
	18.5023	14.8316	16.7563	0.708934	11.421	2.79091
	18.4978	15.009	16.7443	0.711159	10.0998	2.81424
	17.6596	15.573	17.2512	1.27148	6.83169	1.98053
	17.8321	15.5168	17.1547	1.12818	7.1031	2.11747
	17.7759	15.7824	17.346	1.17301	5.90861	1.85447
	18.1966	14.5439	17.3706	0.876278	13.9416	1.8232
	18.1535	14.2111	17.079	0.902869	17.5582	2.2316
	18.1455	14.1559	17.1568	0.907892	18.243	2.11442
	18.174	15.8943	17.5894	0.890097	5.46779	1.56666
	18.2308	16.1253	17.5503	0.855729	4.65864	1.60966
	18.0884	15.7867	17.5397	0.944528	5.89118	1.62148
	18.1493	15.4814	17.6664	0.905505	7.27917	1.48519
	18.1969	15.4468	17.4275	0.876123	7.4561	1.75265
	18.1761	15.6239	17.4267	0.88881	6.59454	1.75368
	18.2826	15.6281	17.3926	0.825586	6.57569	1.79559
	18.1726	15.3318	17.3587	0.890983	8.075	1.83829
	18.2256	15.3913	17.3225	0.858834	7.74846	1.88503
	18.5359	15.5833	17.2707	0.692623	6.78287	1.95393
	18.4643	15.3675	17.2239	0.727891	7.87715	2.01834
	18.5523	15.2565	17.3633	0.684784	8.50758	1.83244
		15.417	17.3181		7.61151	1.89072
		15.3091	17.2643		8.20288	1.96259
		15.3817	17.5714		7.80047	1.58625
		15.4113	17.8459		7.64188	1.31145
		15.4666	17.3374		7.35461	1.86566
		14.8511	17.483		11.268	1.68652
			17.4222			1.75915

## Sheet: Sheet2
IL-23	0.00363807	0.00345386	0.00336869	0.00387604	0.00391101	0.00386676	0.00218016	0.00360044	0.00339712	0.00358298	0.0022175	0.0021721	0.00225005	0.00308986	0.00279012	0.00240843	0.00288094	0.00217083	0.00248119	0.00277313	0.00260107	0.00244012	0.00236432	0.00292689	0.00377999	0.00412431	0.00393226	0.004078	0.0022989	0.00397636	0.00221687	0.00222936									0.00683933	0.00696678	0.00715698	0.00861444	0.00824849	0.00918605	0.00712049	0.00887119	0.00803207
																																	0.00300546
TNFa	0.0169044	0.0164421	0.0163285	0.0226937	0.0199637	0.0190977	0.0104406	0.0117273	0.012156	0.0153167	0.01448	0.0175295	0.0125628	0.0119317	0.0100804	0.0100477	0.0197029	0.0231899	0.0121403	0.0221357	0.0134902	0.0132279	0.0132918	0.0187207	0.0190353	0.0183084	0.0175019	0.0197016	0.0183496	0.0189399	0.0214688	0.0205694									0.0825592	0.0880996	0.0826898	0.119861	0.122502	0.142219	0.0776164	0.0816084	0.0835056
																																	0.0157436
IL-6	0.00079141	0.00076716	0.00076539	0.00074783	0.00082581	0.00044879	0.00048121	0.00052361	0.00071928	0.00075055	0.00074264	0.00075444	0.00074224	0.00070401	0.00064454	0.00072373	0.00064057	0.00042408	0.00044701	0.00038922	0.00079127	0.00043603	0.00048094	0.00055481	0.00050322	0.0005179	0.00048961	0.00046997	0.00048733	0.00037969	0.00043322	0.00051345									0.00286357	0.0032366	0.00277907	0.0042288	0.00404406	0.00449767	0.004601	0.00470529	0.00465169
																																	0.000651676
IL-1b	1.0935	0.928183	0.908902	1.23852	1.31563	0.965577	1.17028	0.868424	0.757889	0.818637	0.891589	1.2067	0.708934	0.711159	1.27148	1.12818	1.17301	0.876278	0.902869	0.907892	0.890097	0.855729	0.944528	0.905505	0.876123	0.88881	0.825586	0.890983	0.858834	0.692623	0.727891	0.684784									9.85826	7.95967	9.41065	11.9974	10.3807	11.9056	9.038	10.1532	9.85922
																																	0.992182
	1.21049	1.14919	1.12086	1.28966	1.3013	1.28658	0.725399	1.19796	1.13031	1.19216	0.737823	0.722717	0.748653	1.02808	0.928349	0.80135	0.958567	0.722294	0.82556	0.922696	0.865447	0.811895	0.786674	0.973856	1.25771	1.37227	1.30837	1.35686	0.764907	1.32304	0.737613	0.741769	0	0	0	0	0	0	0	0	2.27563	2.31804	2.38132	2.86626	2.7445	3.05645	2.36918	2.95169	2.67249
	1.07373	1.04437	1.03716	1.44146	1.26805	1.21304	0.663167	0.744892	0.772127	0.972883	0.91974	1.11344	0.797965	0.757879	0.640285	0.638212	1.25149	1.47297	0.771124	1.40601	0.856872	0.84021	0.844269	1.1891	1.20908	1.16291	1.11168	1.2514	1.16553	1.20303	1.36365	1.30653									5.24399	5.59591	5.25229	7.61333	7.78109	9.03346	4.93004	5.1836	5.30411
	1.21442	1.17721	1.17449	1.14755	1.26721	0.68867	0.738419	0.803482	1.10374	1.15172	1.13958	1.15769	1.13897	1.08031	0.98905	1.11057	0.982958	0.650753	0.685939	0.59726	1.21421	0.66909	0.738005	0.851359	0.772194	0.79472	0.751309	0.721171	0.74781	0.582636	0.664778	0.787892									4.39416	4.96658	4.2645	6.48911	6.20563	6.9017	7.06026	7.22029	7.13804
	1.10212	0.935497	0.916064	1.24828	1.326	0.973185	1.17951	0.875266	0.763861	0.825087	0.898614	1.21621	0.71452	0.716763	1.2815	1.13707	1.18225	0.883182	0.909983	0.915046	0.89711	0.862472	0.951971	0.912639	0.883027	0.895813	0.832091	0.898004	0.865601	0.69808	0.733626	0.690179									9.93594	8.02239	9.4848	12.0919	10.4625	11.9994	9.10921	10.2332	9.9369
	1.21049	1.14919	1.12086	1.28966	1.3013	1.28658	0.725399	1.19796	1.13031	1.19216	0.737823	0.722717	0.748653	1.02808	0.928349	0.80135	0.958567	0.722294	0.82556	0.922696	2.27563	2.31804	2.38132	2.86626	2.7445	3.05645	2.36918	2.95169	2.67249	2.93893	3.06661	2.97331	2.58262	2.5959	2.35592	2.88231	2.72405	2.61331	2.01323	2.17575	1.2418	1.29141	0.962983	0.843161	0.644586	0.558326	1.48556	0.974086	0.954655
	1.07373	1.04437	1.03716	1.44146	1.26805	1.21304	0.663167	0.744892	0.772127	0.972883	0.91974	1.11344	0.797965	0.757879	0.640285	0.638212	1.25149	1.47297	0.771124	1.40601	5.24399	5.59591	5.25229	7.61333	7.78109	9.03346	4.93004	5.1836	5.30411	3.1959	3.5454	3.79426	6.02443	5.648	5.19127	6.14555	5.74734	6.10375	9.03999	9.16158	1.92948	1.98555	1.99491	1.05431	0.930338	1.55121	2.34481	2.66081	2.40251
	1.21442	1.17721	1.17449	1.14755	1.26721	0.68867	0.738419	0.803482	1.10374	1.15172	1.13958	1.15769	1.13897	1.08031	0.98905	1.11057	0.982958	0.650753	0.685939	0.59726	4.39416	4.96658	4.2645	6.48911	6.20563	6.9017	7.06026	7.22029	7.13804	7.03896	7.09253	7.39699	7.87141	7.47381	6.82014	6.40507	7.13503	6.29721	4.63382	4.50168	2.13804	2.08966	2.0232	1.89453	2.38557	1.38549	1.60793	1.60342	1.67536
	1.10212	0.935497	0.916064	1.24828	1.326	0.973185	1.17951	0.875266	0.763861	0.825087	0.898614	1.21621	0.71452	0.716763	1.2815	1.13707	1.18225	0.883182	0.909983	0.915046	9.93594	8.02239	9.4848	12.0919	10.4625	11.9994	9.10921	10.2332	9.9369	7.83467	7.1859	7.37327	9.82635	11.511	10.1794	6.88552	7.15907	5.95516	14.0515	17.6966	2.081	1.63927	2.07636	0.838869	0.88495	0.924264	2.06284	2.39237	2.4129
[truncated: 70 more columns]
