# Supplementary material for: Allosteric inhibition of SHP2 uncovers aberrant TLR7 trafficking in aggravating psoriasis
Source: EMBO Mol Med. 2021 Dec 22;14(3):e14455. doi: 10.15252/emmm.202114455 (PMC8899919; doi:10.15252/emmm.202114455)
Supplement: Supplementary file 5 — Source Data for Figure 2 [file EMMM-14-e14455-s003.zip]

Archive with 51 entries (34 files):
- Figure_2/
- Figure_2/.DS_Store
- Figure_2/2_A/
- Figure_2/2_A/.DS_Store
- Figure_2/2_A/skin_epidermal_thickness.xlsx
- Figure_2/2_A/H&E/
- Figure_2/2_A/H&E/IMQ.tif
- Figure_2/2_A/H&E/S1.tif
- Figure_2/2_A/H&E/S10.tif
- Figure_2/2_A/H&E/S3.tif
- Figure_2/2_A/H&E/Sham.tif
- Figure_2/2_A/Photos/
- Figure_2/2_A/Photos/IMQ.jpg
- Figure_2/2_A/Photos/S1.jpg
- Figure_2/2_A/Photos/S10.jpg
- Figure_2/2_A/Photos/S3.jpg
- Figure_2/2_A/Photos/Sham.jpg
- Figure_2/2_B/
- Figure_2/2_B/clinical_scores.xlsx
- Figure_2/2_C/
- Figure_2/2_C/ELISA.xlsx
- Figure_2/2_D/
- Figure_2/2_D/qPCR-Il23_Il17_Il22.xlsx
- Figure_2/2_E/
- Figure_2/2_E/qPCR-Tnfa_Il6_Il1b.xlsx
- __MACOSX/
- __MACOSX/Figure_2/
- __MACOSX/Figure_2/._.DS_Store
- __MACOSX/Figure_2/2_A/
- __MACOSX/Figure_2/2_A/._.DS_Store
- __MACOSX/Figure_2/2_A/._skin_epidermal_thickness.xlsx
- __MACOSX/Figure_2/2_A/H&E/
- __MACOSX/Figure_2/2_A/H&E/._IMQ.tif
- __MACOSX/Figure_2/2_A/H&E/._S1.tif
- __MACOSX/Figure_2/2_A/H&E/._S10.tif
- __MACOSX/Figure_2/2_A/H&E/._S3.tif
- __MACOSX/Figure_2/2_A/H&E/._Sham.tif
- __MACOSX/Figure_2/2_A/Photos/
- __MACOSX/Figure_2/2_A/Photos/._IMQ.jpg
- __MACOSX/Figure_2/2_A/Photos/._S1.jpg
- __MACOSX/Figure_2/2_A/Photos/._S10.jpg
- __MACOSX/Figure_2/2_A/Photos/._S3.jpg
- __MACOSX/Figure_2/2_A/Photos/._Sham.jpg
- __MACOSX/Figure_2/2_B/
- __MACOSX/Figure_2/2_B/._clinical_scores.xlsx
- __MACOSX/Figure_2/2_C/
- __MACOSX/Figure_2/2_C/._ELISA.xlsx
- __MACOSX/Figure_2/2_D/
- __MACOSX/Figure_2/2_D/._qPCR-Il23_Il17_Il22.xlsx
- __MACOSX/Figure_2/2_E/
- __MACOSX/Figure_2/2_E/._qPCR-Tnfa_Il6_Il1b.xlsx
