# Supplementary material for: Allosteric inhibition of SHP2 uncovers aberrant TLR7 trafficking in aggravating psoriasis
Source: EMBO Mol Med. 2021 Dec 22;14(3):e14455. doi: 10.15252/emmm.202114455 (PMC8899919; doi:10.15252/emmm.202114455)
Supplement: Supplementary file 5 — Source Data for Figure 2 [file EMMM-14-e14455-s003.zip › Figure_2/2_A/skin_epidermal_thickness.xlsx]

## Sheet: Sheet1
Normal	121	4.544	163.254	145	189	0	20.777	IMQ	151	20.564	164.181	133.098	181.799	-9.462	94.788	1	181	11.851	166.075	144.469	188.376	38.234	54.556	3	211	9.415	177.857	152.067	193.395	32.735	43.226	10	241	6.792	152.289	119	166.417	2.386	31.193
	122	4.825	169.926	158	197	0	22.076		152	17.566	165.358	144.333	173.61	-18.726	80.899		182	8.9	178.822	157.172	189.884	10.954	41.003		212	10.493	177.313	169.041	185.468	23.806	48.258		242	7.073	156.373	139.333	167.485	23.499	32.569
	123	4.825	173.003	164.667	198.333	0	22.076		153	16.723	170.207	116.102	196.196	-32.619	77.089		183	11.383	177.129	143.175	207.667	7.125	52.348		213	8.619	176.211	136.593	189.333	23.199	39.559		243	5.715	165.663	157.55	176	-5.711	26.101
	124	4.075	167.728	137	195.837	24.775	18.593		154	60.221	135.177	92	155.374	-40.601	115.244		184	9.837	180.244	165	189.303	18.435	45.172		214	9.931	172.974	136.305	186.165	19.983	45.599		244	6.23	159.662	144	169.667	0	28.569
	125	5.106	172.627	148.667	202	0	23.375		155	18.362	158.032	112.924	183.437	10.62	84.558		185	9.79	177.998	144.504	199.521	11.634	45.078		215	7.401	178.713	168.716	194.372	17.745	34.086		245	5.246	160.404	138.367	169.741	-12.529	23.945
	126	3.326	163.598	144.667	189.98	-59.036	15.144		156	61.578	145.404	100.283	180.72	-39.611	117.635		186	12.179	165.27	133.99	197	13.392	56.065		216	8.572	175.252	157.73	206	-17.241	39.431		246	5.293	160.063	146.599	184.064	-36.254	24.155
	127	4.028	159.348	148.575	171.509	-39.289	18.456		157	47.743	145.924	129.324	162.085	5.906	91.109		187	12.835	169.196	145.505	185.033	-50.356	59.025		217	8.666	171.49	150.537	192.333	-19.026	39.835		247	5.246	159.594	141	167.925	12.529	23.945
	128	4.403	165.951	157.964	199.667	-14.931	20.16		158	47.472	134.318	93.322	152.425	3.945	90.84		188	12.694	165.943	140.756	197.904	16.821	58.336		218	8.853	170.525	150.652	183.667	-37.235	40.777		248	6.09	162.842	145.628	175	-21.801	27.973
	129	4.31	158.954	138.657	182.667	-66.801	19.78		159	61.578	141.641	92.117	161.754	-39.611	117.635		189	37.706	134.979	104.667	156.359	55.62	71.943		219	9.041	163.97	141.144	181.667	-20.136	41.494		249	4.028	159.883	151.639	168	-45	18.365
	130	5.246	166.655	157.321	177.071	-12.529	23.945		160	45.844	134.848	100	156.833	2.045	87.556		190	33.095	147.37	127.355	158.292	-63.435	62.889		220	6.886	178.58	160.667	186.817	19.179	31.623		250	3.841	159.491	141.667	173.379	-41.987	17.471
	131	4.825	172.553	151.333	186	90	22.076		161	13.678	172.347	142.333	191.012	57.619	63.045		191	9.228	180.483	153.308	196.349	40.03	42.399		221	10.727	178.256	163	193	0	49.346		251	5.996	155.846	130.992	199	-5.44	27.394
	132	5.621	178.9	152.759	189.632	-45	25.711		162	14.709	166.642	105.186	188.333	12.171	67.751		192	10.586	182.705	147.027	197.711	43.919	48.676		222	8.76	186.443	169.516	205.161	-1.848	40.277		252	8.244	155.083	135.376	204.323	5.906	37.86
	133	5.2	180.987	159.223	198.793	29.358	23.839		163	15.973	161.724	128.741	186.688	20.674	73.563		193	9.134	185.419	165.795	200.03	8.881	42.059		223	7.963	180.704	158.056	193.071	-16.504	36.569		253	7.635	157.066	125.84	204	-2.121	35.086
	134	5.715	179.919	161.182	207.473	5.711	26.101		164	13.116	167.062	132.77	194.576	14.931	60.479		194	33.095	147.37	127.355	158.292	-63.435	62.889		224	9.603	186.179	147	198	0	44.152		254	7.354	157.459	115.974	190.756	2.203	33.788
	135	4.497	181.605	143	187.653	-55.305	20.533		165	15.083	172.197	130.352	208.935	20.807	69.459		195	9.041	185.273	169.5	197.375	1.79	41.575		225	8.76	185.374	166.331	194.576	-20.772	40.277		255	6.792	145.195	122.167	174.333	-2.386	31.193
	136	3.701	175.003	140.032	183.661	32.471	16.932		166	17.426	166.233	149.262	181.948	14.036	80.313		196	11.008	185.635	154.333	197.667	0	50.645		226	9.884	184.384	163	201.187	36.87	45.451		256	7.073	159.461	130.68	179.347	-2.291	32.491
	137	4.263	178.473	149.333	187	0	19.479		167	14.193	169.08	134.79	200.333	20.956	65.357		197	12.694	186.956	164.333	204.126	1.273	58.451		227	8.994	189.261	164.333	198.72	24.146	41.27		257	6.558	151.92	117.887	186.667	-4.97	29.98
	138	4.872	181.92	158.487	195.333	6.71	22.228		168	15.552	169.106	137.005	203.578	35.417	71.705		198	10.259	187.792	166.667	195.401	52.815	47.269		228	8.76	186.642	166.48	194.113	33.179	40.34		258	6.839	159.541	135.936	171.333	-7.125	31.409
	139	4.028	183.979	170.333	203.333	39.289	18.456		169	15.271	171.001	134.47	201.654	25.145	70.292		199	9.181	188.717	171.21	200	33.69	42.139		229	8.619	189.77	159.32	197.275	23.199	39.559		259	6.98	158.668	140.056	168.018	-14.036	32.125
	140	4.591	180.814	146	205.243	21.801	20.979		170	13.912	171.962	152.375	194.375	6.981	64.106		200	9.275	185.887	163.02	201.727	58.736	42.538		230	11.008	187.575	172.464	196	41.878	50.578		260	7.495	160.376	145.197	174.993	-29.476	34.308
	141	5.012	154.653	130.982	184.473	16.39	23.011		171	13.022	167.125	145.976	186	-3.731	59.862		201	9.603	182.746	163.496	197.142	28.072	44.152		231	7.87	163.221	149	176.523	21.038	36.175		261	7.729	162.044	149.711	193.713	-8.427	35.445
	142	4.31	170.686	147.222	202.301	7.595	19.651		172	48.286	141.677	119.582	149.932	-23.962	92.333		202	11.476	166.893	150.624	197.761	27.824	52.861		232	7.495	165.678	146.997	173.378	10.886	34.382		262	8.244	159.928	137.304	176.103	5.906	37.86
	143	4.872	154.938	148.997	166.333	6.71	22.228		173	44.488	135.283	114.804	146.855	-6.34	84.894		203	38.249	139.077	125.17	169.667	-70.017	73.154		233	8.76	170.381	134.172	202.731	-1.848	40.277		263	9.603	163.381	123.127	177	1.685	44.171
	144	3.982	158.988	145.184	184.333	21.038	18.087		174	42.589	144.225	119.795	162.692	-94.399	81.49		204	11.008	179.578	140.883	191.028	-13.325	50.712		234	8.619	166.817	151.571	177.945	-31.608	39.644		264	9.884	161.406	145.962	188.333	-3.27	45.525
	145	4.356	159.753	147.589	193.424	31.608	19.822		175	13.725	161.267	132.991	184.74	53.366	63.112		205	9.978	183.933	158.639	199.421	-25.115	45.894		235	6.23	152.713	127.742	175.292	50.528	28.599		265	7.635	160.341	140.728	199.284	2.121	35.086
	146	4.731	160.581	133.54	197	32.735	21.613		176	13.631	164.083	141.492	188.333	-18.06	62.831		206	13.069	171.797	153.553	199.628	37.117	60.255		236	7.448	164.609	153.502	175.22	24.624	34.284		266	8.76	160.611	138.667	178.828	-1.848	40.277
	147	3.982	163.558	152.381	192	4.086	18.227		177	15.411	161.499	138.055	179.667	8.427	70.889		207	13.303	179.527	159.155	203.079	17.281	61.199		237	8.853	161.176	117.756	177.538	26.565	40.652		267	8.197	163.469	148.333	181	0	37.659
	148	4.31	152.65	144.882	158	7.595	19.651		178	14.662	160.012	135.197	173.112	67.38	67.527		208	10.259	182.006	170.633	190.262	20.925	47.269		238	9.134	160.065	115.791	176	16.189	41.919		268	9.603	154.901	137	173.333	0	44.152
	149	3.935	142.964	133.74	160.333	59.744	18.041		179	13.678	165.604	144.414	176.5	8.297	62.992		209	11.383	181.369	152.028	195.155	7.125	52.348		239	7.916	168.196	151.143	180.024	4.086	36.453		269	7.073	158.263	146.52	166.187	2.291	32.491
	150	4.028	165.367	150	192.764	8.13	18.365		180	13.397	169.237	145.472	191.333	24.944	61.584		210	8.994	183.718	168.767	205.284	-12.724	41.27		240	9.088	170.318	132.817	188.104	-25.769	41.818		270	8.01	163.563	142.215	194	8.13	36.73

## Sheet: Sheet2
	sham	IMQ	S1	S3	S10
	20.777	94.788	54.556	43.226	31.193
	22.076	80.899	41.003	48.258	32.569
	22.076	77.089	52.348	39.559	26.101
	18.593	115.244	45.172	45.599	28.569
	23.375	84.558	45.078	34.086	23.945
						21.3794	90.5156	47.6314	42.1456	28.4754
	15.144	117.635	56.065	39.431	24.155
	18.456	91.109	59.025	39.835	23.945							sham	IMQ	S1	S3	S10
	20.16	90.84	58.336	40.777	27.973							21.3794	90.5156	47.6314	42.1456	28.4754
	19.78	117.635	71.943	41.494	18.365							19.497	100.955	61.6516	38.632	22.3818
	23.945	87.556	62.889	31.623	17.471							23.652	66.8594	47.5196	42.1242	33.0642
						19.497	100.955	61.6516	38.632	22.3818		19.6148	70.3546	48.2084	43.4396	32.0626
	22.076	63.045	42.399	49.346	27.394							20.5598	76.3382	53.3546	35.8154	39.6174
	25.711	67.751	48.676	40.277	37.86							19.1794	65.1646	52.4682	39.0252	38.2618
	23.839	73.563	42.059	36.569	35.086
	26.101	60.479	62.889	44.152	33.788
	20.533	69.459	41.575	40.277	31.193
						23.652	66.8594	47.5196	42.1242	33.0642
	16.932	80.313	50.645	45.451	32.491
	19.479	65.357	58.451	41.27	29.98
	22.228	71.705	47.269	40.34	31.409
	18.456	70.292	42.139	39.559	32.125
	20.979	64.106	42.538	50.578	34.308
						19.6148	70.3546	48.2084	43.4396	32.0626
	23.011	59.862	44.152	36.175	35.445
	19.651	92.333	52.861	34.382	37.86
	22.228	84.894	73.154	40.277	44.171
	18.087	81.49	50.712	39.644	45.525
	19.822	63.112	45.894	28.599	35.086
						20.5598	76.3382	53.3546	35.8154	39.6174
	21.613	62.831	60.255	34.284	40.277
	18.227	70.889	61.199	40.652	37.659
	19.651	67.527	47.269	41.919	44.152
	18.041	62.992	52.348	36.453	32.491
	18.365	61.584	41.27	41.818	36.73
						19.1794	65.1646	52.4682	39.0252	38.2618
