# Supplementary material for: Allosteric inhibition of SHP2 uncovers aberrant TLR7 trafficking in aggravating psoriasis
Source: EMBO Mol Med. 2021 Dec 22;14(3):e14455. doi: 10.15252/emmm.202114455 (PMC8899919; doi:10.15252/emmm.202114455)
Supplement: Supplementary file 5 — Source Data for Figure 2 [file EMMM-14-e14455-s003.zip › Figure_2/2_B/clinical_scores.xlsx]

## Sheet: Sheet1
Days	Sham						IMQ						SHP099 1 mg/kg						SHP099 3 mg/kg						SHP099 10 mg/kg
1	0	0	0	0	0	0	0	0	0	0	0	0	0	0	0	0	0	0	0	0	0	0	0	0	0	0	0	0	0	0
2	0	0	0	0	0	0	0	2	1	1	1	1	1	0	0	0	0	0	2	1	1	0	0	0	1	1	0	0	0	0
3	0	0	0	0	0	0	1	3	3	2	2	2	2	2	1	1	1	1	2	2	1	1	1	1	1	1	1	1	1	0
4	0	0	0	0	0	0	1	2	2	4	4	3	1	3	2	2	2	2	1	2	2	2	2	2	2	1	1	1	1	0
5	0	0	0	0	0	0	1	1	3	2	2	2	2	2	1	1	1	1	2	2	1	1	1	1	2	1	1	1	1	0
