# Supplementary material for: Allosteric inhibition of SHP2 uncovers aberrant TLR7 trafficking in aggravating psoriasis
Source: EMBO Mol Med. 2021 Dec 22;14(3):e14455. doi: 10.15252/emmm.202114455 (PMC8899919; doi:10.15252/emmm.202114455)
Supplement: Supplementary file 5 — Source Data for Figure 2 [file EMMM-14-e14455-s003.zip › Figure_2/2_C/ELISA.xlsx]

## Sheet: IL-23A
	Normal	PBS	SHP099
	4.21053	87.2632	29.3684
	5.68421	60.9474	31.4737
	1.94737	55.6842	21.4737
	12.5263	114.105	37.2632
	8.23233	55.1579	24.1053
	7.38927	98.6546	25.6842

## Sheet: IL-17A
	Normal	PBS	SHP099
	80.744	574.895	313.714
	89.844	563.065	275.492
	159.917	530.303	269.082
	206.972	519.383	247.923
	230.178	559.55	295.7
	153.962	516.653	260.209
