# Supplementary material for: Allosteric inhibition of SHP2 uncovers aberrant TLR7 trafficking in aggravating psoriasis
Source: EMBO Mol Med. 2021 Dec 22;14(3):e14455. doi: 10.15252/emmm.202114455 (PMC8899919; doi:10.15252/emmm.202114455)
Supplement: Supplementary file 5 — Source Data for Figure 2 [file EMMM-14-e14455-s003.zip › Figure_2/2_D/qPCR-Il23_Il17_Il22.xlsx]

## Sheet: Sheet1
Sham	IMQ	SHP099 10 mg/kg	IL23
0.00365	0.0052	0.00309		1.1442	1.63009	0.968652
0.00354	0.00354	0.00233		1.10972	1.10972	0.730408
0.00376	0.00408	0.00182		1.17868	1.279	0.570533
0.00267	0.00416	0.00202		0.836991	1.30408	0.633229
0.00326	0.00369	0.00266		1.02194	1.15674	0.833856
0.00226	0.00437	0.00263		0.708464	1.36991	0.824451
0.00319
0.00042	0.00055	0.00036	IL17	1.59494	2.08861	1.36709
0.0001	0.00071	0.000184		0.379747	2.6962	0.698734
0.00016	0.00063	0.0001		0.607595	2.39241	0.379747
0.00013	0.00032	0.000212		0.493671	1.21519	0.805063
0.00038	0.00033	0.000192		1.44304	1.25316	0.729114
0.00039	0.00087	0.000256		1.48101	3.3038	0.972152
0.000263333
0.00326	0.01095	0.00762	IL22	0.722038	2.42525	1.68771
0.00586	0.014	0.0044		1.2979	3.10078	0.974529
0.0033	0.01018	0.00694		0.730897	2.25471	1.5371
0.0028	0.01155	0.00513		0.620155	2.55814	1.13621
0.00554	0.01192	0.00637		1.22702	2.64009	1.41085
0.00633	0.01075	0.00593		1.40199	2.38095	1.3134
0.004515
