# Supplementary material for: Allosteric inhibition of SHP2 uncovers aberrant TLR7 trafficking in aggravating psoriasis
Source: EMBO Mol Med. 2021 Dec 22;14(3):e14455. doi: 10.15252/emmm.202114455 (PMC8899919; doi:10.15252/emmm.202114455)
Supplement: Supplementary file 5 — Source Data for Figure 2 [file EMMM-14-e14455-s003.zip › Figure_2/2_E/qPCR-Tnfa_Il6_Il1b.xlsx]

## Sheet: Sheet1
Sham	IMQ	SHP099 10 mg/kg
0.0001	0.00052	0.0002	TNFa	0.909091	4.72727	1.81818
0.00021	0.0011	0.00024		1.90909	10	2.18182
5e-05	0.00103	0.00016		0.454545	9.36364	1.45455
0.0002	0.00063	0.00022		1.81818	5.72727	2
6e-05	0.00051	0.00037		0.545455	4.63636	3.36364
4e-05	0.00032	0.00041		0.363636	2.90909	3.72727
0.00011
0.0025	0.00986	0.0045	IL6	0.588697	2.32182	1.05965
0.00641	0.01746	0.00355		1.50942	4.11146	0.83595
0.00549	0.00891	0.00301		1.29278	2.09812	0.708791
0.00303	0.01588	0.00309		0.713501	3.7394	0.72763
0.00382	0.00958	0.00374		0.899529	2.25589	0.880691
0.00423	0.00847	0.00427		0.996075	1.99451	1.00549
0.00424667
0.00113	0.00689	0.00324	IL1b	1.51002	9.20713	4.32962
0.00077	0.00507	0.00272		1.02895	6.77506	3.63474
0.00018	0.01026	0.00313		0.240535	13.7105	4.18263
0.00089	0.00856	0.00342		1.18931	11.4388	4.57016
0.00042	0.00687	0.00263		0.561247	9.1804	3.51448
0.0011	0.00636	0.00314		1.46993	8.49889	4.19599
0.000748333
