# Supplementary material for: Allosteric inhibition of SHP2 uncovers aberrant TLR7 trafficking in aggravating psoriasis
Source: EMBO Mol Med. 2021 Dec 22;14(3):e14455. doi: 10.15252/emmm.202114455 (PMC8899919; doi:10.15252/emmm.202114455)
Supplement: Supplementary file 6 — Source Data for Figure 3 [file EMMM-14-e14455-s008.zip]

Archive with 19 entries (10 files):
- Figure_3/
- Figure_3/.DS_Store
- Figure_3/3_C/
- Figure_3/3_C/meta.data.csv
- Figure_3/3_D/
- Figure_3/3_D/heatmap.csv
- Figure_3/3_F/
- Figure_3/3_F/.DS_Store
- Figure_3/3_F/Inflammation_gMeanExp.csv
- __MACOSX/
- __MACOSX/Figure_3/
- __MACOSX/Figure_3/._.DS_Store
- __MACOSX/Figure_3/3_C/
- __MACOSX/Figure_3/3_C/._meta.data.csv
- __MACOSX/Figure_3/3_D/
- __MACOSX/Figure_3/3_D/._heatmap.csv
- __MACOSX/Figure_3/3_F/
- __MACOSX/Figure_3/3_F/._.DS_Store
- __MACOSX/Figure_3/3_F/._Inflammation_gMeanExp.csv
