# Supplementary material for: Allosteric inhibition of SHP2 uncovers aberrant TLR7 trafficking in aggravating psoriasis
Source: EMBO Mol Med. 2021 Dec 22;14(3):e14455. doi: 10.15252/emmm.202114455 (PMC8899919; doi:10.15252/emmm.202114455)
Supplement: Supplementary file 6 — Source Data for Figure 3 [file EMMM-14-e14455-s008.zip › Figure_3/3_C/meta.data.csv]

	orig.ident	nCount_RNA	nFeature_RNA	percent.mt	refCluster	cluster_name	Major_cluster	orig	M_org	umap_x	umap_y
IMQ_1@@_AAACCCAAGATCACCT-1	IMQ_1	4849	1093	0.35058775	M3	Neutrophil	Myeloid cells	IMQ	IMQ_Myeloid cells	7.134147534	2.661113938
IMQ_1@@_AAAGGATGTACATACC-1	IMQ_1	5161	1296	0.697539237	M3	Neutrophil	Myeloid cells	IMQ	IMQ_Myeloid cells	7.139958749	2.416740616
IMQ_1@@_AAAGGGCTCGTTATCT-1	IMQ_1	5530	1105	0.922242315	M3	Neutrophil	Myeloid cells	IMQ	IMQ_Myeloid cells	7.144300351	2.550659378
IMQ_1@@_AACAAAGGTCGGCACT-1	IMQ_1	2265	893	0.04415011	M3	Neutrophil	Myeloid cells	IMQ	IMQ_Myeloid cells	7.065736661	1.810445984
IMQ_1@@_AACCATGGTAGAATAC-1	IMQ_1	4173	1174	0.431344357	M3	Neutrophil	Myeloid cells	IMQ	IMQ_Myeloid cells	7.052675614	2.438385447
IMQ_1@@_AACCTGACAAACTAGA-1	IMQ_1	5182	1250	0.945580857	M3	Neutrophil	Myeloid cells	IMQ	IMQ_Myeloid cells	7.470085034	2.6182458
IMQ_1@@_AACGGGATCGTAGCTA-1	IMQ_1	5132	1270	0.506625097	M3	Neutrophil	Myeloid cells	IMQ	IMQ_Myeloid cells	7.15373982	2.629502018
IMQ_1@@_AACGTCAAGCTAGAAT-1	IMQ_1	4505	1104	0.577136515	M3	Neutrophil	Myeloid cells	IMQ	IMQ_Myeloid cells	7.166556249	2.625772913
IMQ_1@@_AAGAACACATCTAGAC-1	IMQ_1	5090	1134	0.353634578	M3	Neutrophil	Myeloid cells	IMQ	IMQ_Myeloid cells	7.16527451	2.639918764
IMQ_1@@_AAGCCATGTAGCTTAC-1	IMQ_1	6784	1190	0.869693396	M3	Neutrophil	Myeloid cells	IMQ	IMQ_Myeloid cells	7.380686173	2.673698862
IMQ_1@@_AATGAAGCAGCTATTG-1	IMQ_1	2845	986	0.738137083	M3	Neutrophil	Myeloid cells	IMQ	IMQ_Myeloid cells	7.002420793	2.306710919
IMQ_1@@_AATGCCAGTCCCGCAA-1	IMQ_1	926	564	0.215982721	M3	Neutrophil	Myeloid cells	IMQ	IMQ_Myeloid cells	7.14591826	1.61046644
IMQ_1@@_AATTCCTTCGGCAGTC-1	IMQ_1	1275	614	0.392156863	M3	Neutrophil	Myeloid cells	IMQ	IMQ_Myeloid cells	7.135714421	1.751628121
IMQ_1@@_ACATGCATCAAGTGTC-1	IMQ_1	2505	880	0.199600798	M3	Neutrophil	Myeloid cells	IMQ	IMQ_Myeloid cells	7.1218747	1.684330543
IMQ_1@@_ACCACAAAGGCCACCT-1	IMQ_1	18157	3076	0.864680289	M3	Neutrophil	Myeloid cells	IMQ	IMQ_Myeloid cells	7.98347939	1.800845106
IMQ_1@@_ACCTGTCGTTGCGAAG-1	IMQ_1	5590	1320	0.644007156	M3	Neutrophil	Myeloid cells	IMQ	IMQ_Myeloid cells	7.20934094	2.740318974
IMQ_1@@_ACGGTCGAGACATAAC-1	IMQ_1	3317	1283	1.025022611	M3	Neutrophil	Myeloid cells	IMQ	IMQ_Myeloid cells	7.117427239	2.067860564
IMQ_1@@_ACGTACAGTGTTCATG-1	IMQ_1	4839	1232	0.268650548	M3	Neutrophil	Myeloid cells	IMQ	IMQ_Myeloid cells	7.42777432	2.58374997
IMQ_1@@_ACGTAGTAGCGATGAC-1	IMQ_1	10412	1623	0.499423742	M3	Neutrophil	Myeloid cells	IMQ	IMQ_Myeloid cells	7.559182057	2.552844246
IMQ_1@@_AGATCCACATCGGCCA-1	IMQ_1	4343	1104	0.506562284	M3	Neutrophil	Myeloid cells	IMQ	IMQ_Myeloid cells	6.952244649	2.235671004
IMQ_1@@_AGCATCACAGAACTTC-1	IMQ_1	8304	1650	0.734585742	M3	Neutrophil	Myeloid cells	IMQ	IMQ_Myeloid cells	7.38221396	2.672434052
IMQ_1@@_AGCATCATCGAATCCA-1	IMQ_1	2371	1007	0.210881485	M3	Neutrophil	Myeloid cells	IMQ	IMQ_Myeloid cells	7.158652196	2.073774536
IMQ_1@@_AGCGATTAGATCCCGC-1	IMQ_1	5069	1478	0.434010653	M3	Neutrophil	Myeloid cells	IMQ	IMQ_Myeloid cells	7.762688527	2.236860235
IMQ_1@@_AGCGATTAGTCACTCA-1	IMQ_1	4726	1163	0.550148117	M3	Neutrophil	Myeloid cells	IMQ	IMQ_Myeloid cells	7.07226933	2.435229262
IMQ_1@@_AGCTCAACATACCACA-1	IMQ_1	3710	990	0.107816712	M3	Neutrophil	Myeloid cells	IMQ	IMQ_Myeloid cells	7.122951875	2.5629613
IMQ_1@@_AGGACGATCTGCTCTG-1	IMQ_1	5249	1352	0.342922461	M3	Neutrophil	Myeloid cells	IMQ	IMQ_Myeloid cells	7.170398602	2.52066799
IMQ_1@@_AGGAGGTGTACTTCCC-1	IMQ_1	4215	1108	0.759193357	M3	Neutrophil	Myeloid cells	IMQ	IMQ_Myeloid cells	7.220854173	2.697363575
IMQ_1@@_AGGGTTTTCAAACCCA-1	IMQ_1	4302	1120	0.488145049	M3	Neutrophil	Myeloid cells	IMQ	IMQ_Myeloid cells	7.139742742	2.418850382
IMQ_1@@_AGGTAGGTCACAAGGG-1	IMQ_1	2630	787	0.380228137	M3	Neutrophil	Myeloid cells	IMQ	IMQ_Myeloid cells	7.138463864	2.671164234
IMQ_1@@_AGGTCTACATGGGATG-1	IMQ_1	10487	2215	0.91541909	M3	Neutrophil	Myeloid cells	IMQ	IMQ_Myeloid cells	7.522562394	2.444890936
IMQ_1@@_AGGTTACCACGCACCA-1	IMQ_1	849	443	1.413427562	M3	Neutrophil	Myeloid cells	IMQ	IMQ_Myeloid cells	7.319513688	1.363556584
IMQ_1@@_AGGTTACTCCTACTGC-1	IMQ_1	10551	1948	0.454933182	M3	Neutrophil	Myeloid cells	IMQ	IMQ_Myeloid cells	7.431394944	2.720583161
IMQ_1@@_AGTCACAGTTTCACAG-1	IMQ_1	3642	1175	0.329489292	M3	Neutrophil	Myeloid cells	IMQ	IMQ_Myeloid cells	7.067473302	2.261263331
IMQ_1@@_AGTGCCGCAAATGGTA-1	IMQ_1	4334	1209	0.299953853	M3	Neutrophil	Myeloid cells	IMQ	IMQ_Myeloid cells	7.22267426	2.673021038
IMQ_1@@_ATACTTCAGGTCGTAG-1	IMQ_1	7347	1341	0.653327889	M3	Neutrophil	Myeloid cells	IMQ	IMQ_Myeloid cells	7.407509217	2.665689429
IMQ_1@@_ATCACGAGTACGATCT-1	IMQ_1	12449	3007	0.425737007	M3	Neutrophil	Myeloid cells	IMQ	IMQ_Myeloid cells	6.991700063	2.081562479
IMQ_1@@_ATCCTATTCGTGCACG-1	IMQ_1	4935	1376	0.567375887	M3	Neutrophil	Myeloid cells	IMQ	IMQ_Myeloid cells	7.21243609	2.632491549
IMQ_1@@_ATCGTCCGTCCGGATC-1	IMQ_1	4332	1069	0.369344414	M3	Neutrophil	Myeloid cells	IMQ	IMQ_Myeloid cells	7.170315633	2.666775425
IMQ_1@@_ATGGAGGGTGCGAGTA-1	IMQ_1	4553	1196	0.614979135	M3	Neutrophil	Myeloid cells	IMQ	IMQ_Myeloid cells	7.446830163	2.60325261
IMQ_1@@_ATGGAGGGTGTTCGTA-1	IMQ_1	3716	926	0.672766416	M3	Neutrophil	Myeloid cells	IMQ	IMQ_Myeloid cells	7.217510591	2.613827189
IMQ_1@@_ATTACTCAGGCTCTCG-1	IMQ_1	4339	1201	0.36874856	M3	Neutrophil	Myeloid cells	IMQ	IMQ_Myeloid cells	7.166025052	2.471616467
IMQ_1@@_ATTCATCTCGAGTACT-1	IMQ_1	5003	1317	0.839496302	M3	Neutrophil	Myeloid cells	IMQ	IMQ_Myeloid cells	7.441964517	2.382209976
IMQ_1@@_ATTCCCGGTGCCAAGA-1	IMQ_1	3864	995	0.543478261	M3	Neutrophil	Myeloid cells	IMQ	IMQ_Myeloid cells	7.103162179	2.636284788
IMQ_1@@_ATTGTTCTCTCCTGTG-1	IMQ_1	5011	1144	0.478946318	M3	Neutrophil	Myeloid cells	IMQ	IMQ_Myeloid cells	6.977790723	2.314770182
IMQ_1@@_CAACAACGTTGGATCT-1	IMQ_1	1549	668	3.163331181	M3	Neutrophil	Myeloid cells	IMQ	IMQ_Myeloid cells	7.845434556	1.799305876
IMQ_1@@_CAATACGGTTCAGTAC-1	IMQ_1	2513	869	0.676482292	M3	Neutrophil	Myeloid cells	IMQ	IMQ_Myeloid cells	7.03373755	2.12010022
IMQ_1@@_CACTAAGCAGTTCACA-1	IMQ_1	2405	1051	0.415800416	M3	Neutrophil	Myeloid cells	IMQ	IMQ_Myeloid cells	7.094454179	2.170372923
IMQ_1@@_CAGGCCACAAGTGGCA-1	IMQ_1	2987	998	0.602611316	M3	Neutrophil	Myeloid cells	IMQ	IMQ_Myeloid cells	7.13160027	2.454613407
IMQ_1@@_CAGTTCCCATCATCCC-1	IMQ_1	2885	769	0.519930676	M3	Neutrophil	Myeloid cells	IMQ	IMQ_Myeloid cells	7.040670285	2.307677706
IMQ_1@@_CAGTTCCGTCACAATC-1	IMQ_1	7463	1446	0.415382554	M3	Neutrophil	Myeloid cells	IMQ	IMQ_Myeloid cells	7.365898499	2.724603852
IMQ_1@@_CATAAGCCAAGGTCTT-1	IMQ_1	1107	672	0.903342367	M3	Neutrophil	Myeloid cells	IMQ	IMQ_Myeloid cells	7.165485272	1.601695379
IMQ_1@@_CATAAGCGTGCAGTGA-1	IMQ_1	4268	1040	0.960637301	M3	Neutrophil	Myeloid cells	IMQ	IMQ_Myeloid cells	7.085618863	2.388003786
IMQ_1@@_CATACAGGTACAGAAT-1	IMQ_1	4784	1058	0.627090301	M3	Neutrophil	Myeloid cells	IMQ	IMQ_Myeloid cells	7.481741319	2.632304867
IMQ_1@@_CATCCACTCATAGCAC-1	IMQ_1	2322	906	0.086132644	M3	Neutrophil	Myeloid cells	IMQ	IMQ_Myeloid cells	6.952886949	2.138244112
IMQ_1@@_CATTCCGGTGGCTGAA-1	IMQ_1	4297	1123	0.395624855	M3	Neutrophil	Myeloid cells	IMQ	IMQ_Myeloid cells	7.071795831	2.126362999
IMQ_1@@_CCACAAACAATCAAGA-1	IMQ_1	3214	902	0.404480398	M3	Neutrophil	Myeloid cells	IMQ	IMQ_Myeloid cells	7.049588094	1.886237105
IMQ_1@@_CCGTAGGGTACGGATG-1	IMQ_1	6122	1287	0.294021562	M3	Neutrophil	Myeloid cells	IMQ	IMQ_Myeloid cells	7.676938424	2.386123379
IMQ_1@@_CCGTGAGGTCCGAAGA-1	IMQ_1	2977	962	0.604635539	M3	Neutrophil	Myeloid cells	IMQ	IMQ_Myeloid cells	7.030216107	2.297533711
IMQ_1@@_CCTTCAGAGACCTGGA-1	IMQ_1	4581	1142	0.436585898	M3	Neutrophil	Myeloid cells	IMQ	IMQ_Myeloid cells	7.216733346	2.65417548
IMQ_1@@_CCTTGTGAGAGCATCG-1	IMQ_1	5284	1336	0.378501136	M3	Neutrophil	Myeloid cells	IMQ	IMQ_Myeloid cells	7.510577569	2.663372715
IMQ_1@@_CGAGGAATCCCTGTTG-1	IMQ_1	5046	1184	0.237812128	M3	Neutrophil	Myeloid cells	IMQ	IMQ_Myeloid cells	7.318574319	2.691302498
IMQ_1@@_CGAGGCTGTTCCGCAG-1	IMQ_1	2899	868	0.41393584	M3	Neutrophil	Myeloid cells	IMQ	IMQ_Myeloid cells	7.116140256	2.625659903
IMQ_1@@_CGAGTGCCAGGCTATT-1	IMQ_1	3198	832	1.844903064	M3	Neutrophil	Myeloid cells	IMQ	IMQ_Myeloid cells	6.986294637	2.255601605
IMQ_1@@_CGAGTTAGTCTCAGAT-1	IMQ_1	4832	1134	0.351821192	M3	Neutrophil	Myeloid cells	IMQ	IMQ_Myeloid cells	7.324505696	2.649017771
IMQ_1@@_CGCATAAGTCCAGGTC-1	IMQ_1	1062	479	0.376647834	M3	Neutrophil	Myeloid cells	IMQ	IMQ_Myeloid cells	7.083691487	1.827939232
IMQ_1@@_CGGAATTAGATGTAGT-1	IMQ_1	2330	1018	0.128755365	M3	Neutrophil	Myeloid cells	IMQ	IMQ_Myeloid cells	7.131407628	1.831518372
IMQ_1@@_CGGGTCACAAGCGCAA-1	IMQ_1	9551	1736	0.586326039	M3	Neutrophil	Myeloid cells	IMQ	IMQ_Myeloid cells	7.450612435	2.653245886
IMQ_1@@_CGTAATGGTCGATTTG-1	IMQ_1	4913	1545	2.300020354	M3	Neutrophil	Myeloid cells	IMQ	IMQ_Myeloid cells	7.391075025	2.000401696
IMQ_1@@_CTAACCCAGTAGCTCT-1	IMQ_1	3755	1090	0.585885486	M3	Neutrophil	Myeloid cells	IMQ	IMQ_Myeloid cells	7.079256425	2.262036761
IMQ_1@@_CTACCCAAGACGCCAA-1	IMQ_1	3394	939	0.795521509	M3	Neutrophil	Myeloid cells	IMQ	IMQ_Myeloid cells	7.029669175	2.165234049
IMQ_1@@_CTAGACAGTTACAGCT-1	IMQ_1	1937	679	0.154878678	M3	Neutrophil	Myeloid cells	IMQ	IMQ_Myeloid cells	7.088044057	1.711621602
IMQ_1@@_CTCAACCCACACACGC-1	IMQ_1	7214	1271	0.346548378	M3	Neutrophil	Myeloid cells	IMQ	IMQ_Myeloid cells	7.32015408	2.715768297
IMQ_1@@_CTCAACCCAGCTCGGT-1	IMQ_1	3173	903	0.28364324	M3	Neutrophil	Myeloid cells	IMQ	IMQ_Myeloid cells	7.075623879	1.849550684
IMQ_1@@_CTCAACCCATGCTGCG-1	IMQ_1	2200	761	0.909090909	M3	Neutrophil	Myeloid cells	IMQ	IMQ_Myeloid cells	7.074584374	1.984061678
IMQ_1@@_CTCATGCCAGAGATTA-1	IMQ_1	2792	807	0.250716332	M3	Neutrophil	Myeloid cells	IMQ	IMQ_Myeloid cells	7.132780442	2.28634568
IMQ_1@@_CTCATTAAGACTTCAC-1	IMQ_1	3531	1060	0.254885302	M3	Neutrophil	Myeloid cells	IMQ	IMQ_Myeloid cells	7.066254983	2.190063198
IMQ_1@@_CTGAGCGGTATATGGA-1	IMQ_1	2163	872	0.046232085	M3	Neutrophil	Myeloid cells	IMQ	IMQ_Myeloid cells	7.116800675	2.003023585
IMQ_1@@_CTGTACCCATGACAGG-1	IMQ_1	2554	909	1.292090838	M3	Neutrophil	Myeloid cells	IMQ	IMQ_Myeloid cells	7.09070004	2.408106764
IMQ_1@@_CTTCCGAAGCAGCACA-1	IMQ_1	8209	1685	0.487270069	M3	Neutrophil	Myeloid cells	IMQ	IMQ_Myeloid cells	7.242980847	2.595315655
IMQ_1@@_CTTTCGGTCATGAGGG-1	IMQ_1	6837	1267	0.424162644	M3	Neutrophil	Myeloid cells	IMQ	IMQ_Myeloid cells	7.388768563	2.672299345
IMQ_1@@_GAAGAATGTGAATATG-1	IMQ_1	3190	1063	0.219435737	M3	Neutrophil	Myeloid cells	IMQ	IMQ_Myeloid cells	7.165803323	1.8067288
IMQ_1@@_GAAGCCCGTACATACC-1	IMQ_1	5380	1408	0.427509294	M3	Neutrophil	Myeloid cells	IMQ	IMQ_Myeloid cells	7.694697747	2.272011479
IMQ_1@@_GACCAATAGCACAAAT-1	IMQ_1	5947	1273	0.487640827	M3	Neutrophil	Myeloid cells	IMQ	IMQ_Myeloid cells	7.275527844	2.726370772
IMQ_1@@_GACTCAATCTCCCATG-1	IMQ_1	20739	2732	0.597907324	M3	Neutrophil	Myeloid cells	IMQ	IMQ_Myeloid cells	7.556064496	2.543949564
IMQ_1@@_GAGGCAATCAGTAGGG-1	IMQ_1	4155	984	0.36101083	M3	Neutrophil	Myeloid cells	IMQ	IMQ_Myeloid cells	7.296037087	2.606260498
IMQ_1@@_GAGTTTGCATACTGTG-1	IMQ_1	1881	662	0.4784689	M3	Neutrophil	Myeloid cells	IMQ	IMQ_Myeloid cells	7.379001508	2.618867358
IMQ_1@@_GAGTTTGTCGGTGAAG-1	IMQ_1	4598	1154	0.173988691	M3	Neutrophil	Myeloid cells	IMQ	IMQ_Myeloid cells	7.169444451	2.69004937
IMQ_1@@_GATCACAGTCTTTCAT-1	IMQ_1	4964	1035	0.040290089	M3	Neutrophil	Myeloid cells	IMQ	IMQ_Myeloid cells	7.676741967	2.341035803
IMQ_1@@_GATGCTAAGATGCGAC-1	IMQ_1	5972	1151	0.669792364	M3	Neutrophil	Myeloid cells	IMQ	IMQ_Myeloid cells	7.134921441	2.701495131
IMQ_1@@_GCAGGCTAGCCGGATA-1	IMQ_1	11464	1983	0.558269365	M3	Neutrophil	Myeloid cells	IMQ	IMQ_Myeloid cells	7.38172997	2.733854731
IMQ_1@@_GCCATTCAGCATCGAG-1	IMQ_1	13231	1956	0.55929257	M3	Neutrophil	Myeloid cells	IMQ	IMQ_Myeloid cells	7.724248776	2.311674317
IMQ_1@@_GCCCAGAAGAGTGAAG-1	IMQ_1	4490	1196	0.155902004	M3	Neutrophil	Myeloid cells	IMQ	IMQ_Myeloid cells	7.246016393	2.692144354
IMQ_1@@_GCTGGGTTCTCTGAGA-1	IMQ_1	3720	927	0.456989247	M3	Neutrophil	Myeloid cells	IMQ	IMQ_Myeloid cells	7.141690621	2.572685679
IMQ_1@@_GGATCTAAGAACAGGA-1	IMQ_1	5411	1222	0.591387914	M3	Neutrophil	Myeloid cells	IMQ	IMQ_Myeloid cells	7.33159102	2.472745617
IMQ_1@@_GGCAGTCGTCAGTCCG-1	IMQ_1	6493	1414	0.415832435	M3	Neutrophil	Myeloid cells	IMQ	IMQ_Myeloid cells	7.272423158	2.589208802
IMQ_1@@_GGGTGTCGTCACTAGT-1	IMQ_1	3292	985	0.182260024	M3	Neutrophil	Myeloid cells	IMQ	IMQ_Myeloid cells	7.01802052	2.507171591
IMQ_1@@_GTCCACTAGGCGACAT-1	IMQ_1	6825	1212	0.234432234	M3	Neutrophil	Myeloid cells	IMQ	IMQ_Myeloid cells	7.328128705	2.651803215
IMQ_1@@_GTGAGCCAGATGCAGC-1	IMQ_1	4092	1276	0.635386119	M3	Neutrophil	Myeloid cells	IMQ	IMQ_Myeloid cells	7.086277852	2.560982426
IMQ_1@@_GTGAGGAGTGTCTTAG-1	IMQ_1	804	402	0.746268657	M3	Neutrophil	Myeloid cells	IMQ	IMQ_Myeloid cells	7.117302308	1.728808959
IMQ_1@@_GTGCACGAGGCCTGAA-1	IMQ_1	6036	1357	0.778661365	M3	Neutrophil	Myeloid cells	IMQ	IMQ_Myeloid cells	7.260704885	2.656670054
IMQ_1@@_GTGTGGCGTTCCGCTT-1	IMQ_1	3688	987	0.677874187	M3	Neutrophil	Myeloid cells	IMQ	IMQ_Myeloid cells	7.320276628	2.556670388
IMQ_1@@_GTTACGAAGGAAGAAC-1	IMQ_1	2252	826	0.53285968	M3	Neutrophil	Myeloid cells	IMQ	IMQ_Myeloid cells	7.787735353	1.864323576
IMQ_1@@_GTTCGCTTCCCGAGGT-1	IMQ_1	5938	1259	0.589424049	M3	Neutrophil	Myeloid cells	IMQ	IMQ_Myeloid cells	7.248455415	2.727531155
IMQ_1@@_GTTGAACAGCAAGTGC-1	IMQ_1	5428	1094	0.755342668	M3	Neutrophil	Myeloid cells	IMQ	IMQ_Myeloid cells	7.446518312	2.588600357
IMQ_1@@_TAACTTCCATGTGTCA-1	IMQ_1	8932	1504	0.279892521	M3	Neutrophil	Myeloid cells	IMQ	IMQ_Myeloid cells	7.636872659	2.435429295
IMQ_1@@_TACAACGCAATTTCGG-1	IMQ_1	2592	854	0.308641975	M3	Neutrophil	Myeloid cells	IMQ	IMQ_Myeloid cells	7.084517369	1.77217563
IMQ_1@@_TACAGGTGTATCACGT-1	IMQ_1	6785	1277	0.280029477	M3	Neutrophil	Myeloid cells	IMQ	IMQ_Myeloid cells	7.439297566	2.639097174
IMQ_1@@_TACGTCCAGTACAGAT-1	IMQ_1	4801	1160	0.374921891	M3	Neutrophil	Myeloid cells	IMQ	IMQ_Myeloid cells	7.117874036	2.571169098
IMQ_1@@_TAGACCAGTATGAGAT-1	IMQ_1	10132	1597	0.809317015	M3	Neutrophil	Myeloid cells	IMQ	IMQ_Myeloid cells	7.67440022	2.376383026
IMQ_1@@_TATGTTCGTCGCATCG-1	IMQ_1	12141	1638	1.05427889	M3	Neutrophil	Myeloid cells	IMQ	IMQ_Myeloid cells	7.508123288	2.619518479
IMQ_1@@_TCAAGACGTCTTGAGT-1	IMQ_1	5998	1124	0.400133378	M3	Neutrophil	Myeloid cells	IMQ	IMQ_Myeloid cells	7.195598016	2.64453121
IMQ_1@@_TCAGTTTTCTACAGGT-1	IMQ_1	9367	1398	0.523113056	M3	Neutrophil	Myeloid cells	IMQ	IMQ_Myeloid cells	7.515602002	2.580640038
IMQ_1@@_TCATGTTGTGCCGGTT-1	IMQ_1	6923	1384	0.158890654	M3	Neutrophil	Myeloid cells	IMQ	IMQ_Myeloid cells	7.397217641	2.654173096
IMQ_1@@_TCATTACTCCGCATAA-1	IMQ_1	1729	745	0.694042799	M3	Neutrophil	Myeloid cells	IMQ	IMQ_Myeloid cells	7.570994744	1.950982531
IMQ_1@@_TCATTCACAGGTGACA-1	IMQ_1	2660	1116	0.639097744	M3	Neutrophil	Myeloid cells	IMQ	IMQ_Myeloid cells	7.125404725	2.006784399
IMQ_1@@_TCATTTGGTTCCGCTT-1	IMQ_1	5504	1187	0.526889535	M3	Neutrophil	Myeloid cells	IMQ	IMQ_Myeloid cells	7.368026624	2.714200218
IMQ_1@@_TCCGAAAGTCGATTCA-1	IMQ_1	36860	5945	3.057514921	M3	Neutrophil	Myeloid cells	IMQ	IMQ_Myeloid cells	9.643387685	0.77438422
IMQ_1@@_TCCTTTCCATGTGGCC-1	IMQ_1	4995	1920	0.580580581	M3	Neutrophil	Myeloid cells	IMQ	IMQ_Myeloid cells	7.026023278	2.075005253
IMQ_1@@_TCGCACTGTATGGTTC-1	IMQ_1	4139	1030	0.604010631	M3	Neutrophil	Myeloid cells	IMQ	IMQ_Myeloid cells	7.153894315	2.668602904
IMQ_1@@_TCGCAGGTCCTGTTGC-1	IMQ_1	6975	1538	0.487455197	M3	Neutrophil	Myeloid cells	IMQ	IMQ_Myeloid cells	7.342706571	2.639662226
IMQ_1@@_TCGTCCAGTAACACGG-1	IMQ_1	1212	503	0	M3	Neutrophil	Myeloid cells	IMQ	IMQ_Myeloid cells	7.175339589	1.540674408
IMQ_1@@_TCTAACTGTGGACTAG-1	IMQ_1	5093	1236	0.451600236	M3	Neutrophil	Myeloid cells	IMQ	IMQ_Myeloid cells	7.385715375	2.587449749
IMQ_1@@_TCTACCGTCCTTTAGT-1	IMQ_1	4740	1210	0.253164557	M3	Neutrophil	Myeloid cells	IMQ	IMQ_Myeloid cells	6.946212659	2.26934882
IMQ_1@@_TGAACGTTCCTGCCAT-1	IMQ_1	10472	1636	0.372421696	M3	Neutrophil	Myeloid cells	IMQ	IMQ_Myeloid cells	7.75189055	2.451388081
IMQ_1@@_TGATCTTTCGCCGTGA-1	IMQ_1	4875	1087	0.574358974	M3	Neutrophil	Myeloid cells	IMQ	IMQ_Myeloid cells	7.029408345	2.462595661
IMQ_1@@_TGATTCTCATGGGTCC-1	IMQ_1	4261	883	0.398967379	M3	Neutrophil	Myeloid cells	IMQ	IMQ_Myeloid cells	7.162455926	2.720151146
IMQ_1@@_TGATTTCGTGGTCCGT-1	IMQ_1	3694	1007	0.514347591	M3	Neutrophil	Myeloid cells	IMQ	IMQ_Myeloid cells	7.075834641	2.578488549
IMQ_1@@_TGCCGAGTCAACACCA-1	IMQ_1	6553	1293	1.587059362	M3	Neutrophil	Myeloid cells	IMQ	IMQ_Myeloid cells	7.338384995	2.658385475
IMQ_1@@_TGGAGAGCAGACACAG-1	IMQ_1	2997	840	0.2002002	M3	Neutrophil	Myeloid cells	IMQ	IMQ_Myeloid cells	6.975035081	2.302448233
IMQ_1@@_TGGGAAGTCTGCAGCG-1	IMQ_1	3089	850	0.841696342	M3	Neutrophil	Myeloid cells	IMQ	IMQ_Myeloid cells	7.044724355	2.48478504
IMQ_1@@_TGGGCGTCAGGAGGAG-1	IMQ_1	3941	1038	0.355239787	M3	Neutrophil	Myeloid cells	IMQ	IMQ_Myeloid cells	7.016299615	2.520024021
IMQ_1@@_TGTCCCAGTTGGAGAC-1	IMQ_1	8517	1301	0.528355055	M3	Neutrophil	Myeloid cells	IMQ	IMQ_Myeloid cells	7.612026105	2.48061343
IMQ_1@@_TGTGAGTTCATCCTGC-1	IMQ_1	2564	840	0.546021841	M3	Neutrophil	Myeloid cells	IMQ	IMQ_Myeloid cells	7.023910413	2.108799656
IMQ_1@@_TGTGGCGCAACGACTT-1	IMQ_1	3436	977	0.320139697	M3	Neutrophil	Myeloid cells	IMQ	IMQ_Myeloid cells	7.481003652	2.393600662
IMQ_1@@_TGTTCTAAGATCGGTG-1	IMQ_1	4468	1046	0.805729633	M3	Neutrophil	Myeloid cells	IMQ	IMQ_Myeloid cells	7.073087583	2.471038302
IMQ_1@@_TGTTGAGAGCGCACAA-1	IMQ_1	3191	1043	0.188028831	M3	Neutrophil	Myeloid cells	IMQ	IMQ_Myeloid cells	7.096268067	2.221799572
IMQ_1@@_TTACCGCAGCGCATCC-1	IMQ_1	3433	973	0.320419458	M3	Neutrophil	Myeloid cells	IMQ	IMQ_Myeloid cells	7.670980821	2.33368512
IMQ_1@@_TTAGGGTAGGTATCTC-1	IMQ_1	1518	549	0.197628458	M3	Neutrophil	Myeloid cells	IMQ	IMQ_Myeloid cells	7.124624143	1.833868464
IMQ_1@@_TTCGCTGGTTTACACG-1	IMQ_1	4985	1204	0.280842528	M3	Neutrophil	Myeloid cells	IMQ	IMQ_Myeloid cells	7.296961198	2.729665955
IMQ_1@@_TTGCGTCCATCGTTCC-1	IMQ_1	4238	1115	0.566304861	M3	Neutrophil	Myeloid cells	IMQ	IMQ_Myeloid cells	7.178036103	2.607450445
IMQ_1@@_TTGGTTTAGGCAGCTA-1	IMQ_1	3107	878	0.128741551	M3	Neutrophil	Myeloid cells	IMQ	IMQ_Myeloid cells	7.062904725	1.911007126
IMQ_1@@_TTGTGTTTCCCGTGAG-1	IMQ_1	7108	2225	5.740011255	M3	Neutrophil	Myeloid cells	IMQ	IMQ_Myeloid cells	7.62788857	1.80102845
IMQ_1@@_TTTGACTTCGGCGATC-1	IMQ_1	2103	863	1.949595816	M3	Neutrophil	Myeloid cells	IMQ	IMQ_Myeloid cells	7.246563802	2.185957392
IMQ_1@@_TTTGGTTGTCTTGCGG-1	IMQ_1	4276	1167	0.210477081	M3	Neutrophil	Myeloid cells	IMQ	IMQ_Myeloid cells	7.234135518	2.676048954
IMQ_2@@_AAAGGGCGTTCGGGTC-1	IMQ_2	10911	1896	0.412427825	M3	Neutrophil	Myeloid cells	IMQ	IMQ_Myeloid cells	7.912782083	2.001834114
IMQ_2@@_AAAGGGCTCAGTCTTT-1	IMQ_2	3742	978	0.400855158	M3	Neutrophil	Myeloid cells	IMQ	IMQ_Myeloid cells	7.474547753	2.139993628
IMQ_2@@_AAAGTCCGTATCAGCT-1	IMQ_2	2573	785	1.049358725	M3	Neutrophil	Myeloid cells	IMQ	IMQ_Myeloid cells	7.247442613	1.953699072
IMQ_2@@_AAAGTGACATAACCCA-1	IMQ_2	13654	3379	1.135198477	M3	Neutrophil	Myeloid cells	IMQ	IMQ_Myeloid cells	7.029214273	2.127878865
IMQ_2@@_AACAAAGTCAAGCCGC-1	IMQ_2	11040	1751	0.851449275	M3	Neutrophil	Myeloid cells	IMQ	IMQ_Myeloid cells	7.637604127	2.238692959
IMQ_2@@_AACAACCAGGTCACCC-1	IMQ_2	12708	3685	1.762669185	M3	Neutrophil	Myeloid cells	IMQ	IMQ_Myeloid cells	7.074194322	1.970364054
IMQ_2@@_AACAGGGAGGATATGT-1	IMQ_2	4819	956	0.664038182	M3	Neutrophil	Myeloid cells	IMQ	IMQ_Myeloid cells	7.802054772	2.082682093
IMQ_2@@_AAGAACAAGCCAGAGT-1	IMQ_2	3920	1077	0.204081633	M3	Neutrophil	Myeloid cells	IMQ	IMQ_Myeloid cells	7.406308541	2.103029211
IMQ_2@@_AAGAACAGTACTCGAT-1	IMQ_2	3573	884	1.175482788	M3	Neutrophil	Myeloid cells	IMQ	IMQ_Myeloid cells	7.603135476	2.100185116
IMQ_2@@_AAGTACCAGTTGAATG-1	IMQ_2	11495	3044	5.280556764	M3	Neutrophil	Myeloid cells	IMQ	IMQ_Myeloid cells	7.087195287	2.199500759
IMQ_2@@_AAGTACCCAAGTCCAT-1	IMQ_2	1650	472	1.636363636	M3	Neutrophil	Myeloid cells	IMQ	IMQ_Myeloid cells	7.378091702	2.178565939
IMQ_2@@_AAGTGAAAGCCTGACC-1	IMQ_2	8218	3041	7.544414699	M3	Neutrophil	Myeloid cells	IMQ	IMQ_Myeloid cells	7.279867063	1.671538909
IMQ_2@@_AAGTTCGGTTTGCCGG-1	IMQ_2	3731	897	1.259715894	M3	Neutrophil	Myeloid cells	IMQ	IMQ_Myeloid cells	7.353425393	2.243285378
IMQ_2@@_AATCACGAGACTACCT-1	IMQ_2	7607	1339	0.723018273	M3	Neutrophil	Myeloid cells	IMQ	IMQ_Myeloid cells	7.939286122	1.914355953
IMQ_2@@_AATCGTGAGGCTATCT-1	IMQ_2	4857	1167	0.597076385	M3	Neutrophil	Myeloid cells	IMQ	IMQ_Myeloid cells	7.526031861	2.175636013
IMQ_2@@_AATTCCTTCCGCCTAT-1	IMQ_2	10720	1449	0.615671642	M3	Neutrophil	Myeloid cells	IMQ	IMQ_Myeloid cells	7.920728097	1.870943983
IMQ_2@@_ACACAGTCATCGATGT-1	IMQ_2	7970	1705	0.376411543	M3	Neutrophil	Myeloid cells	IMQ	IMQ_Myeloid cells	7.671784291	2.221824606
IMQ_2@@_ACACAGTGTTGGGACA-1	IMQ_2	5338	986	0.131135257	M3	Neutrophil	Myeloid cells	IMQ	IMQ_Myeloid cells	7.831957707	2.20670863
IMQ_2@@_ACATTTCGTTATCTGG-1	IMQ_2	5500	1326	0.418181818	M3	Neutrophil	Myeloid cells	IMQ	IMQ_Myeloid cells	7.908204446	2.044985493
IMQ_2@@_ACCAAACGTGAATATG-1	IMQ_2	4045	877	0.370828183	M3	Neutrophil	Myeloid cells	IMQ	IMQ_Myeloid cells	7.495417962	2.147894104
IMQ_2@@_ACCCTCAAGTTGAAGT-1	IMQ_2	12782	3472	5.413863245	M3	Neutrophil	Myeloid cells	IMQ	IMQ_Myeloid cells	7.055558095	2.287888964
IMQ_2@@_ACCCTCACAGTAACGG-1	IMQ_2	3386	990	0.413467218	M3	Neutrophil	Myeloid cells	IMQ	IMQ_Myeloid cells	7.547796617	1.952614983
IMQ_2@@_ACGGAAGGTTACCCAA-1	IMQ_2	5207	1150	0.59535241	M3	Neutrophil	Myeloid cells	IMQ	IMQ_Myeloid cells	7.840767274	2.173969229
IMQ_2@@_ACGGGTCCAATGTCAC-1	IMQ_2	889	353	4.949381327	M3	Neutrophil	Myeloid cells	IMQ	IMQ_Myeloid cells	7.260829339	1.940767964
IMQ_2@@_ACGGTTAAGGGAGATA-1	IMQ_2	9927	1609	0.543970988	M3	Neutrophil	Myeloid cells	IMQ	IMQ_Myeloid cells	7.781963716	2.22836562
IMQ_2@@_ACGGTTATCGCCCAGA-1	IMQ_2	2804	904	0.392296719	M3	Neutrophil	Myeloid cells	IMQ	IMQ_Myeloid cells	7.246869931	2.096270521
IMQ_2@@_ACTCTCGCACCTCTAC-1	IMQ_2	2519	857	0.793965859	M3	Neutrophil	Myeloid cells	IMQ	IMQ_Myeloid cells	7.086514363	2.175023039
IMQ_2@@_ACTGCAAAGTTTGGCT-1	IMQ_2	4197	1000	0.452704313	M3	Neutrophil	Myeloid cells	IMQ	IMQ_Myeloid cells	7.800282845	2.07203122
IMQ_2@@_ACTTTGTGTCAAAGCG-1	IMQ_2	6891	1224	0.624002322	M3	Neutrophil	Myeloid cells	IMQ	IMQ_Myeloid cells	7.923623452	2.240681847
IMQ_2@@_AGACAAACAAAGTATG-1	IMQ_2	9180	2700	0.773420479	M3	Neutrophil	Myeloid cells	IMQ	IMQ_Myeloid cells	7.047866712	1.981088837
IMQ_2@@_AGACACTTCATACGAC-1	IMQ_2	5232	1174	0.439602446	M3	Neutrophil	Myeloid cells	IMQ	IMQ_Myeloid cells	7.703873048	2.231912812
IMQ_2@@_AGACAGGTCCGCGGAT-1	IMQ_2	4603	1169	0.564849012	M3	Neutrophil	Myeloid cells	IMQ	IMQ_Myeloid cells	7.727592835	2.219643076
IMQ_2@@_AGAGAATCAAGCGGAT-1	IMQ_2	4548	1171	0.461741425	M3	Neutrophil	Myeloid cells	IMQ	IMQ_Myeloid cells	7.798205743	2.110807141
IMQ_2@@_AGAGAGCAGTTTCAGC-1	IMQ_2	865	386	2.774566474	M3	Neutrophil	Myeloid cells	IMQ	IMQ_Myeloid cells	7.21333302	1.896022757
IMQ_2@@_AGATGCTCACTCCTGT-1	IMQ_2	5396	1202	0.500370645	M3	Neutrophil	Myeloid cells	IMQ	IMQ_Myeloid cells	7.735534081	2.249378641
IMQ_2@@_AGCGTCGTCACACCCT-1	IMQ_2	1043	426	0.575263663	M3	Neutrophil	Myeloid cells	IMQ	IMQ_Myeloid cells	7.329054246	2.129186829
IMQ_2@@_AGCTCAACACCAGTTA-1	IMQ_2	1082	403	1.293900185	M3	Neutrophil	Myeloid cells	IMQ	IMQ_Myeloid cells	7.189863095	1.915842493
IMQ_2@@_AGCTCAATCCACTTCG-1	IMQ_2	9760	1532	0.235655738	M3	Neutrophil	Myeloid cells	IMQ	IMQ_Myeloid cells	7.942995439	1.984589537
IMQ_2@@_AGGAGGTTCGATACTG-1	IMQ_2	4008	1017	0.873253493	M3	Neutrophil	Myeloid cells	IMQ	IMQ_Myeloid cells	7.443910966	2.448383053
IMQ_2@@_AGGCATTCAAGTGATA-1	IMQ_2	5411	1316	0.443540935	M3	Neutrophil	Myeloid cells	IMQ	IMQ_Myeloid cells	7.672805676	2.031483372
IMQ_2@@_AGGCATTCACATAACC-1	IMQ_2	3398	1101	1.353737493	M3	Neutrophil	Myeloid cells	IMQ	IMQ_Myeloid cells	7.593166242	2.012198885
IMQ_2@@_AGGCCACCAGTTTCGA-1	IMQ_2	4108	1071	0.778967868	M3	Neutrophil	Myeloid cells	IMQ	IMQ_Myeloid cells	7.715381036	2.110739668
IMQ_2@@_AGGGCTCAGCCTGAGA-1	IMQ_2	3142	868	0.604710376	M3	Neutrophil	Myeloid cells	IMQ	IMQ_Myeloid cells	7.522360692	2.122479161
IMQ_2@@_AGGGCTCGTCACAGTT-1	IMQ_2	2187	893	1.051668953	M3	Neutrophil	Myeloid cells	IMQ	IMQ_Myeloid cells	7.160030255	2.083800038
IMQ_2@@_AGGGCTCTCTACGCGG-1	IMQ_2	2741	903	0.401313389	M3	Neutrophil	Myeloid cells	IMQ	IMQ_Myeloid cells	7.694162259	2.125524958
IMQ_2@@_AGGTTGTCAGGTCCCA-1	IMQ_2	1914	829	0.365726228	M3	Neutrophil	Myeloid cells	IMQ	IMQ_Myeloid cells	7.147649655	2.30652686
IMQ_2@@_AGTCACATCGATTTCT-1	IMQ_2	3104	1086	1.320876289	M3	Neutrophil	Myeloid cells	IMQ	IMQ_Myeloid cells	7.606477628	1.947094162
IMQ_2@@_AGTCTCCAGTGCCAGA-1	IMQ_2	4009	968	1.546520329	M3	Neutrophil	Myeloid cells	IMQ	IMQ_Myeloid cells	7.444023499	2.162235697
IMQ_2@@_AGTGCCGCAGAACTAA-1	IMQ_2	3329	1084	0.450585761	M3	Neutrophil	Myeloid cells	IMQ	IMQ_Myeloid cells	7.209884057	2.194054325
IMQ_2@@_ATACCGATCAACGAGG-1	IMQ_2	6184	1237	1.083441138	M3	Neutrophil	Myeloid cells	IMQ	IMQ_Myeloid cells	7.868595014	2.121686419
IMQ_2@@_ATACCGATCTAGGAAA-1	IMQ_2	5563	1183	0.880819702	M3	Neutrophil	Myeloid cells	IMQ	IMQ_Myeloid cells	7.354175458	2.291015824
IMQ_2@@_ATAGACCGTCTGTCCT-1	IMQ_2	4826	1006	0.704517199	M3	Neutrophil	Myeloid cells	IMQ	IMQ_Myeloid cells	7.841430078	2.22729965
IMQ_2@@_ATATCCTAGATTACCC-1	IMQ_2	3697	950	0.649175007	M3	Neutrophil	Myeloid cells	IMQ	IMQ_Myeloid cells	7.651165853	2.091422756
IMQ_2@@_ATATCCTCATGTCAGT-1	IMQ_2	9738	1422	0.708564387	M3	Neutrophil	Myeloid cells	IMQ	IMQ_Myeloid cells	7.941760907	1.994198759
IMQ_2@@_ATCACAGGTGCATGAG-1	IMQ_2	4486	1700	1.270619706	M3	Neutrophil	Myeloid cells	IMQ	IMQ_Myeloid cells	7.295557866	2.131677826
IMQ_2@@_ATCACAGGTGTATTGC-1	IMQ_2	4772	1183	0.984911987	M3	Neutrophil	Myeloid cells	IMQ	IMQ_Myeloid cells	7.678463826	2.167218884
IMQ_2@@_ATCACAGTCGGCGATC-1	IMQ_2	7833	2478	1.187284565	M3	Neutrophil	Myeloid cells	IMQ	IMQ_Myeloid cells	7.118828187	1.963685473
IMQ_2@@_ATCCCTGGTCTAACGT-1	IMQ_2	6907	1402	0.941074272	M3	Neutrophil	Myeloid cells	IMQ	IMQ_Myeloid cells	7.914987931	1.748136481
IMQ_2@@_ATCGTGACAGCAGAAC-1	IMQ_2	4772	1060	0.377200335	M3	Neutrophil	Myeloid cells	IMQ	IMQ_Myeloid cells	7.887868772	2.191023072
IMQ_2@@_ATGACCATCCGAACGC-1	IMQ_2	16608	4068	3.468208092	M3	Neutrophil	Myeloid cells	IMQ	IMQ_Myeloid cells	7.283630738	1.889507015
IMQ_2@@_ATGATCGCAGTCGCAC-1	IMQ_2	1386	455	2.66955267	M3	Neutrophil	Myeloid cells	IMQ	IMQ_Myeloid cells	7.303301702	2.069131573
IMQ_2@@_ATGCCTCAGGACAAGA-1	IMQ_2	5693	1101	0.667486387	M3	Neutrophil	Myeloid cells	IMQ	IMQ_Myeloid cells	7.93168057	1.94168659
IMQ_2@@_ATGGATCCACAACCGC-1	IMQ_2	4032	963	0.520833333	M3	Neutrophil	Myeloid cells	IMQ	IMQ_Myeloid cells	7.400042901	2.274824579
IMQ_2@@_ATGGGAGGTTGTTGAC-1	IMQ_2	2919	837	0.993490922	M3	Neutrophil	Myeloid cells	IMQ	IMQ_Myeloid cells	7.416201005	1.705733975
IMQ_2@@_ATGGGAGTCAAAGGTA-1	IMQ_2	6978	1560	0.472914875	M3	Neutrophil	Myeloid cells	IMQ	IMQ_Myeloid cells	7.597672353	2.152632912
IMQ_2@@_ATGTCCCGTCGCGGTT-1	IMQ_2	2666	935	0.787696924	M3	Neutrophil	Myeloid cells	IMQ	IMQ_Myeloid cells	7.113726983	2.145276984
IMQ_2@@_ATGTCTTTCGTGCACG-1	IMQ_2	3307	875	0.453583308	M3	Neutrophil	Myeloid cells	IMQ	IMQ_Myeloid cells	7.529784093	2.271074971
IMQ_2@@_ATTATCCAGCCTATCA-1	IMQ_2	3220	1010	1.242236025	M3	Neutrophil	Myeloid cells	IMQ	IMQ_Myeloid cells	7.472258458	2.026045521
IMQ_2@@_ATTCATCGTACGATTC-1	IMQ_2	3407	929	1.584972116	M3	Neutrophil	Myeloid cells	IMQ	IMQ_Myeloid cells	7.342233548	2.084752758
IMQ_2@@_ATTCATCGTAGTGATA-1	IMQ_2	4418	1035	0.181077411	M3	Neutrophil	Myeloid cells	IMQ	IMQ_Myeloid cells	7.650207887	2.279018362
IMQ_2@@_ATTCCATTCGGAAACG-1	IMQ_2	7858	1245	1.348943752	M3	Neutrophil	Myeloid cells	IMQ	IMQ_Myeloid cells	7.852629552	2.077230891
IMQ_2@@_ATTCGTTTCGATACTG-1	IMQ_2	4244	952	0.730442978	M3	Neutrophil	Myeloid cells	IMQ	IMQ_Myeloid cells	7.747362981	2.10522457
IMQ_2@@_CAACAACCAGCGATTT-1	IMQ_2	1034	536	0.967117988	M3	Neutrophil	Myeloid cells	IMQ	IMQ_Myeloid cells	7.178534875	2.069449385
IMQ_2@@_CAAGAGGGTCTGTGGC-1	IMQ_2	3491	955	0.486966485	M3	Neutrophil	Myeloid cells	IMQ	IMQ_Myeloid cells	7.865399728	2.07832094
IMQ_2@@_CAATACGAGAACCGCA-1	IMQ_2	6164	1238	0.697598962	M3	Neutrophil	Myeloid cells	IMQ	IMQ_Myeloid cells	7.96891726	1.829772909
IMQ_2@@_CAATTTCGTTCAAGTC-1	IMQ_2	9571	1303	1.744854247	M3	Neutrophil	Myeloid cells	IMQ	IMQ_Myeloid cells	7.900752912	1.594517072
IMQ_2@@_CACGGGTGTAGTCGGA-1	IMQ_2	3393	937	1.562039493	M3	Neutrophil	Myeloid cells	IMQ	IMQ_Myeloid cells	7.533745656	2.085640629
IMQ_2@@_CACTGTCGTGGTTTGT-1	IMQ_2	4711	1293	0.764168966	M3	Neutrophil	Myeloid cells	IMQ	IMQ_Myeloid cells	7.688417325	2.15305229
IMQ_2@@_CAGAGCCCAGGGTTGA-1	IMQ_2	3185	842	0.690737834	M3	Neutrophil	Myeloid cells	IMQ	IMQ_Myeloid cells	7.94015492	1.790620287
IMQ_2@@_CAGCACGAGAAGGGAT-1	IMQ_2	2881	885	0.520652551	M3	Neutrophil	Myeloid cells	IMQ	IMQ_Myeloid cells	7.366511235	2.158864697
IMQ_2@@_CAGGGCTCATCTAACG-1	IMQ_2	4265	1226	0.797186401	M3	Neutrophil	Myeloid cells	IMQ	IMQ_Myeloid cells	7.683612714	2.126330097
IMQ_2@@_CATAAGCAGCGCCGTT-1	IMQ_2	5748	1142	0.400139179	M3	Neutrophil	Myeloid cells	IMQ	IMQ_Myeloid cells	7.903635392	2.083278616
IMQ_2@@_CATACAGCACTACTTT-1	IMQ_2	3374	922	0.65204505	M3	Neutrophil	Myeloid cells	IMQ	IMQ_Myeloid cells	7.548500428	2.024475058
IMQ_2@@_CATACTTCACTGGACC-1	IMQ_2	1413	400	4.74168436	M3	Neutrophil	Myeloid cells	IMQ	IMQ_Myeloid cells	7.238808045	1.885776718
IMQ_2@@_CATCAAGAGTCGGCCT-1	IMQ_2	3414	1054	0.468658465	M3	Neutrophil	Myeloid cells	IMQ	IMQ_Myeloid cells	7.312644372	2.262263258
IMQ_2@@_CATCCACTCTTAGCCC-1	IMQ_2	2336	871	0.556506849	M3	Neutrophil	Myeloid cells	IMQ	IMQ_Myeloid cells	7.459751973	1.794435938
IMQ_2@@_CATCGCTAGGAGCAAA-1	IMQ_2	13003	3516	5.483349996	M3	Neutrophil	Myeloid cells	IMQ	IMQ_Myeloid cells	7.0516857	2.107250889
IMQ_2@@_CATCGCTGTACCGGCT-1	IMQ_2	5014	1197	0.578380535	M3	Neutrophil	Myeloid cells	IMQ	IMQ_Myeloid cells	7.771449456	2.148230751
IMQ_2@@_CATCGTCGTTCAGGTT-1	IMQ_2	3399	750	0.382465431	M3	Neutrophil	Myeloid cells	IMQ	IMQ_Myeloid cells	7.210392365	2.179895123
IMQ_2@@_CATGGATGTGCGGCTT-1	IMQ_2	6724	1432	0.401546698	M3	Neutrophil	Myeloid cells	IMQ	IMQ_Myeloid cells	7.493867764	2.33018132
IMQ_2@@_CATGGTAAGCAAATCA-1	IMQ_2	4579	967	0.458615418	M3	Neutrophil	Myeloid cells	IMQ	IMQ_Myeloid cells	7.689513097	2.333573302
IMQ_2@@_CCAAGCGAGGCACTAG-1	IMQ_2	4246	1122	0.306170513	M3	Neutrophil	Myeloid cells	IMQ	IMQ_Myeloid cells	7.62435473	2.210626086
IMQ_2@@_CCAAGCGAGTTTGCTG-1	IMQ_2	8504	2588	1.305268109	M3	Neutrophil	Myeloid cells	IMQ	IMQ_Myeloid cells	7.070065389	1.993065079
IMQ_2@@_CCAATGATCCCGAGGT-1	IMQ_2	2002	841	0.599400599	M3	Neutrophil	Myeloid cells	IMQ	IMQ_Myeloid cells	7.241843591	2.006712874
IMQ_2@@_CCACGTTAGGATTTCC-1	IMQ_2	6810	1401	0.748898678	M3	Neutrophil	Myeloid cells	IMQ	IMQ_Myeloid cells	7.866907487	2.095866402
IMQ_2@@_CCCAACTGTCTAACTG-1	IMQ_2	5437	1119	0.790877322	M3	Neutrophil	Myeloid cells	IMQ	IMQ_Myeloid cells	7.54292191	2.168078621
IMQ_2@@_CCCTCAAAGGTAGCCA-1	IMQ_2	7059	1331	0.453322	M3	Neutrophil	Myeloid cells	IMQ	IMQ_Myeloid cells	7.789461503	2.286982973
IMQ_2@@_CCCTTAGCAGCTGAGA-1	IMQ_2	11811	3333	0.795868258	M3	Neutrophil	Myeloid cells	IMQ	IMQ_Myeloid cells	7.302687535	1.389396151
IMQ_2@@_CCGTAGGTCAAGTCTG-1	IMQ_2	6567	1432	0.456829603	M3	Neutrophil	Myeloid cells	IMQ	IMQ_Myeloid cells	7.218961606	2.197364767
IMQ_2@@_CCTAACCAGGTGCCTC-1	IMQ_2	3877	1051	0.232138251	M3	Neutrophil	Myeloid cells	IMQ	IMQ_Myeloid cells	7.442864308	2.233310898
IMQ_2@@_CCTCCTCAGAGATGCC-1	IMQ_2	4505	1031	0.599334073	M3	Neutrophil	Myeloid cells	IMQ	IMQ_Myeloid cells	7.516076932	2.175883969
IMQ_2@@_CCTCCTCTCATGCAGT-1	IMQ_2	7015	1124	0.498930862	M3	Neutrophil	Myeloid cells	IMQ	IMQ_Myeloid cells	7.836714635	2.2132351
IMQ_2@@_CCTCTCCGTAACGTTC-1	IMQ_2	5472	1264	0.785818713	M3	Neutrophil	Myeloid cells	IMQ	IMQ_Myeloid cells	7.518012891	2.201005657
IMQ_2@@_CCTGTTGAGCATACTC-1	IMQ_2	4756	959	0.420521447	M3	Neutrophil	Myeloid cells	IMQ	IMQ_Myeloid cells	7.806228051	2.263306816
IMQ_2@@_CGAATTGCAGAACTCT-1	IMQ_2	2552	908	0.705329154	M3	Neutrophil	Myeloid cells	IMQ	IMQ_Myeloid cells	7.433242688	2.062204083
IMQ_2@@_CGAATTGTCAGTGTGT-1	IMQ_2	6353	2045	1.637021879	M3	Neutrophil	Myeloid cells	IMQ	IMQ_Myeloid cells	7.0753373	1.956173142
IMQ_2@@_CGAGTTAGTGAGATAT-1	IMQ_2	4409	1146	1.383533681	M3	Neutrophil	Myeloid cells	IMQ	IMQ_Myeloid cells	7.447455297	2.200417956
IMQ_2@@_CGATGCGAGCATCAGG-1	IMQ_2	3615	1035	0.414937759	M3	Neutrophil	Myeloid cells	IMQ	IMQ_Myeloid cells	7.846262345	2.018063267
IMQ_2@@_CGATGGCAGACCTGGA-1	IMQ_2	2991	895	1.069876296	M3	Neutrophil	Myeloid cells	IMQ	IMQ_Myeloid cells	7.363964925	2.041097124
IMQ_2@@_CGATGGCAGTTTCGAC-1	IMQ_2	3600	953	0.416666667	M3	Neutrophil	Myeloid cells	IMQ	IMQ_Myeloid cells	7.832415471	2.12504979
IMQ_2@@_CGATGGCTCGGTCTGG-1	IMQ_2	780	436	4.102564103	M3	Neutrophil	Myeloid cells	IMQ	IMQ_Myeloid cells	7.227734933	1.923918923
IMQ_2@@_CGCATGGAGGTCCCGT-1	IMQ_2	3721	978	0.537489922	M3	Neutrophil	Myeloid cells	IMQ	IMQ_Myeloid cells	7.702437291	2.20736595
IMQ_2@@_CGCATGGTCGGACCAC-1	IMQ_2	3505	961	0.770328103	M3	Neutrophil	Myeloid cells	IMQ	IMQ_Myeloid cells	7.240438828	2.211703022
IMQ_2@@_CGGGTCAAGCTCATAC-1	IMQ_2	6068	1207	0.609756098	M3	Neutrophil	Myeloid cells	IMQ	IMQ_Myeloid cells	7.793368707	2.226484974
IMQ_2@@_CGGGTCAGTACTGGGA-1	IMQ_2	3537	862	0.395815663	M3	Neutrophil	Myeloid cells	IMQ	IMQ_Myeloid cells	7.5364045	2.341162403
IMQ_2@@_CGGGTGTTCGGCCAAC-1	IMQ_2	26671	4874	1.132315999	M3	Neutrophil	Myeloid cells	IMQ	IMQ_Myeloid cells	7.241668592	2.070408543
IMQ_2@@_CGTGCTTAGGCTCACC-1	IMQ_2	4446	1070	0.629779577	M3	Neutrophil	Myeloid cells	IMQ	IMQ_Myeloid cells	7.898510346	1.664847334
IMQ_2@@_CGTGTCTAGCACCCAC-1	IMQ_2	4170	1029	0.263788969	M3	Neutrophil	Myeloid cells	IMQ	IMQ_Myeloid cells	7.636561284	2.246676644
IMQ_2@@_CGTTGGGAGAGCAACC-1	IMQ_2	3708	1030	0.485436893	M3	Neutrophil	Myeloid cells	IMQ	IMQ_Myeloid cells	7.621035466	1.943042954
IMQ_2@@_CTAACCCGTACAAACA-1	IMQ_2	5821	1316	0.755883869	M3	Neutrophil	Myeloid cells	IMQ	IMQ_Myeloid cells	7.583659062	2.167520245
IMQ_2@@_CTACAGAGTCACAGTT-1	IMQ_2	1428	595	1.960784314	M3	Neutrophil	Myeloid cells	IMQ	IMQ_Myeloid cells	7.52019156	1.57928284
IMQ_2@@_CTATCTAGTCCTCCTA-1	IMQ_2	4766	1033	0.482584977	M3	Neutrophil	Myeloid cells	IMQ	IMQ_Myeloid cells	7.836454282	2.262101372
IMQ_2@@_CTCACTGTCAGACAAA-1	IMQ_2	2236	952	1.341681574	M3	Neutrophil	Myeloid cells	IMQ	IMQ_Myeloid cells	7.809791455	1.910590847
IMQ_2@@_CTCATCGCACCGGTCA-1	IMQ_2	5755	1074	0.434404865	M3	Neutrophil	Myeloid cells	IMQ	IMQ_Myeloid cells	7.956908116	2.119823178
IMQ_2@@_CTCATGCAGGCAGCTA-1	IMQ_2	4832	1720	3.683774834	M3	Neutrophil	Myeloid cells	IMQ	IMQ_Myeloid cells	7.188580403	1.870551546
IMQ_2@@_CTGAGCGCAGGCTACC-1	IMQ_2	914	399	2.95404814	M3	Neutrophil	Myeloid cells	IMQ	IMQ_Myeloid cells	7.209842095	1.993707379
IMQ_2@@_CTGAGGCCAGCTTCCT-1	IMQ_2	961	388	4.266389178	M3	Neutrophil	Myeloid cells	IMQ	IMQ_Myeloid cells	7.279853711	1.877618511
IMQ_2@@_CTGAGGCTCTCTATAC-1	IMQ_2	3403	949	0.705260065	M3	Neutrophil	Myeloid cells	IMQ	IMQ_Myeloid cells	7.344465623	2.243219097
IMQ_2@@_CTGCGAGCATCGCTAA-1	IMQ_2	5366	1122	0.689526649	M3	Neutrophil	Myeloid cells	IMQ	IMQ_Myeloid cells	7.501536736	2.203848799
IMQ_2@@_CTGGTCTCATCTGTTT-1	IMQ_2	2975	859	0.235294118	M3	Neutrophil	Myeloid cells	IMQ	IMQ_Myeloid cells	7.497895608	2.305504521
IMQ_2@@_CTGTACCAGGTGATCG-1	IMQ_2	1205	616	0.082987552	M3	Neutrophil	Myeloid cells	IMQ	IMQ_Myeloid cells	7.395849118	1.128598054
IMQ_2@@_CTGTACCCACAACGAG-1	IMQ_2	5490	1178	0.455373406	M3	Neutrophil	Myeloid cells	IMQ	IMQ_Myeloid cells	7.730410943	2.260895451
IMQ_2@@_CTGTGGGGTAGGATAT-1	IMQ_2	2676	697	0.710014948	M3	Neutrophil	Myeloid cells	IMQ	IMQ_Myeloid cells	7.669063935	2.30468293
IMQ_2@@_CTTCCGAGTCATGGCC-1	IMQ_2	1488	975	0.134408602	M3	Neutrophil	Myeloid cells	IMQ	IMQ_Myeloid cells	7.932495484	1.23248895
IMQ_2@@_CTTCTCTGTATTTCCT-1	IMQ_2	4931	1002	0.324477794	M3	Neutrophil	Myeloid cells	IMQ	IMQ_Myeloid cells	7.891338239	1.901181658
IMQ_2@@_CTTGAGAAGAGTGGCT-1	IMQ_2	3312	951	0.543478261	M3	Neutrophil	Myeloid cells	IMQ	IMQ_Myeloid cells	7.418944726	1.975257595
IMQ_2@@_CTTGATTTCGGTGTTA-1	IMQ_2	3968	1068	0.428427419	M3	Neutrophil	Myeloid cells	IMQ	IMQ_Myeloid cells	7.706608186	2.340105494
IMQ_2@@_CTTTCAAGTCTTCATT-1	IMQ_2	3103	955	0.161134386	M3	Neutrophil	Myeloid cells	IMQ	IMQ_Myeloid cells	7.27566565	2.277829369
IMQ_2@@_CTTTCGGAGCTAATGA-1	IMQ_2	4001	966	0.79980005	M3	Neutrophil	Myeloid cells	IMQ	IMQ_Myeloid cells	7.374163041	2.242247065
IMQ_2@@_GAAGGGTAGGCTAGCA-1	IMQ_2	3168	1129	0.852272727	M3	Neutrophil	Myeloid cells	IMQ	IMQ_Myeloid cells	7.611471543	1.937939842
IMQ_2@@_GAATCGTGTCGCACGT-1	IMQ_2	4533	1157	0.838296934	M3	Neutrophil	Myeloid cells	IMQ	IMQ_Myeloid cells	7.287729154	2.117679795
IMQ_2@@_GACAGCCAGCGAGAAA-1	IMQ_2	1922	698	1.040582726	M3	Neutrophil	Myeloid cells	IMQ	IMQ_Myeloid cells	7.19788445	2.000936707
IMQ_2@@_GACAGCCGTGGACCTC-1	IMQ_2	5191	980	0.481602774	M3	Neutrophil	Myeloid cells	IMQ	IMQ_Myeloid cells	7.754420171	2.254826506
IMQ_2@@_GACCAATGTCAACCTA-1	IMQ_2	18306	2237	0.813940784	M3	Neutrophil	Myeloid cells	IMQ	IMQ_Myeloid cells	7.945634732	1.935310562
IMQ_2@@_GACCCAGAGGGCTAAC-1	IMQ_2	6171	1035	0.469940042	M3	Neutrophil	Myeloid cells	IMQ	IMQ_Myeloid cells	7.792683492	2.21548744
IMQ_2@@_GACCCAGTCATCTGTT-1	IMQ_2	3714	929	0.350026925	M3	Neutrophil	Myeloid cells	IMQ	IMQ_Myeloid cells	7.770604978	2.154531916
IMQ_2@@_GACCCTTGTAAGCAAT-1	IMQ_2	15055	3621	2.464297576	M3	Neutrophil	Myeloid cells	IMQ	IMQ_Myeloid cells	7.070590863	1.962075432
IMQ_2@@_GACTCTCAGTAGAGTT-1	IMQ_2	8615	1526	0.650029019	M3	Neutrophil	Myeloid cells	IMQ	IMQ_Myeloid cells	7.65514029	2.235299309
IMQ_2@@_GACTTCCGTTCGGCTG-1	IMQ_2	4150	1167	0.43373494	M3	Neutrophil	Myeloid cells	IMQ	IMQ_Myeloid cells	7.8754176	1.971027573
IMQ_2@@_GAGAAATCACAGCTTA-1	IMQ_2	4249	996	0.564838786	M3	Neutrophil	Myeloid cells	IMQ	IMQ_Myeloid cells	7.747610459	2.244516571
IMQ_2@@_GAGAAATTCTAGTCAG-1	IMQ_2	5869	1203	0.136309422	M3	Neutrophil	Myeloid cells	IMQ	IMQ_Myeloid cells	7.898096929	1.932538708
IMQ_2@@_GAGAGGTAGCTCCGAC-1	IMQ_2	11135	1560	0.637629097	M3	Neutrophil	Myeloid cells	IMQ	IMQ_Myeloid cells	7.936779866	1.580368956
IMQ_2@@_GAGAGGTTCTTCTAAC-1	IMQ_2	18160	4115	0.523127753	M3	Neutrophil	Myeloid cells	IMQ	IMQ_Myeloid cells	-6.126762023	-2.220565359
IMQ_2@@_GAGGCCTAGGCATTTC-1	IMQ_2	15577	3658	3.306156513	M3	Neutrophil	Myeloid cells	IMQ	IMQ_Myeloid cells	7.348431001	2.478155812
IMQ_2@@_GAGGGATTCTACTGAG-1	IMQ_2	4672	1017	1.113013699	M3	Neutrophil	Myeloid cells	IMQ	IMQ_Myeloid cells	7.656319509	2.201046189
IMQ_2@@_GAGTGAGGTGTGCTTA-1	IMQ_2	920	373	4.02173913	M3	Neutrophil	Myeloid cells	IMQ	IMQ_Myeloid cells	7.308393369	1.946668823
IMQ_2@@_GAGTGAGTCCATAAGC-1	IMQ_2	5592	1212	0.608011445	M3	Neutrophil	Myeloid cells	IMQ	IMQ_Myeloid cells	7.842303643	2.151028355
IMQ_2@@_GAGTGAGTCTCACGAA-1	IMQ_2	3459	1024	0.289100896	M3	Neutrophil	Myeloid cells	IMQ	IMQ_Myeloid cells	7.783834825	2.141023834
IMQ_2@@_GAGTTGTTCTCCCAAC-1	IMQ_2	7071	1250	0.608117664	M3	Neutrophil	Myeloid cells	IMQ	IMQ_Myeloid cells	7.949091325	1.820899447
IMQ_2@@_GAGTTTGAGGACTGGT-1	IMQ_2	8214	1558	0.511322133	M3	Neutrophil	Myeloid cells	IMQ	IMQ_Myeloid cells	7.920276055	1.793572386
IMQ_2@@_GATAGAACAGATACCT-1	IMQ_2	12874	3776	0.535963958	M3	Neutrophil	Myeloid cells	IMQ	IMQ_Myeloid cells	7.060055146	2.118015488
IMQ_2@@_GATCGTAAGTCATGCT-1	IMQ_2	3577	837	0.335476656	M3	Neutrophil	Myeloid cells	IMQ	IMQ_Myeloid cells	7.281748185	2.143517216
IMQ_2@@_GATCGTAGTTCCCAAA-1	IMQ_2	2379	659	0.924758302	M3	Neutrophil	Myeloid cells	IMQ	IMQ_Myeloid cells	7.274553666	2.266925295
IMQ_2@@_GATGACTTCTGGTTGA-1	IMQ_2	5796	1233	0.500345066	M3	Neutrophil	Myeloid cells	IMQ	IMQ_Myeloid cells	7.882026086	2.138315399
IMQ_2@@_GATGAGGTCGATTGGT-1	IMQ_2	4806	1020	0.312109863	M3	Neutrophil	Myeloid cells	IMQ	IMQ_Myeloid cells	8.033302197	1.910335739
IMQ_2@@_GCAACATGTAGAGACC-1	IMQ_2	4819	1005	0.643286989	M3	Neutrophil	Myeloid cells	IMQ	IMQ_Myeloid cells	7.142535577	2.18169709
IMQ_2@@_GCAACCGAGATCCAAA-1	IMQ_2	14617	3981	2.264486557	M3	Neutrophil	Myeloid cells	IMQ	IMQ_Myeloid cells	7.105806241	1.991733988
IMQ_2@@_GCACGTGCAGCCTATA-1	IMQ_2	9085	1371	0.649422124	M3	Neutrophil	Myeloid cells	IMQ	IMQ_Myeloid cells	7.909511456	1.823717793
IMQ_2@@_GCACGTGTCGTTGTAG-1	IMQ_2	3969	981	0.251952633	M3	Neutrophil	Myeloid cells	IMQ	IMQ_Myeloid cells	7.9199828	2.058703621
IMQ_2@@_GCACTAATCCGTAGGC-1	IMQ_2	3050	843	0.885245902	M3	Neutrophil	Myeloid cells	IMQ	IMQ_Myeloid cells	7.195505986	2.267773588
IMQ_2@@_GCAGCCAGTGCTCTCT-1	IMQ_2	4747	1234	0.358120918	M3	Neutrophil	Myeloid cells	IMQ	IMQ_Myeloid cells	7.802023301	2.207357605
IMQ_2@@_GCAGTTAGTTCCGCGA-1	IMQ_2	1966	846	0.508646999	M3	Neutrophil	Myeloid cells	IMQ	IMQ_Myeloid cells	7.493187795	1.952619751
IMQ_2@@_GCAGTTATCTTTACAC-1	IMQ_2	4032	1057	0.942460317	M3	Neutrophil	Myeloid cells	IMQ	IMQ_Myeloid cells	7.548238168	2.28390189
IMQ_2@@_GCATGATTCTTCTTCC-1	IMQ_2	2754	836	0.653594771	M3	Neutrophil	Myeloid cells	IMQ	IMQ_Myeloid cells	7.107854733	2.177106341
IMQ_2@@_GCCAGCAGTTGAAGTA-1	IMQ_2	3991	1065	0.651465798	M3	Neutrophil	Myeloid cells	IMQ	IMQ_Myeloid cells	7.300404916	2.217380722
IMQ_2@@_GCCAGGTTCTAGAACC-1	IMQ_2	3342	920	0.508677439	M3	Neutrophil	Myeloid cells	IMQ	IMQ_Myeloid cells	7.360981832	2.143829306
IMQ_2@@_GCCAGTGTCACAAGGG-1	IMQ_2	6069	1262	0.774427418	M3	Neutrophil	Myeloid cells	IMQ	IMQ_Myeloid cells	7.846376786	2.086279352
IMQ_2@@_GCCCGAACACGTGAGA-1	IMQ_2	12541	1557	0.861175345	M3	Neutrophil	Myeloid cells	IMQ	IMQ_Myeloid cells	7.945533166	1.521879633
IMQ_2@@_GCCGATGGTTGGGTTT-1	IMQ_2	4070	881	0.761670762	M3	Neutrophil	Myeloid cells	IMQ	IMQ_Myeloid cells	7.782024274	2.134780367
IMQ_2@@_GCGAGAAGTGACCGAA-1	IMQ_2	3321	975	0.903342367	M3	Neutrophil	Myeloid cells	IMQ	IMQ_Myeloid cells	7.645182977	1.987405976
IMQ_2@@_GCGATCGCAACAGTGG-1	IMQ_2	6535	1163	0.734506503	M3	Neutrophil	Myeloid cells	IMQ	IMQ_Myeloid cells	7.920647988	1.768544515
IMQ_2@@_GCGGATCCACAAGCCC-1	IMQ_2	4938	1042	0.16200891	M3	Neutrophil	Myeloid cells	IMQ	IMQ_Myeloid cells	7.835811982	2.269094666
IMQ_2@@_GCGTGCACAGTTCACA-1	IMQ_2	2824	898	0.637393768	M3	Neutrophil	Myeloid cells	IMQ	IMQ_Myeloid cells	7.435246358	1.943127354
IMQ_2@@_GCTTGGGCACATTCGA-1	IMQ_2	4425	1187	2.508474576	M3	Neutrophil	Myeloid cells	IMQ	IMQ_Myeloid cells	7.435937772	2.071261843
IMQ_2@@_GGAATCTTCTATCGGA-1	IMQ_2	2267	707	0.661667402	M3	Neutrophil	Myeloid cells	IMQ	IMQ_Myeloid cells	7.169993291	2.153666695
IMQ_2@@_GGAGATGCACGGTGAA-1	IMQ_2	3854	876	0.38920602	M3	Neutrophil	Myeloid cells	IMQ	IMQ_Myeloid cells	7.465442548	2.219268044
IMQ_2@@_GGAGCAAGTTATCTGG-1	IMQ_2	1408	484	2.769886364	M3	Neutrophil	Myeloid cells	IMQ	IMQ_Myeloid cells	7.279299626	2.016102274
IMQ_2@@_GGATCTAGTGGACCAA-1	IMQ_2	4136	1008	1.208897485	M3	Neutrophil	Myeloid cells	IMQ	IMQ_Myeloid cells	7.534931073	2.105199536
IMQ_2@@_GGGAAGTAGACATCAA-1	IMQ_2	8932	1532	0.548589342	M3	Neutrophil	Myeloid cells	IMQ	IMQ_Myeloid cells	7.567088494	2.284540375
IMQ_2@@_GGGAGATAGTTATGGA-1	IMQ_2	3830	1024	0.548302872	M3	Neutrophil	Myeloid cells	IMQ	IMQ_Myeloid cells	7.48869122	2.181574305
IMQ_2@@_GGGATGATCTAGTCAG-1	IMQ_2	4504	960	0.59946714	M3	Neutrophil	Myeloid cells	IMQ	IMQ_Myeloid cells	7.647928128	2.272703369
IMQ_2@@_GGGTGTCTCTATTTCG-1	IMQ_2	4592	1512	1.154181185	M3	Neutrophil	Myeloid cells	IMQ	IMQ_Myeloid cells	7.32542933	2.142791947
IMQ_2@@_GGTAGAGCATGCAGCC-1	IMQ_2	2944	781	0.951086957	M3	Neutrophil	Myeloid cells	IMQ	IMQ_Myeloid cells	7.382650266	2.35030814
IMQ_2@@_GGTCACGAGTGGTGGT-1	IMQ_2	5630	1052	0.408525755	M3	Neutrophil	Myeloid cells	IMQ	IMQ_Myeloid cells	7.770166764	2.253571232
IMQ_2@@_GGTGATTGTGAGTGAC-1	IMQ_2	3795	1012	0.553359684	M3	Neutrophil	Myeloid cells	IMQ	IMQ_Myeloid cells	7.467107186	2.279417952
IMQ_2@@_GTACAGTCATACTGTG-1	IMQ_2	3744	1111	0.267094017	M3	Neutrophil	Myeloid cells	IMQ	IMQ_Myeloid cells	7.695339093	1.949067791
IMQ_2@@_GTATTGGAGCATGTTC-1	IMQ_2	3848	1123	0.493762994	M3	Neutrophil	Myeloid cells	IMQ	IMQ_Myeloid cells	7.88098515	1.922677239
IMQ_2@@_GTCAAACTCTAACGCA-1	IMQ_2	2683	753	0.48453224	M3	Neutrophil	Myeloid cells	IMQ	IMQ_Myeloid cells	7.584092031	2.061516245
IMQ_2@@_GTCACGGGTACCACGC-1	IMQ_2	6473	1612	1.01961996	M3	Neutrophil	Myeloid cells	IMQ	IMQ_Myeloid cells	7.985499749	1.744990667
IMQ_2@@_GTCACTCAGGTACCTT-1	IMQ_2	6217	1000	0.386038282	M3	Neutrophil	Myeloid cells	IMQ	IMQ_Myeloid cells	7.722124467	2.362832983
IMQ_2@@_GTCATCCTCTCGTGAA-1	IMQ_2	4661	1161	0.622184081	M3	Neutrophil	Myeloid cells	IMQ	IMQ_Myeloid cells	7.795865903	2.12105604
IMQ_2@@_GTCATGAAGAATACAC-1	IMQ_2	6113	1216	0.687060363	M3	Neutrophil	Myeloid cells	IMQ	IMQ_Myeloid cells	7.950701604	1.854609926
IMQ_2@@_GTCATTTGTTGTTGTG-1	IMQ_2	4400	1200	0.636363636	M3	Neutrophil	Myeloid cells	IMQ	IMQ_Myeloid cells	7.776310811	1.996989449
IMQ_2@@_GTCGCGATCCATTGCC-1	IMQ_2	3552	954	0.45045045	M3	Neutrophil	Myeloid cells	IMQ	IMQ_Myeloid cells	7.69096745	2.295707424
IMQ_2@@_GTCGTAAGTGTCTTCC-1	IMQ_2	3480	1003	0.862068966	M3	Neutrophil	Myeloid cells	IMQ	IMQ_Myeloid cells	7.717972646	2.075919827
IMQ_2@@_GTCTTTACAGCTGTCG-1	IMQ_2	3779	891	0.688012702	M3	Neutrophil	Myeloid cells	IMQ	IMQ_Myeloid cells	7.83830584	1.981904467
IMQ_2@@_GTGCACGTCTACCACC-1	IMQ_2	8516	1619	0.798496947	M3	Neutrophil	Myeloid cells	IMQ	IMQ_Myeloid cells	7.766183743	2.159228047
IMQ_2@@_GTGCTTCTCGGTGAAG-1	IMQ_2	3736	807	0.829764454	M3	Neutrophil	Myeloid cells	IMQ	IMQ_Myeloid cells	7.916211019	1.485048731
IMQ_2@@_GTGGAAGCAACTTGGT-1	IMQ_2	6347	1107	0.724751851	M3	Neutrophil	Myeloid cells	IMQ	IMQ_Myeloid cells	7.77350987	2.280090292
IMQ_2@@_GTGTGATTCATGGCCG-1	IMQ_2	734	355	1.634877384	M3	Neutrophil	Myeloid cells	IMQ	IMQ_Myeloid cells	7.336785684	2.061495503
IMQ_2@@_GTGTGGCAGTGAGGTC-1	IMQ_2	4453	1046	0.561419268	M3	Neutrophil	Myeloid cells	IMQ	IMQ_Myeloid cells	7.820513139	2.219966133
IMQ_2@@_GTGTTCCCATCATCCC-1	IMQ_2	4057	968	0.51762386	M3	Neutrophil	Myeloid cells	IMQ	IMQ_Myeloid cells	7.836271176	2.066387614
IMQ_2@@_GTTACCCAGCTAGTTC-1	IMQ_2	5337	1357	0.805696084	M3	Neutrophil	Myeloid cells	IMQ	IMQ_Myeloid cells	7.650319467	2.169635971
IMQ_2@@_GTTCATTGTATCGAGG-1	IMQ_2	5782	1335	0.553441716	M3	Neutrophil	Myeloid cells	IMQ	IMQ_Myeloid cells	7.634717355	2.277594765
IMQ_2@@_GTTCCGTGTCGACGCT-1	IMQ_2	3757	1278	0.266169816	M3	Neutrophil	Myeloid cells	IMQ	IMQ_Myeloid cells	7.764460454	2.088157852
IMQ_2@@_TAACGACTCTGGACCG-1	IMQ_2	4923	1144	0.528133252	M3	Neutrophil	Myeloid cells	IMQ	IMQ_Myeloid cells	7.322473893	2.348421534
IMQ_2@@_TAAGCACAGAAACCAT-1	IMQ_2	5709	1184	0.665615695	M3	Neutrophil	Myeloid cells	IMQ	IMQ_Myeloid cells	7.635621438	2.199500044
IMQ_2@@_TACAACGGTGAAAGTT-1	IMQ_2	4165	921	0.336134454	M3	Neutrophil	Myeloid cells	IMQ	IMQ_Myeloid cells	7.697829137	2.270312269
IMQ_2@@_TACACCCGTAGGCTCC-1	IMQ_2	3715	1073	0.780619112	M3	Neutrophil	Myeloid cells	IMQ	IMQ_Myeloid cells	7.484517465	2.038425644
IMQ_2@@_TACACCCGTGCGCTCA-1	IMQ_2	3101	1021	2.99903257	M3	Neutrophil	Myeloid cells	IMQ	IMQ_Myeloid cells	7.215266118	1.982859572
IMQ_2@@_TACGGGCCAGGCACAA-1	IMQ_2	12471	2012	1.69994387	M3	Neutrophil	Myeloid cells	IMQ	IMQ_Myeloid cells	7.707394013	2.049313982
IMQ_2@@_TACGTCCCAATCGAAA-1	IMQ_2	7465	1195	0.64300067	M3	Neutrophil	Myeloid cells	IMQ	IMQ_Myeloid cells	7.870354543	1.354042967
IMQ_2@@_TACTTGTAGGTACAGC-1	IMQ_2	4148	908	0.650916104	M3	Neutrophil	Myeloid cells	IMQ	IMQ_Myeloid cells	7.636388192	2.36946245
IMQ_2@@_TAGACTGAGCCTTGAT-1	IMQ_2	3818	1284	0.759559979	M3	Neutrophil	Myeloid cells	IMQ	IMQ_Myeloid cells	7.587233434	1.986847361
IMQ_2@@_TAGCACAAGGTGATAT-1	IMQ_2	795	443	0.377358491	M3	Neutrophil	Myeloid cells	IMQ	IMQ_Myeloid cells	7.295235047	1.35124131
IMQ_2@@_TAGGGTTTCCGGCTTT-1	IMQ_2	4227	947	0.473148805	M3	Neutrophil	Myeloid cells	IMQ	IMQ_Myeloid cells	7.627633462	2.156755646
IMQ_2@@_TATACCTGTGATTCTG-1	IMQ_2	5412	1109	0.388026608	M3	Neutrophil	Myeloid cells	IMQ	IMQ_Myeloid cells	7.792195687	2.24744912
IMQ_2@@_TATCTTGGTCCCGTGA-1	IMQ_2	12246	3496	0.832925037	M3	Neutrophil	Myeloid cells	IMQ	IMQ_Myeloid cells	7.154196153	2.060831507
IMQ_2@@_TATGTTCCAATGCAGG-1	IMQ_2	8031	2714	2.689577886	M3	Neutrophil	Myeloid cells	IMQ	IMQ_Myeloid cells	7.170789609	1.97492524
IMQ_2@@_TATTTCGAGACATACA-1	IMQ_2	9719	1378	0.730527832	M3	Neutrophil	Myeloid cells	IMQ	IMQ_Myeloid cells	7.921919713	1.75967296
IMQ_2@@_TATTTCGCAGACCGCT-1	IMQ_2	8237	1198	0.41277164	M3	Neutrophil	Myeloid cells	IMQ	IMQ_Myeloid cells	7.920487771	1.755225857
IMQ_2@@_TATTTCGGTCCCTGTT-1	IMQ_2	11012	1960	2.551761714	M3	Neutrophil	Myeloid cells	IMQ	IMQ_Myeloid cells	7.474556336	2.063389977
IMQ_2@@_TCACAAGAGGTGCCAA-1	IMQ_2	3717	1080	0.645682002	M3	Neutrophil	Myeloid cells	IMQ	IMQ_Myeloid cells	7.140462766	2.028587302
IMQ_2@@_TCACATTTCTAAGGAA-1	IMQ_2	9815	2587	0.733571065	M3	Neutrophil	Myeloid cells	IMQ	IMQ_Myeloid cells	7.691336045	2.067570408
IMQ_2@@_TCACTCGCAGTTCCAA-1	IMQ_2	1346	545	0.14858841	M3	Neutrophil	Myeloid cells	IMQ	IMQ_Myeloid cells	7.345295796	1.138363202
IMQ_2@@_TCAGGTAAGTTGGCGA-1	IMQ_2	3046	1030	1.247537754	M3	Neutrophil	Myeloid cells	IMQ	IMQ_Myeloid cells	7.65853251	2.018853625
IMQ_2@@_TCAGTCCAGTATGGAT-1	IMQ_2	10091	2147	0.654048162	M3	Neutrophil	Myeloid cells	IMQ	IMQ_Myeloid cells	7.629814992	2.073857506
IMQ_2@@_TCAGTCCGTCCTGTTC-1	IMQ_2	5767	1115	0.814981793	M3	Neutrophil	Myeloid cells	IMQ	IMQ_Myeloid cells	7.903499494	2.140118559
IMQ_2@@_TCAGTTTCAAATGATG-1	IMQ_2	3749	1124	0.320085356	M3	Neutrophil	Myeloid cells	IMQ	IMQ_Myeloid cells	7.655852208	2.002450188
IMQ_2@@_TCATACTCACCAGTAT-1	IMQ_2	4622	1328	0.432713111	M3	Neutrophil	Myeloid cells	IMQ	IMQ_Myeloid cells	7.565063844	2.011160811
IMQ_2@@_TCATGGACAGCCTACG-1	IMQ_2	4868	1195	0.246507806	M3	Neutrophil	Myeloid cells	IMQ	IMQ_Myeloid cells	7.911382089	2.132438381
IMQ_2@@_TCATTACCATGATGCT-1	IMQ_2	8761	1713	0.650610661	M3	Neutrophil	Myeloid cells	IMQ	IMQ_Myeloid cells	7.468752275	2.227571448
IMQ_2@@_TCATTACGTTCAGCGC-1	IMQ_2	8433	1779	0.87750504	M3	Neutrophil	Myeloid cells	IMQ	IMQ_Myeloid cells	7.745192895	2.139489373
IMQ_2@@_TCCCATGGTGAGATAT-1	IMQ_2	3279	897	0.518450747	M3	Neutrophil	Myeloid cells	IMQ	IMQ_Myeloid cells	7.809948335	2.074779471
IMQ_2@@_TCCGAAAAGTGAATAC-1	IMQ_2	5203	1092	0.634249471	M3	Neutrophil	Myeloid cells	IMQ	IMQ_Myeloid cells	7.673958192	2.223710974
IMQ_2@@_TCCGATCAGAGTGTTA-1	IMQ_2	3516	911	1.109215017	M3	Neutrophil	Myeloid cells	IMQ	IMQ_Myeloid cells	7.350881467	2.164280613
IMQ_2@@_TCCGGGAGTACAAAGT-1	IMQ_2	6020	1079	0.863787375	M3	Neutrophil	Myeloid cells	IMQ	IMQ_Myeloid cells	7.728367219	2.321440895
IMQ_2@@_TCCTCCCTCGAATCCA-1	IMQ_2	4230	1181	0.661938534	M3	Neutrophil	Myeloid cells	IMQ	IMQ_Myeloid cells	7.707859406	2.102258881
IMQ_2@@_TCCTCTTCACGGTGAA-1	IMQ_2	2619	1040	0.458190149	M3	Neutrophil	Myeloid cells	IMQ	IMQ_Myeloid cells	7.171201596	1.687756379
IMQ_2@@_TCGAACAAGCTCGGCT-1	IMQ_2	2227	893	0.583744948	M3	Neutrophil	Myeloid cells	IMQ	IMQ_Myeloid cells	7.465340981	1.961632689
IMQ_2@@_TCGACCTCAGGTCCCA-1	IMQ_2	5228	964	0.516449885	M3	Neutrophil	Myeloid cells	IMQ	IMQ_Myeloid cells	7.806537042	2.250410994
IMQ_2@@_TCGACGGCAGGTTCGC-1	IMQ_2	2303	674	0.477637864	M3	Neutrophil	Myeloid cells	IMQ	IMQ_Myeloid cells	7.112672696	2.143610676
IMQ_2@@_TCGACGGCATTCATCT-1	IMQ_2	11718	2142	0.554702168	M3	Neutrophil	Myeloid cells	IMQ	IMQ_Myeloid cells	7.681223283	2.15200301
IMQ_2@@_TCGATTTAGGGCCTCT-1	IMQ_2	6138	1236	1.28706419	M3	Neutrophil	Myeloid cells	IMQ	IMQ_Myeloid cells	7.552754769	2.174470623
IMQ_2@@_TCGCACTAGGTGCTAG-1	IMQ_2	4748	1082	0.315922494	M3	Neutrophil	Myeloid cells	IMQ	IMQ_Myeloid cells	7.741830716	2.244932612
IMQ_2@@_TCGGATATCCCTCATG-1	IMQ_2	3374	926	0.592768228	M3	Neutrophil	Myeloid cells	IMQ	IMQ_Myeloid cells	7.335110078	2.200382908
IMQ_2@@_TCTACCGCAAAGCGTG-1	IMQ_2	6002	1134	0.633122293	M3	Neutrophil	Myeloid cells	IMQ	IMQ_Myeloid cells	7.853573213	2.292039355
IMQ_2@@_TCTACCGTCCCATTCG-1	IMQ_2	2710	793	0.36900369	M3	Neutrophil	Myeloid cells	IMQ	IMQ_Myeloid cells	7.056966672	2.237815102
IMQ_2@@_TCTATACCAAAGCTCT-1	IMQ_2	4601	1145	1.282329928	M3	Neutrophil	Myeloid cells	IMQ	IMQ_Myeloid cells	7.44277514	2.084636172
IMQ_2@@_TCTCTGGAGTAACGAT-1	IMQ_2	735	381	3.945578231	M3	Neutrophil	Myeloid cells	IMQ	IMQ_Myeloid cells	7.314136395	1.921208103
IMQ_2@@_TCTTAGTTCAGCGTCG-1	IMQ_2	11168	3197	0.582020057	M3	Neutrophil	Myeloid cells	IMQ	IMQ_Myeloid cells	7.322147737	2.153030594
IMQ_2@@_TCTTAGTTCATTGAGC-1	IMQ_2	5383	1116	0.501579045	M3	Neutrophil	Myeloid cells	IMQ	IMQ_Myeloid cells	7.810294518	2.147666653
IMQ_2@@_TCTTCCTAGTAACGAT-1	IMQ_2	3173	1042	0.378190986	M3	Neutrophil	Myeloid cells	IMQ	IMQ_Myeloid cells	7.269774804	2.217175444
IMQ_2@@_TCTTCCTTCGTCCTTG-1	IMQ_2	3712	1029	0.188577586	M3	Neutrophil	Myeloid cells	IMQ	IMQ_Myeloid cells	7.759020696	2.21865054
IMQ_2@@_TCTTTGACAATCTCGA-1	IMQ_2	5404	1127	0.314581791	M3	Neutrophil	Myeloid cells	IMQ	IMQ_Myeloid cells	7.890735517	2.139156302
IMQ_2@@_TGAATCGAGGACTGGT-1	IMQ_2	4781	1236	0.752980548	M3	Neutrophil	Myeloid cells	IMQ	IMQ_Myeloid cells	7.464980016	2.290157755
IMQ_2@@_TGAATGCCAATTGCTG-1	IMQ_2	6563	2161	0.700898979	M3	Neutrophil	Myeloid cells	IMQ	IMQ_Myeloid cells	7.349031339	1.435542424
IMQ_2@@_TGAGGGAGTAATGCTC-1	IMQ_2	2229	701	0.852400179	M3	Neutrophil	Myeloid cells	IMQ	IMQ_Myeloid cells	7.629680047	2.331676205
IMQ_2@@_TGAGGTTAGAGCTTTC-1	IMQ_2	8116	2729	1.034992607	M3	Neutrophil	Myeloid cells	IMQ	IMQ_Myeloid cells	7.74441422	2.206580838
IMQ_2@@_TGAGTCACAGCCTACG-1	IMQ_2	4695	1737	0.617678381	M3	Neutrophil	Myeloid cells	IMQ	IMQ_Myeloid cells	7.594444165	2.450366934
IMQ_2@@_TGATCAGTCGAACGCC-1	IMQ_2	3997	1346	2.051538654	M3	Neutrophil	Myeloid cells	IMQ	IMQ_Myeloid cells	7.233550439	2.006439408
IMQ_2@@_TGATCTTTCGAGCTGC-1	IMQ_2	5358	1164	0.671892497	M3	Neutrophil	Myeloid cells	IMQ	IMQ_Myeloid cells	7.912240872	1.67070206
IMQ_2@@_TGCATCCTCGAGAAGC-1	IMQ_2	5041	1243	0.932354692	M3	Neutrophil	Myeloid cells	IMQ	IMQ_Myeloid cells	7.590738664	2.198037346
IMQ_2@@_TGCCGAGGTTTGCCGG-1	IMQ_2	6910	1479	0.694645441	M3	Neutrophil	Myeloid cells	IMQ	IMQ_Myeloid cells	7.837506661	2.097220619
IMQ_2@@_TGCGGCAAGGTCTTTG-1	IMQ_2	4210	1043	0.498812352	M3	Neutrophil	Myeloid cells	IMQ	IMQ_Myeloid cells	7.697187791	2.200445374
IMQ_2@@_TGCGGCACACTAGGCC-1	IMQ_2	826	385	1.694915254	M3	Neutrophil	Myeloid cells	IMQ	IMQ_Myeloid cells	7.165886769	2.012398918
IMQ_2@@_TGCGGCAGTATCGTAC-1	IMQ_2	3063	757	0.979431929	M3	Neutrophil	Myeloid cells	IMQ	IMQ_Myeloid cells	7.606591115	2.28417321
IMQ_2@@_TGCGGCATCGCCTCTA-1	IMQ_2	2167	839	0.27688048	M3	Neutrophil	Myeloid cells	IMQ	IMQ_Myeloid cells	7.53854836	1.764095147
IMQ_2@@_TGCTCCAAGGATTTCC-1	IMQ_2	4806	949	0.49937578	M3	Neutrophil	Myeloid cells	IMQ	IMQ_Myeloid cells	7.803950677	2.242157181
IMQ_2@@_TGGATGTGTCGTATTG-1	IMQ_2	3860	1020	0.803108808	M3	Neutrophil	Myeloid cells	IMQ	IMQ_Myeloid cells	7.695195565	2.155556639
IMQ_2@@_TGGATGTTCTGAGAAA-1	IMQ_2	3418	879	0.789935635	M3	Neutrophil	Myeloid cells	IMQ	IMQ_Myeloid cells	7.525868783	2.103090962
IMQ_2@@_TGGGCGTGTGTCGATT-1	IMQ_2	3160	741	0.664556962	M3	Neutrophil	Myeloid cells	IMQ	IMQ_Myeloid cells	7.25885571	2.190773209
IMQ_2@@_TGGGCGTTCGACCACG-1	IMQ_2	4805	974	0.478668054	M3	Neutrophil	Myeloid cells	IMQ	IMQ_Myeloid cells	7.911889443	2.181870659
IMQ_2@@_TGGGCTGCACTGCATA-1	IMQ_2	4638	1042	0.884001725	M3	Neutrophil	Myeloid cells	IMQ	IMQ_Myeloid cells	7.211117635	2.355652531
IMQ_2@@_TGTGAGTCAACAAGTA-1	IMQ_2	3910	1248	2.659846547	M3	Neutrophil	Myeloid cells	IMQ	IMQ_Myeloid cells	7.500668416	1.981769284
IMQ_2@@_TGTGCGGTCCCGAGTG-1	IMQ_2	6066	1410	0.890207715	M3	Neutrophil	Myeloid cells	IMQ	IMQ_Myeloid cells	7.46243609	2.202058514
IMQ_2@@_TGTGGCGAGCGACATG-1	IMQ_2	12584	3406	0.397329943	M3	Neutrophil	Myeloid cells	IMQ	IMQ_Myeloid cells	7.256015668	2.209044655
IMQ_2@@_TGTGTGAAGGTGCGAT-1	IMQ_2	3566	874	0.336511497	M3	Neutrophil	Myeloid cells	IMQ	IMQ_Myeloid cells	7.531896958	2.337680062
IMQ_2@@_TGTGTGACAGATAAAC-1	IMQ_2	5169	1161	0.65776746	M3	Neutrophil	Myeloid cells	IMQ	IMQ_Myeloid cells	7.810896287	2.137378653
IMQ_2@@_TGTGTGATCCTCTAGC-1	IMQ_2	2344	826	0.42662116	M3	Neutrophil	Myeloid cells	IMQ	IMQ_Myeloid cells	7.918786893	1.597530444
IMQ_2@@_TGTTACTTCACAAGGG-1	IMQ_2	580	336	2.931034483	M3	Neutrophil	Myeloid cells	IMQ	IMQ_Myeloid cells	7.192416558	1.941383322
IMQ_2@@_TGTTCATAGGATTTGA-1	IMQ_2	722	344	4.570637119	M3	Neutrophil	Myeloid cells	IMQ	IMQ_Myeloid cells	7.233813176	1.911588629
IMQ_2@@_TGTTCCGGTGTCTTGA-1	IMQ_2	12340	3600	2.455429498	M3	Neutrophil	Myeloid cells	IMQ	IMQ_Myeloid cells	7.164301763	2.028890332
IMQ_2@@_TGTTCCGTCGCGCCAA-1	IMQ_2	3821	1148	0.549594347	M3	Neutrophil	Myeloid cells	IMQ	IMQ_Myeloid cells	7.25419415	2.161334475
IMQ_2@@_TGTTCCGTCTCGACCT-1	IMQ_2	6426	1495	0.342359166	M3	Neutrophil	Myeloid cells	IMQ	IMQ_Myeloid cells	7.549885163	2.293853482
IMQ_2@@_TGTTGGAGTCGCCACA-1	IMQ_2	3977	883	0.502891627	M3	Neutrophil	Myeloid cells	IMQ	IMQ_Myeloid cells	7.775346646	2.259200772
IMQ_2@@_TGTTTGTGTTTACGTG-1	IMQ_2	10511	3245	2.816097422	M3	Neutrophil	Myeloid cells	IMQ	IMQ_Myeloid cells	7.079031835	1.950367649
IMQ_2@@_TTCACGCTCCATCGTC-1	IMQ_2	1517	516	1.911667765	M3	Neutrophil	Myeloid cells	IMQ	IMQ_Myeloid cells	7.46402348	2.045581063
IMQ_2@@_TTCATGTCAAGCTACT-1	IMQ_2	10398	1634	0.692440854	M3	Neutrophil	Myeloid cells	IMQ	IMQ_Myeloid cells	7.90351666	1.761656125
IMQ_2@@_TTCCGTGCAGATCACT-1	IMQ_2	5877	1219	0.476433555	M3	Neutrophil	Myeloid cells	IMQ	IMQ_Myeloid cells	7.864457498	2.08348008
IMQ_2@@_TTCGATTTCTGAGTCA-1	IMQ_2	3915	1053	0.817369093	M3	Neutrophil	Myeloid cells	IMQ	IMQ_Myeloid cells	7.57125176	2.175680836
IMQ_2@@_TTCTCTCAGCCATCCG-1	IMQ_2	3498	1000	0.914808462	M3	Neutrophil	Myeloid cells	IMQ	IMQ_Myeloid cells	7.933673272	1.831577023
IMQ_2@@_TTGCTGCGTCACCACG-1	IMQ_2	11115	1804	0.575798471	M3	Neutrophil	Myeloid cells	IMQ	IMQ_Myeloid cells	7.940189729	2.067500551
IMQ_2@@_TTGTGTTCATCCGAAT-1	IMQ_2	3003	1030	0.333000333	M3	Neutrophil	Myeloid cells	IMQ	IMQ_Myeloid cells	7.168711076	2.147146424
IMQ_2@@_TTTACCACAGAGAATT-1	IMQ_2	4762	1144	0.35699286	M3	Neutrophil	Myeloid cells	IMQ	IMQ_Myeloid cells	7.639276872	2.2895691
IMQ_2@@_TTTACCAGTCTCGGAC-1	IMQ_2	4376	1085	0.434186472	M3	Neutrophil	Myeloid cells	IMQ	IMQ_Myeloid cells	7.64930428	2.277447184
IMQ_2@@_TTTACGTGTGAGACCA-1	IMQ_2	4703	1020	0.510312566	M3	Neutrophil	Myeloid cells	IMQ	IMQ_Myeloid cells	7.626923928	2.294952591
IMQ_2@@_TTTACTGGTTGGGTTT-1	IMQ_2	15492	3939	0.477665892	M3	Neutrophil	Myeloid cells	IMQ	IMQ_Myeloid cells	7.266078839	2.140550574
IMQ_2@@_TTTCCTCAGTCTCCTC-1	IMQ_2	4076	1143	0.662414132	M3	Neutrophil	Myeloid cells	IMQ	IMQ_Myeloid cells	7.590287576	2.195460757
IMQ_2@@_TTTGATCAGGGTTAGC-1	IMQ_2	4604	1087	0.608166811	M3	Neutrophil	Myeloid cells	IMQ	IMQ_Myeloid cells	7.6900915	2.218648632
IMQ_2@@_TTTGATCGTCTCTCAC-1	IMQ_2	7202	1540	0.749791725	M3	Neutrophil	Myeloid cells	IMQ	IMQ_Myeloid cells	7.630448232	2.195027073
IMQ_2@@_TTTGGTTCACAACGAG-1	IMQ_2	4818	1227	0.352843504	M3	Neutrophil	Myeloid cells	IMQ	IMQ_Myeloid cells	7.652058492	2.227927883
IMQ_2@@_TTTGGTTCATCAGCGC-1	IMQ_2	6260	1533	0.686900958	M3	Neutrophil	Myeloid cells	IMQ	IMQ_Myeloid cells	7.569863687	2.207646807
Normal@@_ACCCTTGAGAGATTCA-1	Normal_1	736	351	0.27173913	M3	Neutrophil	Myeloid cells	Normal	Normal_Myeloid cells	7.041769872	2.21276017
Normal@@_CAGTGCGTCCGGCAAC-1	Normal_1	998	364	0.200400802	M3	Neutrophil	Myeloid cells	Normal	Normal_Myeloid cells	7.065961728	2.364458044
Normal@@_GACCAATAGATCGGTG-1	Normal_1	520	259	4.230769231	M3	Neutrophil	Myeloid cells	Normal	Normal_Myeloid cells	7.197158227	2.439411124
Normal@@_GTGGTTAAGTAATTGG-1	Normal_1	7973	2305	0.639658849	M3	Neutrophil	Myeloid cells	Normal	Normal_Myeloid cells	7.207334409	2.352900704
Normal@@_GTTCCGTGTTACCCAA-1	Normal_1	1402	472	0.427960057	M3	Neutrophil	Myeloid cells	Normal	Normal_Myeloid cells	7.05997313	2.332270106
Normal@@_TTACGCCAGGAACGAA-1	Normal_1	2151	544	0.185960019	M3	Neutrophil	Myeloid cells	Normal	Normal_Myeloid cells	7.121960053	2.355539044
Normal_2@@_AACCCAAAGACGGTTG-1	Normal_2	6315	2118	2.026920032	M3	Neutrophil	Myeloid cells	Normal	Normal_Myeloid cells	8.051504979	1.788316925
Normal_2@@_AGAAGCGTCTAGTGTG-1	Normal_2	3182	1512	0.879949717	M3	Neutrophil	Myeloid cells	Normal	Normal_Myeloid cells	8.849882016	1.206391414
Normal_2@@_CGTAAGTAGTCGTTAC-1	Normal_2	1388	791	0.576368876	M3	Neutrophil	Myeloid cells	Normal	Normal_Myeloid cells	7.048304448	2.317569693
Normal_2@@_CTCAATTTCAATCGGT-1	Normal_2	3580	1679	2.067039106	M3	Neutrophil	Myeloid cells	Normal	Normal_Myeloid cells	7.928514371	1.856026133
Normal_2@@_CTCCTTTAGACGGAAA-1	Normal_2	4910	1901	1.547861507	M3	Neutrophil	Myeloid cells	Normal	Normal_Myeloid cells	7.953539739	1.856719216
Normal_2@@_GATCACAAGGTGTGAC-1	Normal_2	1290	697	0.620155039	M3	Neutrophil	Myeloid cells	Normal	Normal_Myeloid cells	7.088363538	2.513244351
Normal_2@@_GTACAACCACCTCTAC-1	Normal_2	561	369	0.178253119	M3	Neutrophil	Myeloid cells	Normal	Normal_Myeloid cells	7.056393514	2.289508065
Normal_2@@_GTTAGACGTCCTTAAG-1	Normal_2	3083	1266	3.470645475	M3	Neutrophil	Myeloid cells	Normal	Normal_Myeloid cells	7.725739846	1.368765076
Normal_2@@_GTTAGTGTCCTTGAAG-1	Normal_2	2736	1080	0.255847953	M3	Neutrophil	Myeloid cells	Normal	Normal_Myeloid cells	7.206435571	2.594073494
Normal_2@@_GTTGTCCAGCCTAACT-1	Normal_2	1194	533	2.931323283	M3	Neutrophil	Myeloid cells	Normal	Normal_Myeloid cells	7.000563512	2.079208811
Normal_2@@_TAACGACTCTTGCAGA-1	Normal_2	1323	675	0.680272109	M3	Neutrophil	Myeloid cells	Normal	Normal_Myeloid cells	7.035282025	2.454684456
Normal_2@@_TAGTGCATCAGAGCGA-1	Normal_2	4839	1965	2.91382517	M3	Neutrophil	Myeloid cells	Normal	Normal_Myeloid cells	-6.163784614	0.179632922
Normal_2@@_TCCCACAGTCGAATGG-1	Normal_2	1655	832	0.060422961	M3	Neutrophil	Myeloid cells	Normal	Normal_Myeloid cells	7.216925511	1.666467865
Normal_2@@_TCGGGCACAGAGCGTA-1	Normal_2	629	358	3.179650238	M3	Neutrophil	Myeloid cells	Normal	Normal_Myeloid cells	7.068375001	1.893448313
Normal_2@@_TCGTGGGGTACCAGAG-1	Normal_2	1080	529	0	M3	Neutrophil	Myeloid cells	Normal	Normal_Myeloid cells	7.153040299	2.034951409
Normal_2@@_TTTACCATCTAGTACG-1	Normal_2	685	441	0.145985401	M3	Neutrophil	Myeloid cells	Normal	Normal_Myeloid cells	7.129125485	1.90343376
SHP099@@_ATCGTGAGTCCGAAAG-1	SHP099_1	1307	403	1.147666412	M3	Neutrophil	Myeloid cells	SHP099	SHP099_Myeloid cells	8.016528497	1.807668885
SHP099@@_CACAGATTCTCTTAAC-1	SHP099_1	2373	891	0.168563	M3	Neutrophil	Myeloid cells	SHP099	SHP099_Myeloid cells	8.099689851	1.682908614
SHP099@@_CGAGTTAAGACCAGCA-1	SHP099_1	1609	511	0.062150404	M3	Neutrophil	Myeloid cells	SHP099	SHP099_Myeloid cells	7.545004735	1.938992461
SHP099@@_CTACCTGCAATTGCGT-1	SHP099_1	1078	426	0	M3	Neutrophil	Myeloid cells	SHP099	SHP099_Myeloid cells	7.989521394	1.847070654
SHP099@@_CTCCGATCAGTTCTAG-1	SHP099_1	1414	432	0.212164074	M3	Neutrophil	Myeloid cells	SHP099	SHP099_Myeloid cells	7.683885465	1.787497481
SHP099@@_CTGTCGTCAGCTACCG-1	SHP099_1	10919	3413	2.188845132	M3	Neutrophil	Myeloid cells	SHP099	SHP099_Myeloid cells	7.433704743	2.072143276
SHP099@@_GCATCTCCAACCCGCA-1	SHP099_1	4816	1043	0.166112957	M3	Neutrophil	Myeloid cells	SHP099	SHP099_Myeloid cells	7.930918107	1.937289675
SHP099@@_GCCGTGACAGCCTTCT-1	SHP099_1	2232	705	0.492831541	M3	Neutrophil	Myeloid cells	SHP099	SHP099_Myeloid cells	8.010834584	1.804805239
SHP099@@_TAACACGCAATACCCA-1	SHP099_1	2025	748	0.444444444	M3	Neutrophil	Myeloid cells	SHP099	SHP099_Myeloid cells	7.953132997	1.828348835
SHP099@@_TATTGGGCATCCTCAC-1	SHP099_1	501	320	0.598802395	M3	Neutrophil	Myeloid cells	SHP099	SHP099_Myeloid cells	7.749256978	1.301721056
SHP099_2@@_AAACCCAGTGCTGCAC-1	SHP099_2	4727	1072	0.592341866	M3	Neutrophil	Myeloid cells	SHP099	SHP099_Myeloid cells	7.287321935	2.511128386
SHP099_2@@_AAACGAAGTTGTTTGG-1	SHP099_2	2650	777	0.41509434	M3	Neutrophil	Myeloid cells	SHP099	SHP099_Myeloid cells	7.102084527	2.222881754
SHP099_2@@_AACCTGATCCTCATAT-1	SHP099_2	1929	736	0.362882322	M3	Neutrophil	Myeloid cells	SHP099	SHP099_Myeloid cells	7.371796021	2.104113062
SHP099_2@@_AATGAAGCATGTCTAG-1	SHP099_2	2233	723	0.26869682	M3	Neutrophil	Myeloid cells	SHP099	SHP099_Myeloid cells	7.158582101	2.270768364
SHP099_2@@_AATGGCTCATAATGAG-1	SHP099_2	3584	831	0.251116071	M3	Neutrophil	Myeloid cells	SHP099	SHP099_Myeloid cells	7.135642896	2.658931454
SHP099_2@@_ACAAAGACACTGGCCA-1	SHP099_2	2364	748	0.634517766	M3	Neutrophil	Myeloid cells	SHP099	SHP099_Myeloid cells	7.112442384	2.366608818
SHP099_2@@_ACTTTGTCACCCTGTT-1	SHP099_2	7163	1236	0.251291358	M3	Neutrophil	Myeloid cells	SHP099	SHP099_Myeloid cells	7.623645673	2.412360628
SHP099_2@@_AGCTACACAGAATCGG-1	SHP099_2	4641	883	0.172376643	M3	Neutrophil	Myeloid cells	SHP099	SHP099_Myeloid cells	7.743510137	2.364860256
SHP099_2@@_AGGCTGCGTTTAGTCG-1	SHP099_2	3001	930	0.633122293	M3	Neutrophil	Myeloid cells	SHP099	SHP099_Myeloid cells	7.155267606	2.292434414
SHP099_2@@_AGGTCTACAAACTGCT-1	SHP099_2	3577	812	0.810735253	M3	Neutrophil	Myeloid cells	SHP099	SHP099_Myeloid cells	7.13391293	2.534687956
SHP099_2@@_AGGTTGTAGGGCCAAT-1	SHP099_2	2277	637	0.527009223	M3	Neutrophil	Myeloid cells	SHP099	SHP099_Myeloid cells	7.115257154	2.415507992
SHP099_2@@_ATCGTAGAGATGCTTC-1	SHP099_2	2152	605	0	M3	Neutrophil	Myeloid cells	SHP099	SHP099_Myeloid cells	6.936626325	2.341541489
SHP099_2@@_ATCGTAGGTCGAAGCA-1	SHP099_2	7518	2558	1.489757914	M3	Neutrophil	Myeloid cells	SHP099	SHP099_Myeloid cells	7.108626733	2.07979246
SHP099_2@@_ATTATCCCAGACGGAT-1	SHP099_2	2349	829	1.277139208	M3	Neutrophil	Myeloid cells	SHP099	SHP099_Myeloid cells	7.101083646	2.346045693
SHP099_2@@_CACGTGGTCCGTTTCG-1	SHP099_2	2964	1221	0.303643725	M3	Neutrophil	Myeloid cells	SHP099	SHP099_Myeloid cells	7.384084592	2.030175169
SHP099_2@@_CATACTTCAGCGTACC-1	SHP099_2	2103	705	0.760817879	M3	Neutrophil	Myeloid cells	SHP099	SHP099_Myeloid cells	7.121477017	2.285410364
SHP099_2@@_CCCTTAGAGAGCACTG-1	SHP099_2	3096	1033	0.355297158	M3	Neutrophil	Myeloid cells	SHP099	SHP099_Myeloid cells	7.255119214	2.489480217
SHP099_2@@_CCGAACGAGACATCCT-1	SHP099_2	3621	856	0.800883734	M3	Neutrophil	Myeloid cells	SHP099	SHP099_Myeloid cells	7.16142262	2.429703673
SHP099_2@@_CCTAACCGTAGAATAC-1	SHP099_2	4991	987	0.380685233	M3	Neutrophil	Myeloid cells	SHP099	SHP099_Myeloid cells	7.268259416	2.433603009
SHP099_2@@_CCTACGTCACAGTCCG-1	SHP099_2	3564	861	0.645342312	M3	Neutrophil	Myeloid cells	SHP099	SHP099_Myeloid cells	7.167902837	2.354793032
SHP099_2@@_CGAAGGACATAGGTTC-1	SHP099_2	1777	630	0	M3	Neutrophil	Myeloid cells	SHP099	SHP099_Myeloid cells	7.230955968	1.568209012
SHP099_2@@_CGAGGCTTCTAGGCAT-1	SHP099_2	2771	793	0.469144713	M3	Neutrophil	Myeloid cells	SHP099	SHP099_Myeloid cells	7.060469995	2.40410014
SHP099_2@@_CGCATGGCACTAACGT-1	SHP099_2	3705	1064	0.32388664	M3	Neutrophil	Myeloid cells	SHP099	SHP099_Myeloid cells	7.16451777	2.418544491
SHP099_2@@_CGCATGGTCACCCATC-1	SHP099_2	3024	956	0.363756614	M3	Neutrophil	Myeloid cells	SHP099	SHP099_Myeloid cells	7.2318467	2.580326279
SHP099_2@@_CGGGCATGTCGTGTTA-1	SHP099_2	3093	851	0.161655351	M3	Neutrophil	Myeloid cells	SHP099	SHP099_Myeloid cells	7.159546742	2.48348995
SHP099_2@@_CGTAGTATCATGAGAA-1	SHP099_2	3319	851	0.2109069	M3	Neutrophil	Myeloid cells	SHP099	SHP099_Myeloid cells	7.240937123	2.499079426
SHP099_2@@_CGTCAAAGTAGATTGA-1	SHP099_2	2462	730	0.121852153	M3	Neutrophil	Myeloid cells	SHP099	SHP099_Myeloid cells	7.104732881	2.406937321
SHP099_2@@_CGTTCTGAGGTTCCGC-1	SHP099_2	3130	887	0.159744409	M3	Neutrophil	Myeloid cells	SHP099	SHP099_Myeloid cells	7.202711473	2.578355034
SHP099_2@@_CTACCCAGTATCGAAA-1	SHP099_2	2298	759	0.174064404	M3	Neutrophil	Myeloid cells	SHP099	SHP099_Myeloid cells	7.163329015	2.523826798
SHP099_2@@_CTACTATCAACTGGTT-1	SHP099_2	4292	945	0.116495806	M3	Neutrophil	Myeloid cells	SHP099	SHP099_Myeloid cells	7.229837785	2.609913071
SHP099_2@@_CTCAGAAGTTGCACGC-1	SHP099_2	4134	1001	0.145137881	M3	Neutrophil	Myeloid cells	SHP099	SHP099_Myeloid cells	7.156935105	2.675292214
SHP099_2@@_CTCATGCTCTCGCTTG-1	SHP099_2	3160	826	0.284810127	M3	Neutrophil	Myeloid cells	SHP099	SHP099_Myeloid cells	7.073173413	2.519039591
SHP099_2@@_CTCCAACCAATCGCCG-1	SHP099_2	3039	903	0.427772294	M3	Neutrophil	Myeloid cells	SHP099	SHP099_Myeloid cells	7.265485654	2.210200985
SHP099_2@@_CTGAATGGTGGTTCTA-1	SHP099_2	1951	713	0.256278831	M3	Neutrophil	Myeloid cells	SHP099	SHP099_Myeloid cells	7.389884839	1.951663216
SHP099_2@@_CTGCATCAGCACCGTC-1	SHP099_2	4087	991	0.195742598	M3	Neutrophil	Myeloid cells	SHP099	SHP099_Myeloid cells	7.114792714	2.48674341
SHP099_2@@_CTTGATTTCATGCCAA-1	SHP099_2	3160	840	0.348101266	M3	Neutrophil	Myeloid cells	SHP099	SHP099_Myeloid cells	7.060150514	2.230945071
SHP099_2@@_CTTTCAACAGGGCTTC-1	SHP099_2	3760	869	0.319148936	M3	Neutrophil	Myeloid cells	SHP099	SHP099_Myeloid cells	7.207538495	2.582872589
SHP099_2@@_GAAATGAAGTTTGCTG-1	SHP099_2	5418	1234	0.442967885	M3	Neutrophil	Myeloid cells	SHP099	SHP099_Myeloid cells	7.127323041	2.393353899
SHP099_2@@_GAACACTTCCCATAGA-1	SHP099_2	1898	722	0.474183351	M3	Neutrophil	Myeloid cells	SHP099	SHP099_Myeloid cells	7.117295156	2.16679736
SHP099_2@@_GACTATGGTCTTTCTA-1	SHP099_2	3077	884	0.714982125	M3	Neutrophil	Myeloid cells	SHP099	SHP099_Myeloid cells	7.214209924	2.351353129
SHP099_2@@_GATGACTAGCGCCATC-1	SHP099_2	5345	1038	0.579981291	M3	Neutrophil	Myeloid cells	SHP099	SHP099_Myeloid cells	7.397323976	2.626961907
SHP099_2@@_GGGACTCAGTGTACAA-1	SHP099_2	905	398	1.657458564	M3	Neutrophil	Myeloid cells	SHP099	SHP099_Myeloid cells	7.170056233	2.095891674
SHP099_2@@_GGGATCCGTGTTCCTC-1	SHP099_2	2215	776	0.270880361	M3	Neutrophil	Myeloid cells	SHP099	SHP099_Myeloid cells	7.027730832	2.283671578
SHP099_2@@_GGGTGAATCATCACTT-1	SHP099_2	1820	732	0.879120879	M3	Neutrophil	Myeloid cells	SHP099	SHP099_Myeloid cells	7.087661633	2.258030852
SHP099_2@@_GGGTTATGTGTCGATT-1	SHP099_2	3248	1013	0.338669951	M3	Neutrophil	Myeloid cells	SHP099	SHP099_Myeloid cells	7.301246057	2.146421631
SHP099_2@@_GGTAATCAGTAGTGCG-1	SHP099_2	1821	630	0.164744646	M3	Neutrophil	Myeloid cells	SHP099	SHP099_Myeloid cells	7.238793263	1.942339142
SHP099_2@@_GGTGTTATCTAAGCCA-1	SHP099_2	2125	687	0.564705882	M3	Neutrophil	Myeloid cells	SHP099	SHP099_Myeloid cells	7.125383744	2.193672856
SHP099_2@@_GGTTGTACAGCGACCT-1	SHP099_2	2416	831	0.289735099	M3	Neutrophil	Myeloid cells	SHP099	SHP099_Myeloid cells	7.122373471	2.493503531
SHP099_2@@_GTAATGCAGGGTTAGC-1	SHP099_2	3969	1218	2.267573696	M3	Neutrophil	Myeloid cells	SHP099	SHP099_Myeloid cells	7.262925515	2.066765269
SHP099_2@@_GTACAACTCACTTGTT-1	SHP099_2	2568	851	0.54517134	M3	Neutrophil	Myeloid cells	SHP099	SHP099_Myeloid cells	7.199224362	2.193579396
SHP099_2@@_GTCATCCGTGTTAACC-1	SHP099_2	2372	735	0.168634064	M3	Neutrophil	Myeloid cells	SHP099	SHP099_Myeloid cells	7.238142858	2.310714682
SHP099_2@@_GTCCTCATCCATTTGT-1	SHP099_2	3835	1010	0.495436767	M3	Neutrophil	Myeloid cells	SHP099	SHP099_Myeloid cells	7.236446271	2.270986756
SHP099_2@@_GTCGAATCATACGCAT-1	SHP099_2	1368	580	0.14619883	M3	Neutrophil	Myeloid cells	SHP099	SHP099_Myeloid cells	7.302768121	1.45197924
SHP099_2@@_GTTATGGAGCGGCTCT-1	SHP099_2	3829	953	0.600679028	M3	Neutrophil	Myeloid cells	SHP099	SHP099_Myeloid cells	7.378865609	2.426692923
SHP099_2@@_GTTTACTCACTACCGG-1	SHP099_2	5572	1313	0.287150036	M3	Neutrophil	Myeloid cells	SHP099	SHP099_Myeloid cells	7.304458508	2.420102795
SHP099_2@@_TAAGCCAAGCCATGCC-1	SHP099_2	5353	1365	0.392303381	M3	Neutrophil	Myeloid cells	SHP099	SHP099_Myeloid cells	7.144532571	2.339263876
SHP099_2@@_TAAGCGTTCCCTTGTG-1	SHP099_2	3028	912	0.429326288	M3	Neutrophil	Myeloid cells	SHP099	SHP099_Myeloid cells	7.063897977	2.579939802
SHP099_2@@_TAGCACACACATAGCT-1	SHP099_2	2730	839	1.135531136	M3	Neutrophil	Myeloid cells	SHP099	SHP099_Myeloid cells	7.344230542	2.298902949
SHP099_2@@_TATATCCAGATGGGCT-1	SHP099_2	2955	739	0.372250423	M3	Neutrophil	Myeloid cells	SHP099	SHP099_Myeloid cells	7.045803914	2.393130978
SHP099_2@@_TATCTGTAGCTGCCAC-1	SHP099_2	2110	700	0.047393365	M3	Neutrophil	Myeloid cells	SHP099	SHP099_Myeloid cells	7.057709107	1.820621212
SHP099_2@@_TATTGGGCATCAGTGT-1	SHP099_2	3706	810	0.080949811	M3	Neutrophil	Myeloid cells	SHP099	SHP099_Myeloid cells	7.190237412	2.474460324
SHP099_2@@_TATTTCGAGTACAACA-1	SHP099_2	10572	3120	0.454029512	M3	Neutrophil	Myeloid cells	SHP099	SHP099_Myeloid cells	7.182155499	2.175623139
SHP099_2@@_TCAAGCAGTCAAACGG-1	SHP099_2	3451	854	0.434656621	M3	Neutrophil	Myeloid cells	SHP099	SHP099_Myeloid cells	7.14925612	2.241972883
SHP099_2@@_TCAATTCGTCGCTTAA-1	SHP099_2	3689	987	1.002981838	M3	Neutrophil	Myeloid cells	SHP099	SHP099_Myeloid cells	7.380089173	2.331377943
SHP099_2@@_TCACGGGGTGCAACAG-1	SHP099_2	3995	1002	0.125156446	M3	Neutrophil	Myeloid cells	SHP099	SHP099_Myeloid cells	7.065274606	2.471778115
SHP099_2@@_TCACTATTCTGGCCAG-1	SHP099_2	1660	697	0.060240964	M3	Neutrophil	Myeloid cells	SHP099	SHP099_Myeloid cells	7.121429811	2.042974909
SHP099_2@@_TCATATCGTTACGCCG-1	SHP099_2	3747	768	0.293568188	M3	Neutrophil	Myeloid cells	SHP099	SHP099_Myeloid cells	7.251232514	2.519916256
SHP099_2@@_TCATGGAAGGGTGAGG-1	SHP099_2	2146	629	0.37278658	M3	Neutrophil	Myeloid cells	SHP099	SHP099_Myeloid cells	7.019113431	2.254857262
SHP099_2@@_TCCAGAATCCAAGAGG-1	SHP099_2	1761	652	0.170357751	M3	Neutrophil	Myeloid cells	SHP099	SHP099_Myeloid cells	7.276138673	2.259615381
SHP099_2@@_TCGGATAGTGTGTTTG-1	SHP099_2	3343	869	0.179479509	M3	Neutrophil	Myeloid cells	SHP099	SHP099_Myeloid cells	7.196016202	2.607101162
SHP099_2@@_TCGGATAGTTACGTAC-1	SHP099_2	4365	1119	0.458190149	M3	Neutrophil	Myeloid cells	SHP099	SHP099_Myeloid cells	7.320789704	2.293279608
SHP099_2@@_TCTCCGACACGGCTAC-1	SHP099_2	3821	956	0.628107825	M3	Neutrophil	Myeloid cells	SHP099	SHP099_Myeloid cells	7.260156999	2.63971587
SHP099_2@@_TCTTTGAAGGAGAGTA-1	SHP099_2	2489	837	0.723182001	M3	Neutrophil	Myeloid cells	SHP099	SHP099_Myeloid cells	7.149404893	2.241558035
SHP099_2@@_TGAGCGCCATGCCGAC-1	SHP099_2	3069	852	0.325839036	M3	Neutrophil	Myeloid cells	SHP099	SHP099_Myeloid cells	7.190578351	2.637933214
SHP099_2@@_TGCGATAGTTGTTTGG-1	SHP099_2	4500	1088	0.2	M3	Neutrophil	Myeloid cells	SHP099	SHP099_Myeloid cells	7.638620267	2.366920431
SHP099_2@@_TGCTCCATCAAAGAAC-1	SHP099_2	3817	960	0.550170291	M3	Neutrophil	Myeloid cells	SHP099	SHP099_Myeloid cells	7.091680417	2.540281971
SHP099_2@@_TGGAGGATCTATCCAT-1	SHP099_2	4721	884	0.338911248	M3	Neutrophil	Myeloid cells	SHP099	SHP099_Myeloid cells	7.162234197	2.626749476
SHP099_2@@_TGGGCTGCAATAGGGC-1	SHP099_2	1281	510	0.390320062	M3	Neutrophil	Myeloid cells	SHP099	SHP099_Myeloid cells	7.314432988	1.659492811
SHP099_2@@_TGGTTAGCAACAAGAT-1	SHP099_2	3311	953	0.453035337	M3	Neutrophil	Myeloid cells	SHP099	SHP099_Myeloid cells	7.29090632	2.535961827
SHP099_2@@_TGTAAGCGTTACGATC-1	SHP099_2	3675	898	0.217687075	M3	Neutrophil	Myeloid cells	SHP099	SHP099_Myeloid cells	7.192787538	2.569338759
SHP099_2@@_TGTCCCAGTGGCAACA-1	SHP099_2	1472	573	0.27173913	M3	Neutrophil	Myeloid cells	SHP099	SHP099_Myeloid cells	7.068275342	2.355759581
SHP099_2@@_TGTGCGGGTCCCTGAG-1	SHP099_2	3575	1296	0.503496503	M3	Neutrophil	Myeloid cells	SHP099	SHP099_Myeloid cells	7.195037255	2.251197537
SHP099_2@@_TGTGCGGTCATCCTGC-1	SHP099_2	4969	986	0.462869793	M3	Neutrophil	Myeloid cells	SHP099	SHP099_Myeloid cells	7.332365403	2.570070227
SHP099_2@@_TTACGTTGTTAAACCC-1	SHP099_2	1124	670	0.622775801	M3	Neutrophil	Myeloid cells	SHP099	SHP099_Myeloid cells	7.378090749	1.146258791
SHP099_2@@_TTCCTAACAAGTTGGG-1	SHP099_2	3969	980	0.655076846	M3	Neutrophil	Myeloid cells	SHP099	SHP099_Myeloid cells	7.40230454	2.527494391
SHP099_2@@_TTCCTCTCAACACAGG-1	SHP099_2	4655	1027	0.429645542	M3	Neutrophil	Myeloid cells	SHP099	SHP099_Myeloid cells	7.336360822	2.426224669
SHP099_2@@_TTTGGTTCAAACGAGC-1	SHP099_2	3116	925	0.160462131	M3	Neutrophil	Myeloid cells	SHP099	SHP099_Myeloid cells	7.123318563	2.575503071
IMQ_1@@_AAACCCAAGCATTGTC-1	IMQ_1	9616	3021	1.31031614	E0	Ccl21a+ Endothelial cells	Endothelial cells	IMQ	IMQ_Endothelial cells	-0.942485204	7.290098866
IMQ_1@@_AAACGAAAGGCCTAGA-1	IMQ_1	18371	4762	3.636165696	E0	Ccl21a+ Endothelial cells	Endothelial cells	IMQ	IMQ_Endothelial cells	-0.821934631	7.314798077
IMQ_1@@_AAAGAACCAGGCGAAT-1	IMQ_1	14206	3974	0.703927918	E0	Ccl21a+ Endothelial cells	Endothelial cells	IMQ	IMQ_Endothelial cells	-0.818545153	7.751795967
IMQ_1@@_AAAGAACGTTGGAGGT-1	IMQ_1	2398	1265	2.960800667	E0	Ccl21a+ Endothelial cells	Endothelial cells	IMQ	IMQ_Endothelial cells	-0.732684722	6.445650776
IMQ_1@@_AAAGTGAGTAGCACAG-1	IMQ_1	19661	4813	1.505518539	E0	Ccl21a+ Endothelial cells	Endothelial cells	IMQ	IMQ_Endothelial cells	-1.027828565	7.30350848
IMQ_1@@_AACACACTCTCTGCTG-1	IMQ_1	9040	3273	2.710176991	E0	Ccl21a+ Endothelial cells	Endothelial cells	IMQ	IMQ_Endothelial cells	-0.779150834	6.940808495
IMQ_1@@_AACCCAAGTAGATCGG-1	IMQ_1	1157	709	3.889369058	E0	Ccl21a+ Endothelial cells	Endothelial cells	IMQ	IMQ_Endothelial cells	-0.699052026	6.090208252
IMQ_1@@_AAGTGAACAAGAGTAT-1	IMQ_1	5463	2279	1.208127403	E0	Ccl21a+ Endothelial cells	Endothelial cells	IMQ	IMQ_Endothelial cells	-0.906103721	7.712883194
IMQ_1@@_AATGAAGCAGACAAGC-1	IMQ_1	6529	2573	2.818195742	E0	Ccl21a+ Endothelial cells	Endothelial cells	IMQ	IMQ_Endothelial cells	-1.03401207	6.939505299
IMQ_1@@_AATGACCGTTACCCTC-1	IMQ_1	4193	1861	2.528022895	E0	Ccl21a+ Endothelial cells	Endothelial cells	IMQ	IMQ_Endothelial cells	-0.812066367	6.605672081
IMQ_1@@_ACCATTTAGGGAGGTG-1	IMQ_1	4214	1835	1.613668723	E0	Ccl21a+ Endothelial cells	Endothelial cells	IMQ	IMQ_Endothelial cells	-0.993535628	6.579689701
IMQ_1@@_ACCCAAATCTCCATAT-1	IMQ_1	11262	3452	1.189841946	E0	Ccl21a+ Endothelial cells	Endothelial cells	IMQ	IMQ_Endothelial cells	-0.866553655	7.473121842
IMQ_1@@_ACCCTTGGTATCGTTG-1	IMQ_1	3554	1642	4.305008441	E0	Ccl21a+ Endothelial cells	Endothelial cells	IMQ	IMQ_Endothelial cells	-0.601160338	6.227942665
IMQ_1@@_ACGGGTCGTCCAACGC-1	IMQ_1	13481	4029	4.29493361	E0	Ccl21a+ Endothelial cells	Endothelial cells	IMQ	IMQ_Endothelial cells	-0.702921143	6.946800907
IMQ_1@@_ACGTACACATAGAGGC-1	IMQ_1	7958	2885	1.910027645	E0	Ccl21a+ Endothelial cells	Endothelial cells	IMQ	IMQ_Endothelial cells	-0.879015675	6.9834735
IMQ_1@@_ACTCCCAAGACCATTC-1	IMQ_1	15377	4187	1.443714639	E0	Ccl21a+ Endothelial cells	Endothelial cells	IMQ	IMQ_Endothelial cells	-0.864451578	7.595444878
IMQ_1@@_ACTTAGGAGACCTCAT-1	IMQ_1	6381	2627	2.88356057	E0	Ccl21a+ Endothelial cells	Endothelial cells	IMQ	IMQ_Endothelial cells	-0.734593441	6.775819977
IMQ_1@@_ACTTTCAAGGGCATGT-1	IMQ_1	4491	1933	2.649743932	E0	Ccl21a+ Endothelial cells	Endothelial cells	IMQ	IMQ_Endothelial cells	-0.832951357	6.503966053
IMQ_1@@_AGAAATGAGAGGCTGT-1	IMQ_1	9446	3139	1.238619521	E0	Ccl21a+ Endothelial cells	Endothelial cells	IMQ	IMQ_Endothelial cells	-0.926849952	7.289927681
IMQ_1@@_AGACCCGCATAGAAAC-1	IMQ_1	2732	1325	0.841874085	E0	Ccl21a+ Endothelial cells	Endothelial cells	IMQ	IMQ_Endothelial cells	-1.025766125	6.751452645
IMQ_1@@_AGACTCAGTGTCTCCT-1	IMQ_1	4339	2021	3.157409541	E0	Ccl21a+ Endothelial cells	Endothelial cells	IMQ	IMQ_Endothelial cells	-0.790454557	6.33343335
IMQ_1@@_AGAGAGCTCGTTCAGA-1	IMQ_1	7153	2528	1.328114078	E0	Ccl21a+ Endothelial cells	Endothelial cells	IMQ	IMQ_Endothelial cells	-0.838568141	7.7162654
IMQ_1@@_AGATGAAAGATGGTAT-1	IMQ_1	5539	2033	1.769272432	E0	Ccl21a+ Endothelial cells	Endothelial cells	IMQ	IMQ_Endothelial cells	-1.010534873	7.125791271
IMQ_1@@_AGCCAGCAGGTGGCTA-1	IMQ_1	4839	2075	2.417854929	E0	Ccl21a+ Endothelial cells	Endothelial cells	IMQ	IMQ_Endothelial cells	-0.754342189	7.01551791
IMQ_1@@_AGCCAGCTCTCGGGAC-1	IMQ_1	11905	3593	1.343973121	E0	Ccl21a+ Endothelial cells	Endothelial cells	IMQ	IMQ_Endothelial cells	-0.93478476	7.334762772
IMQ_1@@_AGGTAGGTCCACATAG-1	IMQ_1	2446	1363	1.512673753	E0	Ccl21a+ Endothelial cells	Endothelial cells	IMQ	IMQ_Endothelial cells	-1.032794943	6.701365193
IMQ_1@@_AGGTCTAGTCGAAGCA-1	IMQ_1	13468	3163	2.041877042	E0	Ccl21a+ Endothelial cells	Endothelial cells	IMQ	IMQ_Endothelial cells	-0.881947269	7.040547093
IMQ_1@@_AGTGTTGCACTGAGGA-1	IMQ_1	2414	1340	3.355426678	E0	Ccl21a+ Endothelial cells	Endothelial cells	IMQ	IMQ_Endothelial cells	-0.750486364	6.231290539
IMQ_1@@_AGTTAGCCAAGACGAC-1	IMQ_1	2077	1013	3.610977371	E0	Ccl21a+ Endothelial cells	Endothelial cells	IMQ	IMQ_Endothelial cells	-0.993891587	6.534968098
IMQ_1@@_AGTTCCCCATTACTCT-1	IMQ_1	3220	1630	2.919254658	E0	Ccl21a+ Endothelial cells	Endothelial cells	IMQ	IMQ_Endothelial cells	-0.825752189	6.321864804
IMQ_1@@_ATCAGGTAGAGTTCGG-1	IMQ_1	6866	2476	2.388581416	E0	Ccl21a+ Endothelial cells	Endothelial cells	IMQ	IMQ_Endothelial cells	-0.754480352	7.108982285
IMQ_1@@_ATCCGTCTCGCTGACG-1	IMQ_1	6511	2381	2.657041929	E0	Ccl21a+ Endothelial cells	Endothelial cells	IMQ	IMQ_Endothelial cells	-0.812681248	6.864790638
IMQ_1@@_ATCGCCTTCCATAGGT-1	IMQ_1	4222	1994	3.434391284	E0	Ccl21a+ Endothelial cells	Endothelial cells	IMQ	IMQ_Endothelial cells	-1.04711937	7.008352955
IMQ_1@@_ATGCGATCAGAAGCGT-1	IMQ_1	3989	1480	0.877412885	E0	Ccl21a+ Endothelial cells	Endothelial cells	IMQ	IMQ_Endothelial cells	-1.006253591	7.031079014
IMQ_1@@_ATGGGAGAGTGAGTTA-1	IMQ_1	15209	4046	1.117759222	E0	Ccl21a+ Endothelial cells	Endothelial cells	IMQ	IMQ_Endothelial cells	-0.931386104	7.152547081
IMQ_1@@_ATGGTTGGTAGCGAGT-1	IMQ_1	3275	1555	4.580152672	E0	Ccl21a+ Endothelial cells	Endothelial cells	IMQ	IMQ_Endothelial cells	-0.699385812	6.259502133
IMQ_1@@_CAACGATGTATCGAAA-1	IMQ_1	5517	2113	2.628239985	E0	Ccl21a+ Endothelial cells	Endothelial cells	IMQ	IMQ_Endothelial cells	-0.836472561	7.477513989
IMQ_1@@_CAACGATGTGGTCAAG-1	IMQ_1	1726	958	4.403244496	E0	Ccl21a+ Endothelial cells	Endothelial cells	IMQ	IMQ_Endothelial cells	-0.548288813	6.105663021
IMQ_1@@_CAAGCTAGTTCCTAGA-1	IMQ_1	11442	3561	1.686768048	E0	Ccl21a+ Endothelial cells	Endothelial cells	IMQ	IMQ_Endothelial cells	-0.872159829	7.732106884
IMQ_1@@_CACACAAGTGCAATGG-1	IMQ_1	4196	1805	3.646329838	E0	Ccl21a+ Endothelial cells	Endothelial cells	IMQ	IMQ_Endothelial cells	-0.73101007	6.461227139
IMQ_1@@_CACAGGCAGTTGCCTA-1	IMQ_1	2408	1219	2.034883721	E0	Ccl21a+ Endothelial cells	Endothelial cells	IMQ	IMQ_Endothelial cells	-1.010847797	6.359339436
IMQ_1@@_CACGAATGTCCTGTCT-1	IMQ_1	5101	1864	0.705743972	E0	Ccl21a+ Endothelial cells	Endothelial cells	IMQ	IMQ_Endothelial cells	-0.90652298	7.416252335
IMQ_1@@_CACTAAGAGCACTTTG-1	IMQ_1	4348	2005	1.839926403	E0	Ccl21a+ Endothelial cells	Endothelial cells	IMQ	IMQ_Endothelial cells	-0.987361302	6.544317444
IMQ_1@@_CAGTTCCGTTCAGGTT-1	IMQ_1	6035	2575	2.883181442	E0	Ccl21a+ Endothelial cells	Endothelial cells	IMQ	IMQ_Endothelial cells	-0.718230119	6.727315148
IMQ_1@@_CATAAGCGTCATAACC-1	IMQ_1	4858	2012	3.622890078	E0	Ccl21a+ Endothelial cells	Endothelial cells	IMQ	IMQ_Endothelial cells	-0.773607423	6.319537838
IMQ_1@@_CATACAGCATTCTCTA-1	IMQ_1	3644	1926	3.100987925	E0	Ccl21a+ Endothelial cells	Endothelial cells	IMQ	IMQ_Endothelial cells	-0.764084747	6.474651058
IMQ_1@@_CATACAGTCATTCGTT-1	IMQ_1	3307	1739	1.663138796	E0	Ccl21a+ Endothelial cells	Endothelial cells	IMQ	IMQ_Endothelial cells	-0.975007048	6.599060257
IMQ_1@@_CATCGGGAGCCTCTCT-1	IMQ_1	2056	1208	2.285992218	E0	Ccl21a+ Endothelial cells	Endothelial cells	IMQ	IMQ_Endothelial cells	-1.040363421	6.164857109
IMQ_1@@_CATTCCGTCAATCTCT-1	IMQ_1	5338	2349	1.367553391	E0	Ccl21a+ Endothelial cells	Endothelial cells	IMQ	IMQ_Endothelial cells	-1.027127614	6.974929055
IMQ_1@@_CATTGAGAGATCCTAC-1	IMQ_1	23415	5492	1.917574205	E0	Ccl21a+ Endothelial cells	Endothelial cells	IMQ	IMQ_Endothelial cells	-0.670392385	7.487589081
IMQ_1@@_CATTGAGAGTTCTACG-1	IMQ_1	3963	1702	2.245773404	E0	Ccl21a+ Endothelial cells	Endothelial cells	IMQ	IMQ_Endothelial cells	-1.017208209	6.931758126
IMQ_1@@_CATTGCCAGACGGATC-1	IMQ_1	5571	2336	2.782265302	E0	Ccl21a+ Endothelial cells	Endothelial cells	IMQ	IMQ_Endothelial cells	-0.863643219	6.709938725
IMQ_1@@_CCCATTGCACCCTAAA-1	IMQ_1	14246	4283	2.870981328	E0	Ccl21a+ Endothelial cells	Endothelial cells	IMQ	IMQ_Endothelial cells	-0.796502819	7.009769638
IMQ_1@@_CCCGAAGAGGAAACGA-1	IMQ_1	8641	2926	4.166184469	E0	Ccl21a+ Endothelial cells	Endothelial cells	IMQ	IMQ_Endothelial cells	-0.740002563	6.734964093
IMQ_1@@_CCCTCTCCAGCCTATA-1	IMQ_1	6186	2289	1.503394762	E0	Ccl21a+ Endothelial cells	Endothelial cells	IMQ	IMQ_Endothelial cells	-0.866743674	7.482750138
IMQ_1@@_CCGAACGAGTCGGGAT-1	IMQ_1	5466	2225	2.945481156	E0	Ccl21a+ Endothelial cells	Endothelial cells	IMQ	IMQ_Endothelial cells	-0.771297207	6.725703915
IMQ_1@@_CCGAACGTCCAACTAG-1	IMQ_1	3563	1656	7.886612405	E0	Ccl21a+ Endothelial cells	Endothelial cells	IMQ	IMQ_Endothelial cells	-0.418665459	6.070780476
IMQ_1@@_CCGGGTACACTCCTGT-1	IMQ_1	7804	2678	1.601742696	E0	Ccl21a+ Endothelial cells	Endothelial cells	IMQ	IMQ_Endothelial cells	-1.019553294	7.189543446
IMQ_1@@_CCTTTGGGTTCCACGG-1	IMQ_1	4953	1978	1.796890773	E0	Ccl21a+ Endothelial cells	Endothelial cells	IMQ	IMQ_Endothelial cells	-0.924237123	7.175893029
IMQ_1@@_CGAAGTTTCATCGCAA-1	IMQ_1	5542	2499	4.023818116	E0	Ccl21a+ Endothelial cells	Endothelial cells	IMQ	IMQ_Endothelial cells	-0.745578816	6.69725581
IMQ_1@@_CGATGGCTCAGCCTTC-1	IMQ_1	16115	4433	1.557555073	E0	Ccl21a+ Endothelial cells	Endothelial cells	IMQ	IMQ_Endothelial cells	-0.839536955	7.760524472
IMQ_1@@_CGCATAAGTTAGCGGA-1	IMQ_1	17592	4260	0.954979536	E0	Ccl21a+ Endothelial cells	Endothelial cells	IMQ	IMQ_Endothelial cells	-0.961493602	7.144552906
IMQ_1@@_CGCGTGATCCCTCGAT-1	IMQ_1	11544	3605	2.425502426	E0	Ccl21a+ Endothelial cells	Endothelial cells	IMQ	IMQ_Endothelial cells	-0.77993988	6.833646973
IMQ_1@@_CGGACACCACAGAGCA-1	IMQ_1	3290	1630	3.343465046	E0	Ccl21a+ Endothelial cells	Endothelial cells	IMQ	IMQ_Endothelial cells	-0.867157629	6.572855671
IMQ_1@@_CGTCCATAGGTCCAGA-1	IMQ_1	7849	2562	1.74544528	E0	Ccl21a+ Endothelial cells	Endothelial cells	IMQ	IMQ_Endothelial cells	-0.94699656	7.440447052
IMQ_1@@_CGTGCTTCAAGAGTTA-1	IMQ_1	8844	2994	1.820443238	E0	Ccl21a+ Endothelial cells	Endothelial cells	IMQ	IMQ_Endothelial cells	-0.932309856	7.100794514
IMQ_1@@_CGTGCTTTCACTTGGA-1	IMQ_1	12528	3770	1.181353768	E0	Ccl21a+ Endothelial cells	Endothelial cells	IMQ	IMQ_Endothelial cells	-0.936780205	7.537941178
IMQ_1@@_CTAACTTGTCCACGCA-1	IMQ_1	7656	2773	1.084117032	E0	Ccl21a+ Endothelial cells	Endothelial cells	IMQ	IMQ_Endothelial cells	-0.884878745	7.629493435
IMQ_1@@_CTACATTAGCCGGAAT-1	IMQ_1	3415	1711	4.86090776	E0	Ccl21a+ Endothelial cells	Endothelial cells	IMQ	IMQ_Endothelial cells	-0.565362384	6.212031086
IMQ_1@@_CTCAAGAAGTAGATCA-1	IMQ_1	17488	4300	1.412397072	E0	Ccl21a+ Endothelial cells	Endothelial cells	IMQ	IMQ_Endothelial cells	-0.871712317	7.728656014
IMQ_1@@_CTCCGATAGGTTGAGC-1	IMQ_1	5292	1999	2.003023432	E0	Ccl21a+ Endothelial cells	Endothelial cells	IMQ	IMQ_Endothelial cells	-0.911098471	7.510730465
IMQ_1@@_CTCTCAGAGAAGATCT-1	IMQ_1	10021	3327	2.81409041	E0	Ccl21a+ Endothelial cells	Endothelial cells	IMQ	IMQ_Endothelial cells	-0.719448974	7.366543968
IMQ_1@@_CTCTCGATCAGGGTAG-1	IMQ_1	3497	1715	1.744352302	E0	Ccl21a+ Endothelial cells	Endothelial cells	IMQ	IMQ_Endothelial cells	-1.025863757	6.445892056
IMQ_1@@_CTGAGCGGTGTTACTG-1	IMQ_1	5029	2367	1.193080135	E0	Ccl21a+ Endothelial cells	Endothelial cells	IMQ	IMQ_Endothelial cells	-0.901396623	7.020002087
IMQ_1@@_CTGAGGCTCTATCGTT-1	IMQ_1	5681	2343	2.358739659	E0	Ccl21a+ Endothelial cells	Endothelial cells	IMQ	IMQ_Endothelial cells	-0.862044444	6.45592471
IMQ_1@@_CTGATCCCACATTCTT-1	IMQ_1	11841	3700	2.449117473	E0	Ccl21a+ Endothelial cells	Endothelial cells	IMQ	IMQ_Endothelial cells	-0.803302279	7.256861885
IMQ_1@@_CTGATCCGTTGTACGT-1	IMQ_1	8884	3079	1.271949572	E0	Ccl21a+ Endothelial cells	Endothelial cells	IMQ	IMQ_Endothelial cells	-0.926775684	7.324069699
IMQ_1@@_CTGCCTAAGGTGCAGT-1	IMQ_1	8470	2965	2.526564345	E0	Ccl21a+ Endothelial cells	Endothelial cells	IMQ	IMQ_Endothelial cells	-0.788447728	7.553340634
IMQ_1@@_CTGCTCACAAGAGTGC-1	IMQ_1	4555	2052	4.215148189	E0	Ccl21a+ Endothelial cells	Endothelial cells	IMQ	IMQ_Endothelial cells	-0.637170365	6.349252423
IMQ_1@@_CTGGACGCACTGATTG-1	IMQ_1	1465	973	8.532423208	E0	Ccl21a+ Endothelial cells	Endothelial cells	IMQ	IMQ_Endothelial cells	-0.468761375	5.991504391
IMQ_1@@_CTGGCAGCACCAAATC-1	IMQ_1	2489	1369	4.218561671	E0	Ccl21a+ Endothelial cells	Endothelial cells	IMQ	IMQ_Endothelial cells	-0.570523551	6.224292
IMQ_1@@_CTGGTCTCACCCATAA-1	IMQ_1	4230	1941	2.600472813	E0	Ccl21a+ Endothelial cells	Endothelial cells	IMQ	IMQ_Endothelial cells	-0.803750505	6.726614674
IMQ_1@@_CTGTCGTTCATGGATC-1	IMQ_1	6995	2702	1.972837741	E0	Ccl21a+ Endothelial cells	Endothelial cells	IMQ	IMQ_Endothelial cells	-0.876715651	7.004065712
IMQ_1@@_CTTAGGAGTACAGAAT-1	IMQ_1	8013	2609	1.884437789	E0	Ccl21a+ Endothelial cells	Endothelial cells	IMQ	IMQ_Endothelial cells	-0.908286324	7.241014679
IMQ_1@@_CTTCCGAGTTGTACGT-1	IMQ_1	7030	2608	2.233285917	E0	Ccl21a+ Endothelial cells	Endothelial cells	IMQ	IMQ_Endothelial cells	-0.888425221	6.89925309
IMQ_1@@_CTTCTAAGTCCCGTGA-1	IMQ_1	12937	3694	1.646440442	E0	Ccl21a+ Endothelial cells	Endothelial cells	IMQ	IMQ_Endothelial cells	-0.900335064	7.476618012
IMQ_1@@_GAAGGGTAGCTCGTGC-1	IMQ_1	18171	4928	2.971768202	E0	Ccl21a+ Endothelial cells	Endothelial cells	IMQ	IMQ_Endothelial cells	-0.782298615	7.18915387
IMQ_1@@_GAGATGGTCCATTTCA-1	IMQ_1	3663	1794	3.194103194	E0	Ccl21a+ Endothelial cells	Endothelial cells	IMQ	IMQ_Endothelial cells	-0.720916142	6.778063973
IMQ_1@@_GAGTCATAGGAATCGC-1	IMQ_1	5705	2260	0.929009641	E0	Ccl21a+ Endothelial cells	Endothelial cells	IMQ	IMQ_Endothelial cells	-0.886313548	7.521197994
IMQ_1@@_GATAGAATCAGACAAA-1	IMQ_1	12944	3873	1.877317676	E0	Ccl21a+ Endothelial cells	Endothelial cells	IMQ	IMQ_Endothelial cells	-0.858649185	7.14531966
IMQ_1@@_GATGATCGTCGCATGC-1	IMQ_1	4364	1852	2.131072411	E0	Ccl21a+ Endothelial cells	Endothelial cells	IMQ	IMQ_Endothelial cells	-0.972292175	7.124273499
IMQ_1@@_GATGTTGCAGTCGGTC-1	IMQ_1	20334	4893	1.731090784	E0	Ccl21a+ Endothelial cells	Endothelial cells	IMQ	IMQ_Endothelial cells	-0.926700225	7.667690476
IMQ_1@@_GATTCTTGTACGATGG-1	IMQ_1	4007	1941	1.896680809	E0	Ccl21a+ Endothelial cells	Endothelial cells	IMQ	IMQ_Endothelial cells	-0.975975266	6.484160145
IMQ_1@@_GATTGGTAGACAGCGT-1	IMQ_1	7388	2529	1.786681104	E0	Ccl21a+ Endothelial cells	Endothelial cells	IMQ	IMQ_Endothelial cells	-0.954645624	7.503368576
IMQ_1@@_GCACGTGAGGTTGGTG-1	IMQ_1	4455	1707	1.952861953	E0	Ccl21a+ Endothelial cells	Endothelial cells	IMQ	IMQ_Endothelial cells	-1.036595454	6.517236908
IMQ_1@@_GCCAGCAGTTCAAGGG-1	IMQ_1	3924	1760	2.701325178	E0	Ccl21a+ Endothelial cells	Endothelial cells	IMQ	IMQ_Endothelial cells	-0.996821394	6.941536148
IMQ_1@@_GCCATTCAGAAGCTGC-1	IMQ_1	7649	2391	1.93489345	E0	Ccl21a+ Endothelial cells	Endothelial cells	IMQ	IMQ_Endothelial cells	-0.95088922	7.644043167
IMQ_1@@_GCCGTGAGTTTCACTT-1	IMQ_1	17081	4340	1.809027574	E0	Ccl21a+ Endothelial cells	Endothelial cells	IMQ	IMQ_Endothelial cells	-0.976339211	7.06327649
IMQ_1@@_GCGTGCATCCGTGTCT-1	IMQ_1	24813	5527	1.32188772	E0	Ccl21a+ Endothelial cells	Endothelial cells	IMQ	IMQ_Endothelial cells	-0.82518219	7.668091496
IMQ_1@@_GCTGAATGTCGGCTAC-1	IMQ_1	6921	2477	1.459326687	E0	Ccl21a+ Endothelial cells	Endothelial cells	IMQ	IMQ_Endothelial cells	-0.894241323	7.519034107
IMQ_1@@_GCTTCACAGCGTTCAT-1	IMQ_1	6145	2426	1.497152156	E0	Ccl21a+ Endothelial cells	Endothelial cells	IMQ	IMQ_Endothelial cells	-0.808689764	7.746739586
IMQ_1@@_GCTTGGGAGGTACATA-1	IMQ_1	12477	4063	2.668910796	E0	Ccl21a+ Endothelial cells	Endothelial cells	IMQ	IMQ_Endothelial cells	-0.761472752	6.899245938
IMQ_1@@_GGACGTCCAATTTCTC-1	IMQ_1	4981	2188	1.907247541	E0	Ccl21a+ Endothelial cells	Endothelial cells	IMQ	IMQ_Endothelial cells	-0.843209078	7.138700207
IMQ_1@@_GGGAAGTGTGCAGGAT-1	IMQ_1	8335	2900	1.331733653	E0	Ccl21a+ Endothelial cells	Endothelial cells	IMQ	IMQ_Endothelial cells	-0.816633036	7.696203907
IMQ_1@@_GGGCGTTAGGCACGAT-1	IMQ_1	4982	2057	1.44520273	E0	Ccl21a+ Endothelial cells	Endothelial cells	IMQ	IMQ_Endothelial cells	-0.993008127	7.054173668
IMQ_1@@_GGGCTACAGTAAGCAT-1	IMQ_1	9717	3318	1.152619121	E0	Ccl21a+ Endothelial cells	Endothelial cells	IMQ	IMQ_Endothelial cells	-0.804897299	7.40982457
IMQ_1@@_GGGCTCAGTGGGCTCT-1	IMQ_1	3522	1367	1.902328223	E0	Ccl21a+ Endothelial cells	Endothelial cells	IMQ	IMQ_Endothelial cells	-1.020836344	6.942870816
IMQ_1@@_GGGTATTGTCCATAGT-1	IMQ_1	4427	1872	3.049469166	E0	Ccl21a+ Endothelial cells	Endothelial cells	IMQ	IMQ_Endothelial cells	-1.071147432	6.929709633
IMQ_1@@_GGGTCACCAGGATCTT-1	IMQ_1	4266	2038	1.828410689	E0	Ccl21a+ Endothelial cells	Endothelial cells	IMQ	IMQ_Endothelial cells	-0.898312798	6.633419235
IMQ_1@@_GGGTGAACACGAAGAC-1	IMQ_1	4513	1980	2.459561267	E0	Ccl21a+ Endothelial cells	Endothelial cells	IMQ	IMQ_Endothelial cells	-0.91914176	6.54053994
IMQ_1@@_GGTGAAGCATAGACTC-1	IMQ_1	2055	1111	3.309002433	E0	Ccl21a+ Endothelial cells	Endothelial cells	IMQ	IMQ_Endothelial cells	-0.887462606	6.356352051
IMQ_1@@_GTAACCAAGAGGTCAC-1	IMQ_1	3416	1580	2.137002342	E0	Ccl21a+ Endothelial cells	Endothelial cells	IMQ	IMQ_Endothelial cells	-0.849695494	6.554110726
IMQ_1@@_GTACAACGTATACCCA-1	IMQ_1	2564	1444	2.067082683	E0	Ccl21a+ Endothelial cells	Endothelial cells	IMQ	IMQ_Endothelial cells	-1.034393063	6.837210377
IMQ_1@@_GTAGAGGTCAGGTAAA-1	IMQ_1	888	601	5.630630631	E0	Ccl21a+ Endothelial cells	Endothelial cells	IMQ	IMQ_Endothelial cells	-0.517077615	6.007434567
IMQ_1@@_GTAGAGGTCATTGTGG-1	IMQ_1	11301	3448	1.265374746	E0	Ccl21a+ Endothelial cells	Endothelial cells	IMQ	IMQ_Endothelial cells	-0.914575567	7.598899563
IMQ_1@@_GTCACTCCACAGCCTG-1	IMQ_1	12307	4067	6.175347363	E0	Ccl21a+ Endothelial cells	Endothelial cells	IMQ	IMQ_Endothelial cells	-0.598987212	6.059816559
IMQ_1@@_GTCATCCCAAATGCGG-1	IMQ_1	4370	1980	2.059496568	E0	Ccl21a+ Endothelial cells	Endothelial cells	IMQ	IMQ_Endothelial cells	-1.021843185	7.05400153
IMQ_1@@_GTCATGACAAACACGG-1	IMQ_1	6410	2346	1.544461778	E0	Ccl21a+ Endothelial cells	Endothelial cells	IMQ	IMQ_Endothelial cells	-0.832075825	7.724216183
IMQ_1@@_GTCGTTCTCCCTCAAC-1	IMQ_1	3593	1609	3.033676593	E0	Ccl21a+ Endothelial cells	Endothelial cells	IMQ	IMQ_Endothelial cells	-0.797374179	6.32667609
IMQ_1@@_GTCTAGACATACGCAT-1	IMQ_1	13468	4184	2.932877933	E0	Ccl21a+ Endothelial cells	Endothelial cells	IMQ	IMQ_Endothelial cells	-0.729719927	6.666014393
IMQ_1@@_GTGCTTCAGTGTTCCA-1	IMQ_1	18120	4790	2.643487859	E0	Ccl21a+ Endothelial cells	Endothelial cells	IMQ	IMQ_Endothelial cells	-0.72883301	7.142671784
IMQ_1@@_GTTCATTCATGAGGGT-1	IMQ_1	4008	2014	1.771457086	E0	Ccl21a+ Endothelial cells	Endothelial cells	IMQ	IMQ_Endothelial cells	-1.042266836	6.323418339
IMQ_1@@_GTTCCGTCACTCCACT-1	IMQ_1	1074	706	9.124767225	E0	Ccl21a+ Endothelial cells	Endothelial cells	IMQ	IMQ_Endothelial cells	-0.309792747	5.887859543
IMQ_1@@_TAATCTCCAATACGCT-1	IMQ_1	2464	1321	3.327922078	E0	Ccl21a+ Endothelial cells	Endothelial cells	IMQ	IMQ_Endothelial cells	-0.772842815	6.372966965
IMQ_1@@_TACCCACCAGAATTCC-1	IMQ_1	3895	1857	1.771501926	E0	Ccl21a+ Endothelial cells	Endothelial cells	IMQ	IMQ_Endothelial cells	-0.996361723	7.049008091
IMQ_1@@_TACCGGGTCTTACACT-1	IMQ_1	2855	1392	3.53765324	E0	Ccl21a+ Endothelial cells	Endothelial cells	IMQ	IMQ_Endothelial cells	-0.761369815	6.249100884
IMQ_1@@_TACTTCATCACCTCGT-1	IMQ_1	21832	5114	1.804690363	E0	Ccl21a+ Endothelial cells	Endothelial cells	IMQ	IMQ_Endothelial cells	-0.789185574	7.422633847
IMQ_1@@_TAGGAGGAGCACACCC-1	IMQ_1	4849	2244	2.742833574	E0	Ccl21a+ Endothelial cells	Endothelial cells	IMQ	IMQ_Endothelial cells	-0.85891824	6.920798977
IMQ_1@@_TATCGCCTCATGCTAG-1	IMQ_1	4505	1818	1.487236404	E0	Ccl21a+ Endothelial cells	Endothelial cells	IMQ	IMQ_Endothelial cells	-1.049150577	6.985251625
IMQ_1@@_TATCTTGGTATCGCAT-1	IMQ_1	3940	1941	2.335025381	E0	Ccl21a+ Endothelial cells	Endothelial cells	IMQ	IMQ_Endothelial cells	-0.995438685	6.372761448
IMQ_1@@_TATCTTGTCGGTATGT-1	IMQ_1	1587	995	4.914933837	E0	Ccl21a+ Endothelial cells	Endothelial cells	IMQ	IMQ_Endothelial cells	-0.666756442	6.053168019
IMQ_1@@_TATGTTCCATCGGAGA-1	IMQ_1	1988	1132	4.67806841	E0	Ccl21a+ Endothelial cells	Endothelial cells	IMQ	IMQ_Endothelial cells	-0.531151345	6.12729617
IMQ_1@@_TATTCCAGTCAAAGTA-1	IMQ_1	1767	972	1.980758347	E0	Ccl21a+ Endothelial cells	Endothelial cells	IMQ	IMQ_Endothelial cells	-0.824087431	6.245005806
IMQ_1@@_TCAATTCAGCTAAGTA-1	IMQ_1	4841	2020	3.759553811	E0	Ccl21a+ Endothelial cells	Endothelial cells	IMQ	IMQ_Endothelial cells	-0.672601154	6.525336464
IMQ_1@@_TCACACCTCAACTCTT-1	IMQ_1	11050	3751	1.990950226	E0	Ccl21a+ Endothelial cells	Endothelial cells	IMQ	IMQ_Endothelial cells	-0.869141331	7.123654087
IMQ_1@@_TCAGTGAAGTCTGGAG-1	IMQ_1	6404	2703	2.763897564	E0	Ccl21a+ Endothelial cells	Endothelial cells	IMQ	IMQ_Endothelial cells	-0.715374103	7.121681889
IMQ_1@@_TCATACTTCCTACGGG-1	IMQ_1	2797	1514	3.324991062	E0	Ccl21a+ Endothelial cells	Endothelial cells	IMQ	IMQ_Endothelial cells	-0.737192144	6.174483975
IMQ_1@@_TCATCATCAGCTTTGA-1	IMQ_1	5650	2305	1.380530973	E0	Ccl21a+ Endothelial cells	Endothelial cells	IMQ	IMQ_Endothelial cells	-0.887640467	7.185200413
IMQ_1@@_TCATGCCAGACTACGG-1	IMQ_1	8000	2618	1.4875	E0	Ccl21a+ Endothelial cells	Endothelial cells	IMQ	IMQ_Endothelial cells	-0.91373836	7.390392979
IMQ_1@@_TCATGCCCACTCCGGA-1	IMQ_1	1859	1062	2.205486821	E0	Ccl21a+ Endothelial cells	Endothelial cells	IMQ	IMQ_Endothelial cells	-0.954600205	6.235631665
IMQ_1@@_TCATTGTTCCAACACA-1	IMQ_1	4624	2019	4.217128028	E0	Ccl21a+ Endothelial cells	Endothelial cells	IMQ	IMQ_Endothelial cells	-0.713223984	6.604700287
IMQ_1@@_TCATTGTTCCCATTCG-1	IMQ_1	4651	1796	2.580090303	E0	Ccl21a+ Endothelial cells	Endothelial cells	IMQ	IMQ_Endothelial cells	-1.050228586	6.913474282
IMQ_1@@_TCCACCAGTCTCTCAC-1	IMQ_1	9785	3243	1.103730199	E0	Ccl21a+ Endothelial cells	Endothelial cells	IMQ	IMQ_Endothelial cells	-0.832615664	7.70186015
IMQ_1@@_TCCCAGTGTTCGGTTA-1	IMQ_1	3829	1596	2.768346827	E0	Ccl21a+ Endothelial cells	Endothelial cells	IMQ	IMQ_Endothelial cells	-0.916246166	7.131668766
IMQ_1@@_TCCCATGCATAAGCAA-1	IMQ_1	5379	2126	1.319947946	E0	Ccl21a+ Endothelial cells	Endothelial cells	IMQ	IMQ_Endothelial cells	-0.905285349	7.081680496
IMQ_1@@_TCCTCCCAGCAGCAGT-1	IMQ_1	3845	1803	2.392717815	E0	Ccl21a+ Endothelial cells	Endothelial cells	IMQ	IMQ_Endothelial cells	-0.980499139	6.384546002
IMQ_1@@_TCCTCTTGTCAGATTC-1	IMQ_1	5639	2385	1.666962227	E0	Ccl21a+ Endothelial cells	Endothelial cells	IMQ	IMQ_Endothelial cells	-1.042084208	6.313747605
IMQ_1@@_TCCTTCTTCCCATAAG-1	IMQ_1	4484	1955	1.494201606	E0	Ccl21a+ Endothelial cells	Endothelial cells	IMQ	IMQ_Endothelial cells	-1.00997292	6.775946339
IMQ_1@@_TCGTCCAAGTTACGGG-1	IMQ_1	3787	1752	1.689992078	E0	Ccl21a+ Endothelial cells	Endothelial cells	IMQ	IMQ_Endothelial cells	-0.962817302	6.525249203
IMQ_1@@_TCTCACGGTTTGTTCT-1	IMQ_1	7779	2907	2.866692377	E0	Ccl21a+ Endothelial cells	Endothelial cells	IMQ	IMQ_Endothelial cells	-0.855999997	7.043501576
IMQ_1@@_TCTGCCATCGGCAGTC-1	IMQ_1	7437	2910	3.872529246	E0	Ccl21a+ Endothelial cells	Endothelial cells	IMQ	IMQ_Endothelial cells	-0.718129029	6.544645985
IMQ_1@@_TCTGTCGAGCCGATCC-1	IMQ_1	2346	1322	3.069053708	E0	Ccl21a+ Endothelial cells	Endothelial cells	IMQ	IMQ_Endothelial cells	-0.707993796	6.202428063
IMQ_1@@_TCTGTCGCAGAGACTG-1	IMQ_1	5949	2499	2.202050765	E0	Ccl21a+ Endothelial cells	Endothelial cells	IMQ	IMQ_Endothelial cells	-0.986866345	6.42881461
IMQ_1@@_TCTTAGTCAGAATGTA-1	IMQ_1	2465	1395	3.042596349	E0	Ccl21a+ Endothelial cells	Endothelial cells	IMQ	IMQ_Endothelial cells	-0.867964199	6.187746723
IMQ_1@@_TCTTGCGTCTACGGGC-1	IMQ_1	3505	1572	1.968616262	E0	Ccl21a+ Endothelial cells	Endothelial cells	IMQ	IMQ_Endothelial cells	-0.912463298	6.360958298
IMQ_1@@_TGAACGTCATTGTGCA-1	IMQ_1	16144	4019	1.920218038	E0	Ccl21a+ Endothelial cells	Endothelial cells	IMQ	IMQ_Endothelial cells	-0.869025459	7.762134274
IMQ_1@@_TGATCAGAGCTCCATA-1	IMQ_1	4871	2115	3.202627797	E0	Ccl21a+ Endothelial cells	Endothelial cells	IMQ	IMQ_Endothelial cells	-0.802444389	6.417587479
IMQ_1@@_TGATGCAAGAATAGTC-1	IMQ_1	2461	1243	1.787891101	E0	Ccl21a+ Endothelial cells	Endothelial cells	IMQ	IMQ_Endothelial cells	-0.949665298	6.327972611
IMQ_1@@_TGCATCCCAGACCAGA-1	IMQ_1	4517	1863	2.08102723	E0	Ccl21a+ Endothelial cells	Endothelial cells	IMQ	IMQ_Endothelial cells	-0.830343893	6.972041806
IMQ_1@@_TGCTCGTAGATGTAGT-1	IMQ_1	14338	1528	0.969451806	E0	Ccl21a+ Endothelial cells	Endothelial cells	IMQ	IMQ_Endothelial cells	-0.890779128	6.12459298
IMQ_1@@_TGGCGTGAGAGGGTCT-1	IMQ_1	3580	1676	1.620111732	E0	Ccl21a+ Endothelial cells	Endothelial cells	IMQ	IMQ_Endothelial cells	-1.078754654	7.055911263
IMQ_1@@_TGGGATTTCAGGTGTT-1	IMQ_1	3866	1750	3.440248319	E0	Ccl21a+ Endothelial cells	Endothelial cells	IMQ	IMQ_Endothelial cells	-0.747984996	6.331516464
IMQ_1@@_TGGTACAGTCGGCACT-1	IMQ_1	4355	2064	3.55912744	E0	Ccl21a+ Endothelial cells	Endothelial cells	IMQ	IMQ_Endothelial cells	-0.772229006	6.427867134
IMQ_1@@_TGTGATGCAGTGTACT-1	IMQ_1	3818	1739	1.623886852	E0	Ccl21a+ Endothelial cells	Endothelial cells	IMQ	IMQ_Endothelial cells	-0.962532034	6.770167549
IMQ_1@@_TGTGATGTCTTGGTGA-1	IMQ_1	5140	2180	2.898832685	E0	Ccl21a+ Endothelial cells	Endothelial cells	IMQ	IMQ_Endothelial cells	-0.780535152	6.660227974
IMQ_1@@_TGTTCATAGGACAAGA-1	IMQ_1	15383	3881	2.008710915	E0	Ccl21a+ Endothelial cells	Endothelial cells	IMQ	IMQ_Endothelial cells	-0.927692046	7.307245453
IMQ_1@@_TGTTCATGTATCTCTT-1	IMQ_1	5039	1963	4.504862076	E0	Ccl21a+ Endothelial cells	Endothelial cells	IMQ	IMQ_Endothelial cells	-0.935456862	7.412228783
IMQ_1@@_TTAATCCTCTGTTCAT-1	IMQ_1	8493	2900	4.050394442	E0	Ccl21a+ Endothelial cells	Endothelial cells	IMQ	IMQ_Endothelial cells	-0.924690595	6.718157967
IMQ_1@@_TTCCGGTCACTACGGC-1	IMQ_1	3742	1819	0.988776056	E0	Ccl21a+ Endothelial cells	Endothelial cells	IMQ	IMQ_Endothelial cells	-0.977260461	6.783722122
IMQ_1@@_TTCCGGTCAGCGTGAA-1	IMQ_1	12159	4000	2.755160786	E0	Ccl21a+ Endothelial cells	Endothelial cells	IMQ	IMQ_Endothelial cells	-0.795985868	7.120695313
IMQ_1@@_TTCCTAACAGATTAAG-1	IMQ_1	5489	2169	1.402805611	E0	Ccl21a+ Endothelial cells	Endothelial cells	IMQ	IMQ_Endothelial cells	-0.861738076	7.032645901
IMQ_1@@_TTCCTTCAGAGTGTTA-1	IMQ_1	4992	2080	4.186698718	E0	Ccl21a+ Endothelial cells	Endothelial cells	IMQ	IMQ_Endothelial cells	-0.609852066	6.317586621
IMQ_1@@_TTCTAACCAACCGCCA-1	IMQ_1	2290	1354	2.751091703	E0	Ccl21a+ Endothelial cells	Endothelial cells	IMQ	IMQ_Endothelial cells	-0.860683968	6.507100781
IMQ_1@@_TTCTAACGTCAGGTAG-1	IMQ_1	9474	3023	1.910491872	E0	Ccl21a+ Endothelial cells	Endothelial cells	IMQ	IMQ_Endothelial cells	-0.868608286	7.656198223
IMQ_1@@_TTCTTGAAGTAGGAAG-1	IMQ_1	2949	1335	1.831129196	E0	Ccl21a+ Endothelial cells	Endothelial cells	IMQ	IMQ_Endothelial cells	-1.028843632	6.923000534
IMQ_1@@_TTGAGTGAGGTCGTGA-1	IMQ_1	7077	2704	2.585841458	E0	Ccl21a+ Endothelial cells	Endothelial cells	IMQ	IMQ_Endothelial cells	-0.994396081	7.243420323
IMQ_1@@_TTGATGGTCTACGCAA-1	IMQ_1	4936	2132	2.289303079	E0	Ccl21a+ Endothelial cells	Endothelial cells	IMQ	IMQ_Endothelial cells	-0.94483911	6.477884968
IMQ_1@@_TTGTTCATCACCTCAC-1	IMQ_1	1688	997	5.154028436	E0	Ccl21a+ Endothelial cells	Endothelial cells	IMQ	IMQ_Endothelial cells	-0.675526967	6.09967347
IMQ_1@@_TTGTTTGAGTGATTCC-1	IMQ_1	4363	1816	2.039880816	E0	Ccl21a+ Endothelial cells	Endothelial cells	IMQ	IMQ_Endothelial cells	-0.866120508	6.53356715
IMQ_2@@_AAAGGTATCTTGTGCC-1	IMQ_2	4258	1924	1.996242367	E0	Ccl21a+ Endothelial cells	Endothelial cells	IMQ	IMQ_Endothelial cells	-1.019402494	6.503293713
IMQ_2@@_AAAGTCCAGAGGGCGA-1	IMQ_2	1032	702	8.624031008	E0	Ccl21a+ Endothelial cells	Endothelial cells	IMQ	IMQ_Endothelial cells	-0.309026202	5.911141594
IMQ_2@@_AAATGGAGTAAGGTCG-1	IMQ_2	5451	2131	0.660429279	E0	Ccl21a+ Endothelial cells	Endothelial cells	IMQ	IMQ_Endothelial cells	-1.014160028	6.901601036
IMQ_2@@_AACCATGAGGAGTATT-1	IMQ_2	3400	1737	4	E0	Ccl21a+ Endothelial cells	Endothelial cells	IMQ	IMQ_Endothelial cells	-0.668560853	6.257161339
IMQ_2@@_AACCATGTCTTAGGAC-1	IMQ_2	5286	2302	2.232311767	E0	Ccl21a+ Endothelial cells	Endothelial cells	IMQ	IMQ_Endothelial cells	-0.869963338	6.907961567
IMQ_2@@_AAGCCATTCTTCCGTG-1	IMQ_2	3338	1660	2.486518874	E0	Ccl21a+ Endothelial cells	Endothelial cells	IMQ	IMQ_Endothelial cells	-0.906113853	6.709184845
IMQ_2@@_AAGTTCGGTTGGTACT-1	IMQ_2	8376	3049	2.137058262	E0	Ccl21a+ Endothelial cells	Endothelial cells	IMQ	IMQ_Endothelial cells	-0.790367355	7.255798062
IMQ_2@@_AATCGTGTCAAGTGGG-1	IMQ_2	9276	3082	1.498490729	E0	Ccl21a+ Endothelial cells	Endothelial cells	IMQ	IMQ_Endothelial cells	-0.838520398	6.948443611
IMQ_2@@_AATGGCTAGTTCCGTA-1	IMQ_2	2942	1386	3.025152957	E0	Ccl21a+ Endothelial cells	Endothelial cells	IMQ	IMQ_Endothelial cells	-0.78552269	6.401100357
IMQ_2@@_ACAAAGACAGTATACC-1	IMQ_2	17680	4569	3.076923077	E0	Ccl21a+ Endothelial cells	Endothelial cells	IMQ	IMQ_Endothelial cells	-0.688831141	6.811103543
IMQ_2@@_ACAAGCTGTGATTCAC-1	IMQ_2	3350	1590	2.985074627	E0	Ccl21a+ Endothelial cells	Endothelial cells	IMQ	IMQ_Endothelial cells	-0.898382058	6.584136208
IMQ_2@@_ACATCCCGTTATCCAG-1	IMQ_2	3543	1654	2.2297488	E0	Ccl21a+ Endothelial cells	Endothelial cells	IMQ	IMQ_Endothelial cells	-1.014218917	6.292996605
IMQ_2@@_ACATTTCTCACCCTTG-1	IMQ_2	15202	4376	1.79581634	E0	Ccl21a+ Endothelial cells	Endothelial cells	IMQ	IMQ_Endothelial cells	-0.920967569	7.336152275
IMQ_2@@_ACCGTTCTCTGGACCG-1	IMQ_2	2895	1421	3.868739206	E0	Ccl21a+ Endothelial cells	Endothelial cells	IMQ	IMQ_Endothelial cells	-0.486427953	6.428171833
IMQ_2@@_ACCTGTCAGACCTGGA-1	IMQ_2	3891	1944	1.953225392	E0	Ccl21a+ Endothelial cells	Endothelial cells	IMQ	IMQ_Endothelial cells	-0.91760396	6.841074188
IMQ_2@@_ACGGAAGTCGTCCTTG-1	IMQ_2	5037	2309	3.236053206	E0	Ccl21a+ Endothelial cells	Endothelial cells	IMQ	IMQ_Endothelial cells	-0.768123677	6.38893338
IMQ_2@@_ACGTAGTGTCCATACA-1	IMQ_2	2769	1324	4.153123871	E0	Ccl21a+ Endothelial cells	Endothelial cells	IMQ	IMQ_Endothelial cells	-0.595125725	6.206127365
IMQ_2@@_ACTATGGAGTTTCGGT-1	IMQ_2	2443	1188	4.789193614	E0	Ccl21a+ Endothelial cells	Endothelial cells	IMQ	IMQ_Endothelial cells	-0.456200233	6.174363335
IMQ_2@@_ACTGCAAGTCCGAAAG-1	IMQ_2	1422	936	3.797468354	E0	Ccl21a+ Endothelial cells	Endothelial cells	IMQ	IMQ_Endothelial cells	-0.777870467	6.267443379
IMQ_2@@_ACTTAGGCAGACGGAT-1	IMQ_2	14087	3922	1.341662526	E0	Ccl21a+ Endothelial cells	Endothelial cells	IMQ	IMQ_Endothelial cells	-0.865505984	7.577141007
IMQ_2@@_ACTTAGGGTTCCGCGA-1	IMQ_2	8300	2957	1.493975904	E0	Ccl21a+ Endothelial cells	Endothelial cells	IMQ	IMQ_Endothelial cells	-0.816363683	7.518247326
IMQ_2@@_AGAAATGAGAGTCAGC-1	IMQ_2	5492	2124	3.532410779	E0	Ccl21a+ Endothelial cells	Endothelial cells	IMQ	IMQ_Endothelial cells	-0.748330226	6.846172531
IMQ_2@@_AGAAGCGGTACCTAGT-1	IMQ_2	8342	2973	1.85806761	E0	Ccl21a+ Endothelial cells	Endothelial cells	IMQ	IMQ_Endothelial cells	-0.860031774	7.582832535
IMQ_2@@_AGAGCAGGTCCAGTTA-1	IMQ_2	3697	1630	4.787665675	E0	Ccl21a+ Endothelial cells	Endothelial cells	IMQ	IMQ_Endothelial cells	-0.48571377	6.552733143
IMQ_2@@_AGCGATTTCCGTAGGC-1	IMQ_2	2181	1029	2.521779	E0	Ccl21a+ Endothelial cells	Endothelial cells	IMQ	IMQ_Endothelial cells	-0.969948163	6.760296543
IMQ_2@@_AGCGCCAGTTAACCTG-1	IMQ_2	3372	1658	1.334519573	E0	Ccl21a+ Endothelial cells	Endothelial cells	IMQ	IMQ_Endothelial cells	-1.017436256	6.763417919
IMQ_2@@_AGCGCCATCCGAGTGC-1	IMQ_2	2126	1158	2.304797742	E0	Ccl21a+ Endothelial cells	Endothelial cells	IMQ	IMQ_Endothelial cells	-0.950139751	6.417158802
IMQ_2@@_AGCGCTGTCACCTGTC-1	IMQ_2	4949	2072	3.919983835	E0	Ccl21a+ Endothelial cells	Endothelial cells	IMQ	IMQ_Endothelial cells	-0.757251492	7.051143368
IMQ_2@@_AGGAATATCCCTTCCC-1	IMQ_2	5412	2035	1.810790835	E0	Ccl21a+ Endothelial cells	Endothelial cells	IMQ	IMQ_Endothelial cells	-0.921623697	6.857269486
IMQ_2@@_AGGAGGTAGTCAACAA-1	IMQ_2	2186	1219	3.202195791	E0	Ccl21a+ Endothelial cells	Endothelial cells	IMQ	IMQ_Endothelial cells	-0.859059503	6.384174546
IMQ_2@@_AGGGAGTCAGGTTCGC-1	IMQ_2	3284	1624	2.740560292	E0	Ccl21a+ Endothelial cells	Endothelial cells	IMQ	IMQ_Endothelial cells	-0.85399436	6.769187172
IMQ_2@@_AGGGTCCTCTTTGCTA-1	IMQ_2	15042	3976	2.519611754	E0	Ccl21a+ Endothelial cells	Endothelial cells	IMQ	IMQ_Endothelial cells	-0.848570576	7.7178485
IMQ_2@@_AGGTCTAGTGTTGCCG-1	IMQ_2	3567	1602	3.083823942	E0	Ccl21a+ Endothelial cells	Endothelial cells	IMQ	IMQ_Endothelial cells	-0.721733084	6.633351525
IMQ_2@@_AGGTTGTCATGGCGCT-1	IMQ_2	4807	2082	2.454753485	E0	Ccl21a+ Endothelial cells	Endothelial cells	IMQ	IMQ_Endothelial cells	-0.866300275	7.099732121
IMQ_2@@_AGGTTGTCATTCCTAT-1	IMQ_2	15882	4371	2.669688956	E0	Ccl21a+ Endothelial cells	Endothelial cells	IMQ	IMQ_Endothelial cells	-0.782601168	7.715691765
IMQ_2@@_AGTACTGGTCTTCTAT-1	IMQ_2	7801	2781	1.179335983	E0	Ccl21a+ Endothelial cells	Endothelial cells	IMQ	IMQ_Endothelial cells	-0.783583691	7.560663899
IMQ_2@@_AGTAGCTGTTAAGACA-1	IMQ_2	941	621	9.670563231	E0	Ccl21a+ Endothelial cells	Endothelial cells	IMQ	IMQ_Endothelial cells	-0.277801504	5.886379917
IMQ_2@@_AGTAGCTTCGAACGCC-1	IMQ_2	1983	1233	3.832576904	E0	Ccl21a+ Endothelial cells	Endothelial cells	IMQ	IMQ_Endothelial cells	-0.698227634	6.270630558
IMQ_2@@_ATCCACCTCCCATGGG-1	IMQ_2	5080	2066	1.948818898	E0	Ccl21a+ Endothelial cells	Endothelial cells	IMQ	IMQ_Endothelial cells	-0.959391346	6.771805962
IMQ_2@@_ATCCCTGTCTTGTTAC-1	IMQ_2	2343	1235	3.243704652	E0	Ccl21a+ Endothelial cells	Endothelial cells	IMQ	IMQ_Endothelial cells	-0.80660223	6.396743019
IMQ_2@@_ATCCTATTCGAAGTGG-1	IMQ_2	1275	837	3.215686275	E0	Ccl21a+ Endothelial cells	Endothelial cells	IMQ	IMQ_Endothelial cells	-0.888743987	6.311172207
IMQ_2@@_ATCGCCTGTTCAGCGC-1	IMQ_2	2567	1377	3.03856642	E0	Ccl21a+ Endothelial cells	Endothelial cells	IMQ	IMQ_Endothelial cells	-0.862228444	7.133884152
IMQ_2@@_ATGAAAGTCTCTATGT-1	IMQ_2	3154	1572	3.48763475	E0	Ccl21a+ Endothelial cells	Endothelial cells	IMQ	IMQ_Endothelial cells	-0.761387041	6.748487194
IMQ_2@@_ATGACCACACACAGAG-1	IMQ_2	7272	2611	2.709020902	E0	Ccl21a+ Endothelial cells	Endothelial cells	IMQ	IMQ_Endothelial cells	-0.980792632	6.965377529
IMQ_2@@_ATGACCATCACCGACG-1	IMQ_2	5258	2230	1.939901103	E0	Ccl21a+ Endothelial cells	Endothelial cells	IMQ	IMQ_Endothelial cells	-0.879639378	7.12343808
IMQ_2@@_ATGAGGGAGCGTACAG-1	IMQ_2	2040	1137	2.401960784	E0	Ccl21a+ Endothelial cells	Endothelial cells	IMQ	IMQ_Endothelial cells	-0.980210533	6.49257346
IMQ_2@@_ATGTCCCAGGACGCAT-1	IMQ_2	9779	3246	1.994068923	E0	Ccl21a+ Endothelial cells	Endothelial cells	IMQ	IMQ_Endothelial cells	-0.965494742	6.721339424
IMQ_2@@_ATGTCCCAGGGTCAAC-1	IMQ_2	4144	1717	1.882239382	E0	Ccl21a+ Endothelial cells	Endothelial cells	IMQ	IMQ_Endothelial cells	-1.033242097	7.045898636
IMQ_2@@_ATGTCTTCACCTGCGA-1	IMQ_2	8866	3333	3.586735845	E0	Ccl21a+ Endothelial cells	Endothelial cells	IMQ	IMQ_Endothelial cells	-1.000407925	7.153698166
IMQ_2@@_ATTACTCAGTATGCAA-1	IMQ_2	3491	1630	1.289028932	E0	Ccl21a+ Endothelial cells	Endothelial cells	IMQ	IMQ_Endothelial cells	-1.093882551	6.898266991
IMQ_2@@_ATTACTCTCATGACAC-1	IMQ_2	6277	2389	2.596781902	E0	Ccl21a+ Endothelial cells	Endothelial cells	IMQ	IMQ_Endothelial cells	-0.828912249	7.079290589
IMQ_2@@_ATTCACTAGACTCTTG-1	IMQ_2	16924	4651	1.808083195	E0	Ccl21a+ Endothelial cells	Endothelial cells	IMQ	IMQ_Endothelial cells	-0.880719414	7.2512724
IMQ_2@@_ATTCTACTCAACTACG-1	IMQ_2	8096	3100	2.729743083	E0	Ccl21a+ Endothelial cells	Endothelial cells	IMQ	IMQ_Endothelial cells	-0.758758774	7.330204209
IMQ_2@@_ATTCTACTCCGCGGAT-1	IMQ_2	4933	1984	1.560916278	E0	Ccl21a+ Endothelial cells	Endothelial cells	IMQ	IMQ_Endothelial cells	-1.033560028	6.962901314
IMQ_2@@_CAAGCTACAGTTGGTT-1	IMQ_2	6008	2020	3.262316911	E0	Ccl21a+ Endothelial cells	Endothelial cells	IMQ	IMQ_Endothelial cells	-0.653722634	6.065628727
IMQ_2@@_CAATACGGTGACATCT-1	IMQ_2	5753	2159	2.259690596	E0	Ccl21a+ Endothelial cells	Endothelial cells	IMQ	IMQ_Endothelial cells	-0.921069493	7.535352906
IMQ_2@@_CACCGTTAGATAACAC-1	IMQ_2	2249	1207	1.378390396	E0	Ccl21a+ Endothelial cells	Endothelial cells	IMQ	IMQ_Endothelial cells	-1.011829367	6.723930558
IMQ_2@@_CACTGTCCATCTGGGC-1	IMQ_2	1274	852	1.412872841	E0	Ccl21a+ Endothelial cells	Endothelial cells	IMQ	IMQ_Endothelial cells	-0.936092963	6.459187229
IMQ_2@@_CAGATACCATATCGGT-1	IMQ_2	26754	5394	1.648351648	E0	Ccl21a+ Endothelial cells	Endothelial cells	IMQ	IMQ_Endothelial cells	-0.859060695	7.869390686
IMQ_2@@_CAGATCAAGAAGTGTT-1	IMQ_2	2906	1412	3.509979353	E0	Ccl21a+ Endothelial cells	Endothelial cells	IMQ	IMQ_Endothelial cells	-0.781622818	6.349758347
IMQ_2@@_CAGATCAGTGGCTAGA-1	IMQ_2	2091	1138	4.925872788	E0	Ccl21a+ Endothelial cells	Endothelial cells	IMQ	IMQ_Endothelial cells	-0.516805043	6.230726441
IMQ_2@@_CAGATCATCGCCGAAC-1	IMQ_2	6525	2363	0.996168582	E0	Ccl21a+ Endothelial cells	Endothelial cells	IMQ	IMQ_Endothelial cells	-0.904244056	7.613212307
IMQ_2@@_CAGTGCGAGAAGCGGG-1	IMQ_2	9167	3252	1.363586779	E0	Ccl21a+ Endothelial cells	Endothelial cells	IMQ	IMQ_Endothelial cells	-0.715274384	7.112364968
IMQ_2@@_CAGTGCGCATAGGAGC-1	IMQ_2	2018	1141	3.171456888	E0	Ccl21a+ Endothelial cells	Endothelial cells	IMQ	IMQ_Endothelial cells	-1.013481131	7.211567601
IMQ_2@@_CAGTTCCTCAAGCCAT-1	IMQ_2	2411	1325	2.778929905	E0	Ccl21a+ Endothelial cells	Endothelial cells	IMQ	IMQ_Endothelial cells	-0.902081599	6.372169693
IMQ_2@@_CATAAGCAGTAAGCAT-1	IMQ_2	972	664	8.641975309	E0	Ccl21a+ Endothelial cells	Endothelial cells	IMQ	IMQ_Endothelial cells	-0.283464422	5.89362975
IMQ_2@@_CATACTTCAGGACGAT-1	IMQ_2	5522	2367	3.169141615	E0	Ccl21a+ Endothelial cells	Endothelial cells	IMQ	IMQ_Endothelial cells	-0.770111134	6.990311344
IMQ_2@@_CATACTTCAGGCAATG-1	IMQ_2	693	479	7.647907648	E0	Ccl21a+ Endothelial cells	Endothelial cells	IMQ	IMQ_Endothelial cells	-0.367425939	5.92416354
IMQ_2@@_CATCAAGGTCAGGCAA-1	IMQ_2	15733	4284	1.328417975	E0	Ccl21a+ Endothelial cells	Endothelial cells	IMQ	IMQ_Endothelial cells	-0.912742248	7.287445744
IMQ_2@@_CATGCTCAGAGTTGCG-1	IMQ_2	8625	2850	0.765217391	E0	Ccl21a+ Endothelial cells	Endothelial cells	IMQ	IMQ_Endothelial cells	-0.840791335	7.415798386
IMQ_2@@_CATTGAGTCGGTTCAA-1	IMQ_2	3398	1651	5.444379046	E0	Ccl21a+ Endothelial cells	Endothelial cells	IMQ	IMQ_Endothelial cells	-0.58338212	6.524320801
IMQ_2@@_CATTGCCAGTACCCTA-1	IMQ_2	3983	1835	1.556615616	E0	Ccl21a+ Endothelial cells	Endothelial cells	IMQ	IMQ_Endothelial cells	-1.061826458	6.951033791
IMQ_2@@_CCAATTTAGCGTTCAT-1	IMQ_2	5649	2394	1.256859621	E0	Ccl21a+ Endothelial cells	Endothelial cells	IMQ	IMQ_Endothelial cells	-0.977608671	6.939177712
IMQ_2@@_CCACAAACACTATCGA-1	IMQ_2	9530	3422	3.735571878	E0	Ccl21a+ Endothelial cells	Endothelial cells	IMQ	IMQ_Endothelial cells	-0.794236054	6.606278618
IMQ_2@@_CCACGAGAGATACGAT-1	IMQ_2	3566	1683	1.598429613	E0	Ccl21a+ Endothelial cells	Endothelial cells	IMQ	IMQ_Endothelial cells	-1.053907623	6.719378193
IMQ_2@@_CCACGAGAGGCCTAGA-1	IMQ_2	3480	1803	2.298850575	E0	Ccl21a+ Endothelial cells	Endothelial cells	IMQ	IMQ_Endothelial cells	-0.985520234	6.683353146
IMQ_2@@_CCGAACGAGCTTACGT-1	IMQ_2	4969	2110	1.00623868	E0	Ccl21a+ Endothelial cells	Endothelial cells	IMQ	IMQ_Endothelial cells	-1.02764677	6.693744381
IMQ_2@@_CCGATGGCAGAGTTCT-1	IMQ_2	18033	4529	1.436255753	E0	Ccl21a+ Endothelial cells	Endothelial cells	IMQ	IMQ_Endothelial cells	-0.818403592	7.73135825
IMQ_2@@_CCGGTAGAGCTGCCAC-1	IMQ_2	3343	1500	1.824708346	E0	Ccl21a+ Endothelial cells	Endothelial cells	IMQ	IMQ_Endothelial cells	-1.007570019	7.130306919
IMQ_2@@_CCGGTGAGTTCCATTT-1	IMQ_2	3346	1622	2.659892409	E0	Ccl21a+ Endothelial cells	Endothelial cells	IMQ	IMQ_Endothelial cells	-0.982535591	7.154263218
IMQ_2@@_CCGTTCAAGACCATTC-1	IMQ_2	13535	3926	2.105652013	E0	Ccl21a+ Endothelial cells	Endothelial cells	IMQ	IMQ_Endothelial cells	-0.82574456	7.161289414
IMQ_2@@_CCTACGTTCCATCACC-1	IMQ_2	5580	2257	1.810035842	E0	Ccl21a+ Endothelial cells	Endothelial cells	IMQ	IMQ_Endothelial cells	-0.966684332	6.662306507
IMQ_2@@_CCTATCGTCCACAGGC-1	IMQ_2	3206	1652	2.245789145	E0	Ccl21a+ Endothelial cells	Endothelial cells	IMQ	IMQ_Endothelial cells	-0.985912313	6.600925167
IMQ_2@@_CCTCAGTGTGTACGCC-1	IMQ_2	1446	888	5.809128631	E0	Ccl21a+ Endothelial cells	Endothelial cells	IMQ	IMQ_Endothelial cells	-0.38790976	6.084424694
IMQ_2@@_CGACAGCAGCACTCGC-1	IMQ_2	8226	2716	3.695599319	E0	Ccl21a+ Endothelial cells	Endothelial cells	IMQ	IMQ_Endothelial cells	-0.697928002	7.028716763
IMQ_2@@_CGACAGCCAGAGGACT-1	IMQ_2	3805	1955	1.918528252	E0	Ccl21a+ Endothelial cells	Endothelial cells	IMQ	IMQ_Endothelial cells	-0.977371683	6.755040844
IMQ_2@@_CGACAGCTCACCGGTG-1	IMQ_2	4461	1889	1.636404394	E0	Ccl21a+ Endothelial cells	Endothelial cells	IMQ	IMQ_Endothelial cells	-1.01505517	7.214444836
IMQ_2@@_CGAGGCTGTTTGGAGG-1	IMQ_2	8107	3025	1.985938078	E0	Ccl21a+ Endothelial cells	Endothelial cells	IMQ	IMQ_Endothelial cells	-0.697025409	6.893488129
IMQ_2@@_CGCCATTCAAAGCTAA-1	IMQ_2	7844	2826	2.485976543	E0	Ccl21a+ Endothelial cells	Endothelial cells	IMQ	IMQ_Endothelial cells	-0.830123951	6.992165287
IMQ_2@@_CGGAGAAGTGCCCACA-1	IMQ_2	2884	1567	2.877947295	E0	Ccl21a+ Endothelial cells	Endothelial cells	IMQ	IMQ_Endothelial cells	-0.874507596	6.647935112
IMQ_2@@_CGTGAATAGGCCACCT-1	IMQ_2	1733	913	5.654933641	E0	Ccl21a+ Endothelial cells	Endothelial cells	IMQ	IMQ_Endothelial cells	-0.528498163	6.02021571
IMQ_2@@_CGTGAATCACAAATCC-1	IMQ_2	3730	1821	3.163538874	E0	Ccl21a+ Endothelial cells	Endothelial cells	IMQ	IMQ_Endothelial cells	-0.873198082	6.313086708
IMQ_2@@_CTATCCGTCATGAGAA-1	IMQ_2	3926	1719	3.464085583	E0	Ccl21a+ Endothelial cells	Endothelial cells	IMQ	IMQ_Endothelial cells	-0.758805325	6.240977486
IMQ_2@@_CTCAACCAGACGCATG-1	IMQ_2	11216	3403	2.398359486	E0	Ccl21a+ Endothelial cells	Endothelial cells	IMQ	IMQ_Endothelial cells	-0.837157061	7.119234761
IMQ_2@@_CTCAGGGTCGTAACAC-1	IMQ_2	1100	676	7.454545455	E0	Ccl21a+ Endothelial cells	Endothelial cells	IMQ	IMQ_Endothelial cells	-0.353820016	5.971320828
IMQ_2@@_CTCATCGTCCGCGATG-1	IMQ_2	3580	1667	2.011173184	E0	Ccl21a+ Endothelial cells	Endothelial cells	IMQ	IMQ_Endothelial cells	-0.980197182	6.8276064
IMQ_2@@_CTCCCAATCAAGCCCG-1	IMQ_2	15920	4531	1.030150754	E0	Ccl21a+ Endothelial cells	Endothelial cells	IMQ	IMQ_Endothelial cells	-0.657752445	7.206490715
IMQ_2@@_CTCTCAGGTAGCGAGT-1	IMQ_2	2846	1486	1.159522136	E0	Ccl21a+ Endothelial cells	Endothelial cells	IMQ	IMQ_Endothelial cells	-1.144648542	6.853642662
IMQ_2@@_CTGATCCGTGGTGATG-1	IMQ_2	1962	1155	3.77166157	E0	Ccl21a+ Endothelial cells	Endothelial cells	IMQ	IMQ_Endothelial cells	-0.580776801	6.20253249
IMQ_2@@_CTGCAGGCAGTTGAAA-1	IMQ_2	3662	1735	1.6930639	E0	Ccl21a+ Endothelial cells	Endothelial cells	IMQ	IMQ_Endothelial cells	-0.966347566	6.944407185
IMQ_2@@_CTGCGAGTCGGAAACG-1	IMQ_2	6213	2312	1.979719942	E0	Ccl21a+ Endothelial cells	Endothelial cells	IMQ	IMQ_Endothelial cells	-0.908096423	7.534323414
IMQ_2@@_CTGTAGAAGTACGTCT-1	IMQ_2	4566	2060	2.978537013	E0	Ccl21a+ Endothelial cells	Endothelial cells	IMQ	IMQ_Endothelial cells	-0.80856662	6.763247689
IMQ_2@@_CTTCTAAAGGCAGTCA-1	IMQ_2	7592	2871	2.660695469	E0	Ccl21a+ Endothelial cells	Endothelial cells	IMQ	IMQ_Endothelial cells	-0.897596827	7.608155926
IMQ_2@@_CTTCTAACACGGTGAA-1	IMQ_2	2820	1330	2.411347518	E0	Ccl21a+ Endothelial cells	Endothelial cells	IMQ	IMQ_Endothelial cells	-0.949470868	6.848710259
IMQ_2@@_CTTTCGGCATGGAACG-1	IMQ_2	4460	1996	2.421524664	E0	Ccl21a+ Endothelial cells	Endothelial cells	IMQ	IMQ_Endothelial cells	-0.950904121	6.419816216
IMQ_2@@_GAATCACAGATGTTCC-1	IMQ_2	11216	3431	3.209700428	E0	Ccl21a+ Endothelial cells	Endothelial cells	IMQ	IMQ_Endothelial cells	-0.815178266	7.394961556
IMQ_2@@_GAATCGTCAAATGGTA-1	IMQ_2	5948	2378	2.000672495	E0	Ccl21a+ Endothelial cells	Endothelial cells	IMQ	IMQ_Endothelial cells	-0.915787807	7.644597252
IMQ_2@@_GACACGCTCGGCAGTC-1	IMQ_2	4491	1958	2.248942329	E0	Ccl21a+ Endothelial cells	Endothelial cells	IMQ	IMQ_Endothelial cells	-0.923200002	6.792089184
IMQ_2@@_GACAGCCTCCGCCTAT-1	IMQ_2	7328	2849	3.070414847	E0	Ccl21a+ Endothelial cells	Endothelial cells	IMQ	IMQ_Endothelial cells	-0.753598323	7.514383515
IMQ_2@@_GACATCAGTCAGCTTA-1	IMQ_2	20059	5166	2.657161374	E0	Ccl21a+ Endothelial cells	Endothelial cells	IMQ	IMQ_Endothelial cells	-0.736576488	7.26822873
IMQ_2@@_GACCCTTGTCTTTATC-1	IMQ_2	4324	1907	2.983348751	E0	Ccl21a+ Endothelial cells	Endothelial cells	IMQ	IMQ_Endothelial cells	-0.809730699	6.834678372
IMQ_2@@_GAGCTGCCACTGGAAG-1	IMQ_2	5387	2199	3.267124559	E0	Ccl21a+ Endothelial cells	Endothelial cells	IMQ	IMQ_Endothelial cells	-0.828953316	7.065372666
IMQ_2@@_GAGGGTACACGCTATA-1	IMQ_2	7905	2947	1.884882985	E0	Ccl21a+ Endothelial cells	Endothelial cells	IMQ	IMQ_Endothelial cells	-0.90998601	6.979535778
IMQ_2@@_GAGGGTAGTAGCCCTG-1	IMQ_2	3171	1536	2.428256071	E0	Ccl21a+ Endothelial cells	Endothelial cells	IMQ	IMQ_Endothelial cells	-0.935613146	6.245401104
IMQ_2@@_GAGTCATTCTTTGATC-1	IMQ_2	5260	2165	1.74904943	E0	Ccl21a+ Endothelial cells	Endothelial cells	IMQ	IMQ_Endothelial cells	-0.902228942	7.207294663
IMQ_2@@_GAGTTGTGTAGGCTCC-1	IMQ_2	2869	1334	2.40501917	E0	Ccl21a+ Endothelial cells	Endothelial cells	IMQ	IMQ_Endothelial cells	-0.86978524	6.937559803
IMQ_2@@_GATAGCTCAAACTCTG-1	IMQ_2	3533	1783	4.726861025	E0	Ccl21a+ Endothelial cells	Endothelial cells	IMQ	IMQ_Endothelial cells	-0.63139986	6.303495129
IMQ_2@@_GATAGCTCATGCCGAC-1	IMQ_2	4738	2043	1.477416631	E0	Ccl21a+ Endothelial cells	Endothelial cells	IMQ	IMQ_Endothelial cells	-0.892533412	7.621184548
IMQ_2@@_GATCATGAGTCATGGG-1	IMQ_2	4088	1749	2.005870841	E0	Ccl21a+ Endothelial cells	Endothelial cells	IMQ	IMQ_Endothelial cells	-0.96249651	6.607526501
IMQ_2@@_GATCGTACAGAATCGG-1	IMQ_2	9074	3014	2.689001543	E0	Ccl21a+ Endothelial cells	Endothelial cells	IMQ	IMQ_Endothelial cells	-0.781433811	7.201570709
IMQ_2@@_GATGAGGAGTTCGCAT-1	IMQ_2	4520	1861	1.216814159	E0	Ccl21a+ Endothelial cells	Endothelial cells	IMQ	IMQ_Endothelial cells	-1.020483603	6.924770077
IMQ_2@@_GATGAGGCAGGGTTGA-1	IMQ_2	10487	3394	1.687803948	E0	Ccl21a+ Endothelial cells	Endothelial cells	IMQ	IMQ_Endothelial cells	-0.821882477	7.478637417
IMQ_2@@_GATGAGGTCGCTGACG-1	IMQ_2	1885	865	2.122015915	E0	Ccl21a+ Endothelial cells	Endothelial cells	IMQ	IMQ_Endothelial cells	-1.059313645	6.833272179
IMQ_2@@_GATGATCCAACCGACC-1	IMQ_2	8255	2820	1.041792853	E0	Ccl21a+ Endothelial cells	Endothelial cells	IMQ	IMQ_Endothelial cells	-0.821515133	7.447429379
IMQ_2@@_GATGTTGGTCCAGAAG-1	IMQ_2	3266	1630	3.092467851	E0	Ccl21a+ Endothelial cells	Endothelial cells	IMQ	IMQ_Endothelial cells	-0.869301071	6.369983395
IMQ_2@@_GCATCGGAGAAGCGCT-1	IMQ_2	2102	1201	2.04567079	E0	Ccl21a+ Endothelial cells	Endothelial cells	IMQ	IMQ_Endothelial cells	-0.966164341	6.60147353
IMQ_2@@_GCATGATAGCGGCTCT-1	IMQ_2	8140	2928	0.85995086	E0	Ccl21a+ Endothelial cells	Endothelial cells	IMQ	IMQ_Endothelial cells	-0.823825648	7.771959503
IMQ_2@@_GCATTAGGTAAGATTG-1	IMQ_2	10364	3278	2.373600926	E0	Ccl21a+ Endothelial cells	Endothelial cells	IMQ	IMQ_Endothelial cells	-0.832543781	7.520912369
IMQ_2@@_GCGATCGTCTCGGTCT-1	IMQ_2	3697	1726	1.94752502	E0	Ccl21a+ Endothelial cells	Endothelial cells	IMQ	IMQ_Endothelial cells	-0.827027788	6.9854333
IMQ_2@@_GCTACCTAGGTTGGAC-1	IMQ_2	4270	1787	1.639344262	E0	Ccl21a+ Endothelial cells	Endothelial cells	IMQ	IMQ_Endothelial cells	-0.924930921	7.007937153
IMQ_2@@_GGAACCCAGAACGCGT-1	IMQ_2	12885	3945	1.435778036	E0	Ccl21a+ Endothelial cells	Endothelial cells	IMQ	IMQ_Endothelial cells	-0.834528258	7.576185425
IMQ_2@@_GGAGCAAAGCAGTAAT-1	IMQ_2	1198	813	4.757929883	E0	Ccl21a+ Endothelial cells	Endothelial cells	IMQ	IMQ_Endothelial cells	-0.491802683	6.138874729
IMQ_2@@_GGAGGTAGTGGACTGA-1	IMQ_2	2561	1368	2.772354549	E0	Ccl21a+ Endothelial cells	Endothelial cells	IMQ	IMQ_Endothelial cells	-0.864716461	6.763060292
IMQ_2@@_GGATCTATCTATACGG-1	IMQ_2	4052	1912	2.073050346	E0	Ccl21a+ Endothelial cells	Endothelial cells	IMQ	IMQ_Endothelial cells	-0.979247799	6.378527363
IMQ_2@@_GGATGTTTCCCAATAG-1	IMQ_2	15108	4202	1.661371459	E0	Ccl21a+ Endothelial cells	Endothelial cells	IMQ	IMQ_Endothelial cells	-0.828207066	7.694904049
IMQ_2@@_GGATGTTTCCGTGTCT-1	IMQ_2	3297	1695	2.396117683	E0	Ccl21a+ Endothelial cells	Endothelial cells	IMQ	IMQ_Endothelial cells	-0.891171446	6.738056858
IMQ_2@@_GGCACGTCATCATCTT-1	IMQ_2	3890	1610	1.233933162	E0	Ccl21a+ Endothelial cells	Endothelial cells	IMQ	IMQ_Endothelial cells	-0.912418475	7.381610592
IMQ_2@@_GGCAGTCAGCTCGCAC-1	IMQ_2	2099	1155	5.240590758	E0	Ccl21a+ Endothelial cells	Endothelial cells	IMQ	IMQ_Endothelial cells	-0.535517445	6.183741291
IMQ_2@@_GGCTGTGGTAAGATCA-1	IMQ_2	1880	1157	1.861702128	E0	Ccl21a+ Endothelial cells	Endothelial cells	IMQ	IMQ_Endothelial cells	-1.008105507	6.270101269
IMQ_2@@_GGGCCATAGCCGATTT-1	IMQ_2	1995	1158	9.223057644	E0	Ccl21a+ Endothelial cells	Endothelial cells	IMQ	IMQ_Endothelial cells	-0.278882881	5.902770241
IMQ_2@@_GGGTTATTCGGACTGC-1	IMQ_2	4910	2105	2.342158859	E0	Ccl21a+ Endothelial cells	Endothelial cells	IMQ	IMQ_Endothelial cells	-0.946037283	6.791861256
IMQ_2@@_GGTAGAGTCAGTGTCA-1	IMQ_2	3313	1431	1.116812557	E0	Ccl21a+ Endothelial cells	Endothelial cells	IMQ	IMQ_Endothelial cells	-0.96500968	6.8679082
IMQ_2@@_GGTCTGGCACGTACTA-1	IMQ_2	1827	1018	8.100711549	E0	Ccl21a+ Endothelial cells	Endothelial cells	IMQ	IMQ_Endothelial cells	-0.309853991	5.910178383
IMQ_2@@_GGTGTCGCAAGCCTGC-1	IMQ_2	6374	2458	0.909946658	E0	Ccl21a+ Endothelial cells	Endothelial cells	IMQ	IMQ_Endothelial cells	-0.811953773	7.541558941
IMQ_2@@_GGTGTCGTCACTACGA-1	IMQ_2	7297	2717	1.343017678	E0	Ccl21a+ Endothelial cells	Endothelial cells	IMQ	IMQ_Endothelial cells	-0.932135811	7.580964764
IMQ_2@@_GGTGTTACACAGCGCT-1	IMQ_2	5126	2236	1.931330472	E0	Ccl21a+ Endothelial cells	Endothelial cells	IMQ	IMQ_Endothelial cells	-0.967358103	6.907167633
IMQ_2@@_GGTTAACGTCGTTGGC-1	IMQ_2	16328	4195	2.762126409	E0	Ccl21a+ Endothelial cells	Endothelial cells	IMQ	IMQ_Endothelial cells	-0.635173848	6.587420185
IMQ_2@@_GGTTCTCGTACCGTCG-1	IMQ_2	4586	1957	2.682075883	E0	Ccl21a+ Endothelial cells	Endothelial cells	IMQ	IMQ_Endothelial cells	-0.816764584	6.982221802
IMQ_2@@_GTAATGCTCGCCAGAC-1	IMQ_2	3339	1545	1.197963462	E0	Ccl21a+ Endothelial cells	Endothelial cells	IMQ	IMQ_Endothelial cells	-0.996755114	7.001035412
IMQ_2@@_GTAGGTTTCCGGGACT-1	IMQ_2	11469	3722	1.944371785	E0	Ccl21a+ Endothelial cells	Endothelial cells	IMQ	IMQ_Endothelial cells	-0.862710943	7.669382294
IMQ_2@@_GTATTTCGTGCAATAA-1	IMQ_2	8721	2888	1.054924894	E0	Ccl21a+ Endothelial cells	Endothelial cells	IMQ	IMQ_Endothelial cells	-0.964773049	7.497092446
IMQ_2@@_GTCATCCGTACACTCA-1	IMQ_2	3846	1908	2.418096724	E0	Ccl21a+ Endothelial cells	Endothelial cells	IMQ	IMQ_Endothelial cells	-0.890875568	6.630582054
IMQ_2@@_GTCATGAAGGTGCCAA-1	IMQ_2	3037	1393	1.909779388	E0	Ccl21a+ Endothelial cells	Endothelial cells	IMQ	IMQ_Endothelial cells	-0.937065949	7.401930054
IMQ_2@@_GTCATGAGTTCTCCCA-1	IMQ_2	4019	1786	3.981089823	E0	Ccl21a+ Endothelial cells	Endothelial cells	IMQ	IMQ_Endothelial cells	-0.778921654	6.96504422
IMQ_2@@_GTCGTTCGTAGATTGA-1	IMQ_2	1348	796	5.192878338	E0	Ccl21a+ Endothelial cells	Endothelial cells	IMQ	IMQ_Endothelial cells	-0.499781241	6.167328556
IMQ_2@@_GTCTTTACATCATTTC-1	IMQ_2	2574	1384	4.234654235	E0	Ccl21a+ Endothelial cells	Endothelial cells	IMQ	IMQ_Endothelial cells	-0.633005848	6.133509358
IMQ_2@@_GTGATGTAGGTGGTTG-1	IMQ_2	8674	3116	1.902236569	E0	Ccl21a+ Endothelial cells	Endothelial cells	IMQ	IMQ_Endothelial cells	-0.98585402	7.196790417
IMQ_2@@_GTGTCCTAGTCGAAAT-1	IMQ_2	7624	2663	1.626442812	E0	Ccl21a+ Endothelial cells	Endothelial cells	IMQ	IMQ_Endothelial cells	-0.805686166	7.64462777
IMQ_2@@_GTTAGTGTCGCCTAGG-1	IMQ_2	16850	4606	2.011869436	E0	Ccl21a+ Endothelial cells	Endothelial cells	IMQ	IMQ_Endothelial cells	-0.997667899	7.283684929
IMQ_2@@_GTTCCGTTCCGCATAA-1	IMQ_2	2134	1274	5.107778819	E0	Ccl21a+ Endothelial cells	Endothelial cells	IMQ	IMQ_Endothelial cells	-0.551660707	6.229379376
IMQ_2@@_GTTCGCTCACAGGATG-1	IMQ_2	3906	1642	1.817716334	E0	Ccl21a+ Endothelial cells	Endothelial cells	IMQ	IMQ_Endothelial cells	-0.973469844	6.753602703
IMQ_2@@_GTTGAACGTTTCTATC-1	IMQ_2	14437	4201	3.532589873	E0	Ccl21a+ Endothelial cells	Endothelial cells	IMQ	IMQ_Endothelial cells	-0.74185287	7.041389664
IMQ_2@@_TAAGCACAGCATGTTC-1	IMQ_2	3196	1618	3.285356696	E0	Ccl21a+ Endothelial cells	Endothelial cells	IMQ	IMQ_Endothelial cells	-0.808688512	6.294009884
IMQ_2@@_TAAGTCGAGGCGTTAG-1	IMQ_2	16696	4604	1.647101102	E0	Ccl21a+ Endothelial cells	Endothelial cells	IMQ	IMQ_Endothelial cells	-6.899964919	3.005927523
IMQ_2@@_TAAGTCGCAACCCTCT-1	IMQ_2	4419	2075	5.951572754	E0	Ccl21a+ Endothelial cells	Endothelial cells	IMQ	IMQ_Endothelial cells	-0.462279549	6.322053631
IMQ_2@@_TAATTCCGTAGTTAGA-1	IMQ_2	2871	1401	1.393242773	E0	Ccl21a+ Endothelial cells	Endothelial cells	IMQ	IMQ_Endothelial cells	-1.032380095	6.738144596
IMQ_2@@_TACCCACAGTTGCGAG-1	IMQ_2	5416	2069	2.141802068	E0	Ccl21a+ Endothelial cells	Endothelial cells	IMQ	IMQ_Endothelial cells	-0.94880115	6.786781033
IMQ_2@@_TACCGGGTCAACCCGG-1	IMQ_2	3729	1711	1.501743095	E0	Ccl21a+ Endothelial cells	Endothelial cells	IMQ	IMQ_Endothelial cells	-1.022314539	6.976837834
IMQ_2@@_TACGCTCAGCGAGTAC-1	IMQ_2	7595	2712	1.974983542	E0	Ccl21a+ Endothelial cells	Endothelial cells	IMQ	IMQ_Endothelial cells	-0.837107589	6.900878151
IMQ_2@@_TACGTCCAGTTGCCTA-1	IMQ_2	11301	3665	1.123794354	E0	Ccl21a+ Endothelial cells	Endothelial cells	IMQ	IMQ_Endothelial cells	-0.770825138	7.2647235
IMQ_2@@_TATCAGGCAGCGGATA-1	IMQ_2	10937	3618	4.187620005	E0	Ccl21a+ Endothelial cells	Endothelial cells	IMQ	IMQ_Endothelial cells	-0.706975272	6.898493965
IMQ_2@@_TATCCTATCCGGTTCT-1	IMQ_2	5266	2185	1.40524117	E0	Ccl21a+ Endothelial cells	Endothelial cells	IMQ	IMQ_Endothelial cells	-1.115133395	6.78998061
IMQ_2@@_TATTGGGCAGAGTTGG-1	IMQ_2	2004	1047	2.744510978	E0	Ccl21a+ Endothelial cells	Endothelial cells	IMQ	IMQ_Endothelial cells	-0.872086992	6.326265057
IMQ_2@@_TCAATTCCATAGCACT-1	IMQ_2	2020	1152	2.128712871	E0	Ccl21a+ Endothelial cells	Endothelial cells	IMQ	IMQ_Endothelial cells	-0.984537592	6.330227097
IMQ_2@@_TCCCATGAGGACGGAG-1	IMQ_2	11845	3742	3.005487547	E0	Ccl21a+ Endothelial cells	Endothelial cells	IMQ	IMQ_Endothelial cells	-0.852160265	7.53827544
IMQ_2@@_TCCGGGAAGTGAACAT-1	IMQ_2	2119	1182	5.049551675	E0	Ccl21a+ Endothelial cells	Endothelial cells	IMQ	IMQ_Endothelial cells	-0.507371237	6.214569767
IMQ_2@@_TCCTCTTAGCGCTGAA-1	IMQ_2	893	562	8.398656215	E0	Ccl21a+ Endothelial cells	Endothelial cells	IMQ	IMQ_Endothelial cells	-0.337041041	5.934812268
IMQ_2@@_TCTACATTCTCGACCT-1	IMQ_2	9468	3199	1.732150401	E0	Ccl21a+ Endothelial cells	Endothelial cells	IMQ	IMQ_Endothelial cells	-0.826383402	7.75640746
IMQ_2@@_TCTCCGAGTAACATCC-1	IMQ_2	6740	2915	2.284866469	E0	Ccl21a+ Endothelial cells	Endothelial cells	IMQ	IMQ_Endothelial cells	-0.825932791	7.057169636
IMQ_2@@_TCTGGCTAGGTCTTTG-1	IMQ_2	3747	1772	3.576194289	E0	Ccl21a+ Endothelial cells	Endothelial cells	IMQ	IMQ_Endothelial cells	-0.769730499	6.611344059
IMQ_2@@_TGAATGCCATTCATCT-1	IMQ_2	1978	1039	3.589484328	E0	Ccl21a+ Endothelial cells	Endothelial cells	IMQ	IMQ_Endothelial cells	-0.828450193	6.151868065
IMQ_2@@_TGCATCCGTCGTCGGT-1	IMQ_2	994	595	9.557344064	E0	Ccl21a+ Endothelial cells	Endothelial cells	IMQ	IMQ_Endothelial cells	-0.346158108	5.912298401
IMQ_2@@_TGCATGATCTAAGCGT-1	IMQ_2	1231	836	3.086921202	E0	Ccl21a+ Endothelial cells	Endothelial cells	IMQ	IMQ_Endothelial cells	-0.843996694	6.33680888
IMQ_2@@_TGCTCGTGTCATAACC-1	IMQ_2	3825	1681	3.189542484	E0	Ccl21a+ Endothelial cells	Endothelial cells	IMQ	IMQ_Endothelial cells	-0.835784485	6.485661705
IMQ_2@@_TGCTGAATCTCCTACG-1	IMQ_2	3015	1580	2.288557214	E0	Ccl21a+ Endothelial cells	Endothelial cells	IMQ	IMQ_Endothelial cells	-0.949586143	7.020463665
IMQ_2@@_TGCTTCGCAGAGGGTT-1	IMQ_2	8006	2632	2.697976518	E0	Ccl21a+ Endothelial cells	Endothelial cells	IMQ	IMQ_Endothelial cells	-0.80400758	7.538812359
IMQ_2@@_TGGAGGAGTCCAACGC-1	IMQ_2	2989	1384	1.204416193	E0	Ccl21a+ Endothelial cells	Endothelial cells	IMQ	IMQ_Endothelial cells	-1.053808084	6.657934387
IMQ_2@@_TGGGCTGCACCTGCAG-1	IMQ_2	7302	2665	1.533826349	E0	Ccl21a+ Endothelial cells	Endothelial cells	IMQ	IMQ_Endothelial cells	-1.064005365	6.683473786
IMQ_2@@_TGGGTTAGTAGTTCCA-1	IMQ_2	1462	896	1.094391245	E0	Ccl21a+ Endothelial cells	Endothelial cells	IMQ	IMQ_Endothelial cells	-0.906575193	6.641871651
IMQ_2@@_TGGTACAGTCTCAGAT-1	IMQ_2	13129	3896	1.310076929	E0	Ccl21a+ Endothelial cells	Endothelial cells	IMQ	IMQ_Endothelial cells	-0.801638057	7.172608097
IMQ_2@@_TGGTTAGAGCAATAGT-1	IMQ_2	2649	1443	3.322008305	E0	Ccl21a+ Endothelial cells	Endothelial cells	IMQ	IMQ_Endothelial cells	-0.713448813	6.437484463
IMQ_2@@_TGTACAGAGTGGATAT-1	IMQ_2	990	698	7.676767677	E0	Ccl21a+ Endothelial cells	Endothelial cells	IMQ	IMQ_Endothelial cells	-0.261745503	5.89741536
IMQ_2@@_TGTCAGAAGATGACAT-1	IMQ_2	3615	1712	4.038727524	E0	Ccl21a+ Endothelial cells	Endothelial cells	IMQ	IMQ_Endothelial cells	-0.682448974	6.216885765
IMQ_2@@_TGTCCCAAGCTTACGT-1	IMQ_2	4979	2185	3.635268126	E0	Ccl21a+ Endothelial cells	Endothelial cells	IMQ	IMQ_Endothelial cells	-0.626298597	6.586987217
IMQ_2@@_TGTCCCAAGTCACTCA-1	IMQ_2	1706	1028	2.813599062	E0	Ccl21a+ Endothelial cells	Endothelial cells	IMQ	IMQ_Endothelial cells	-0.898284307	6.386083325
IMQ_2@@_TGTCCCACAAGGAGTC-1	IMQ_2	5547	2065	1.261943393	E0	Ccl21a+ Endothelial cells	Endothelial cells	IMQ	IMQ_Endothelial cells	-1.025017848	6.89213105
IMQ_2@@_TGTGAGTCATAGGCGA-1	IMQ_2	2567	1248	1.675107129	E0	Ccl21a+ Endothelial cells	Endothelial cells	IMQ	IMQ_Endothelial cells	-0.994309416	6.737921437
IMQ_2@@_TGTTCCGAGCATAGGC-1	IMQ_2	16543	4189	2.115698483	E0	Ccl21a+ Endothelial cells	Endothelial cells	IMQ	IMQ_Endothelial cells	-0.86074399	7.781760414
IMQ_2@@_TTACAGGCATCTTCGC-1	IMQ_2	9804	3348	2.223582211	E0	Ccl21a+ Endothelial cells	Endothelial cells	IMQ	IMQ_Endothelial cells	-0.891903987	7.526682099
IMQ_2@@_TTACGCCAGCTCGACC-1	IMQ_2	7586	2680	1.344582125	E0	Ccl21a+ Endothelial cells	Endothelial cells	IMQ	IMQ_Endothelial cells	-0.851110628	7.736791809
IMQ_2@@_TTATTGCCAATTGAGA-1	IMQ_2	2040	1046	1.764705882	E0	Ccl21a+ Endothelial cells	Endothelial cells	IMQ	IMQ_Endothelial cells	-1.051294794	6.701733311
IMQ_2@@_TTCCTTCAGTCACACT-1	IMQ_2	3869	1760	2.894804859	E0	Ccl21a+ Endothelial cells	Endothelial cells	IMQ	IMQ_Endothelial cells	-0.641709378	6.720185002
IMQ_2@@_TTGCATTAGACTAGAT-1	IMQ_2	5464	2472	1.830161054	E0	Ccl21a+ Endothelial cells	Endothelial cells	IMQ	IMQ_Endothelial cells	-0.914540281	6.848049839
IMQ_2@@_TTGCATTCAAGACAAT-1	IMQ_2	7856	2868	1.934826884	E0	Ccl21a+ Endothelial cells	Endothelial cells	IMQ	IMQ_Endothelial cells	-0.943308821	6.965980252
IMQ_2@@_TTGGGTAGTTTGGCTA-1	IMQ_2	8041	2600	3.793060565	E0	Ccl21a+ Endothelial cells	Endothelial cells	IMQ	IMQ_Endothelial cells	-0.721226206	7.138825615
IMQ_2@@_TTGGTTTCAGTTGTTG-1	IMQ_2	5451	2308	2.109704641	E0	Ccl21a+ Endothelial cells	Endothelial cells	IMQ	IMQ_Endothelial cells	-0.836940994	7.645348271
IMQ_2@@_TTGGTTTGTTCACCGG-1	IMQ_2	20489	5009	0.858997511	E0	Ccl21a+ Endothelial cells	Endothelial cells	IMQ	IMQ_Endothelial cells	-0.878553262	7.31499358
IMQ_2@@_TTGTTCAAGGCGCTCT-1	IMQ_2	28034	5401	1.448241421	E0	Ccl21a+ Endothelial cells	Endothelial cells	IMQ	IMQ_Endothelial cells	-0.852671912	7.750307759
IMQ_2@@_TTTACCACAGACGATG-1	IMQ_2	1654	911	3.38573156	E0	Ccl21a+ Endothelial cells	Endothelial cells	IMQ	IMQ_Endothelial cells	-0.764889469	6.255172451
IMQ_2@@_TTTACGTAGTATGACA-1	IMQ_2	9413	3190	2.060979496	E0	Ccl21a+ Endothelial cells	Endothelial cells	IMQ	IMQ_Endothelial cells	-0.788557639	6.828567227
IMQ_2@@_TTTCACATCCTTCTTC-1	IMQ_2	10847	3722	2.000553148	E0	Ccl21a+ Endothelial cells	Endothelial cells	IMQ	IMQ_Endothelial cells	-0.836539438	7.251519879
IMQ_2@@_TTTCCTCGTGCTCGTG-1	IMQ_2	3116	1514	0.67394095	E0	Ccl21a+ Endothelial cells	Endothelial cells	IMQ	IMQ_Endothelial cells	-1.090518107	6.911432465
IMQ_2@@_TTTGGAGTCAGAGTTC-1	IMQ_2	1214	750	9.719934102	E0	Ccl21a+ Endothelial cells	Endothelial cells	IMQ	IMQ_Endothelial cells	-0.236783257	5.884785374
Normal@@_AACCAACTCGACGACC-1	Normal_1	611	347	5.237315876	E0	Ccl21a+ Endothelial cells	Endothelial cells	Normal	Normal_Endothelial cells	-0.67333292	6.066834648
Normal@@_AAGATAGAGCCTATCA-1	Normal_1	4302	1919	1.859600186	E0	Ccl21a+ Endothelial cells	Endothelial cells	Normal	Normal_Endothelial cells	-0.786434939	7.160105904
Normal@@_AATCACGTCGTTATCT-1	Normal_1	1030	639	4.951456311	E0	Ccl21a+ Endothelial cells	Endothelial cells	Normal	Normal_Endothelial cells	-0.670147529	6.091290673
Normal@@_AATGAAGTCGCAAGAG-1	Normal_1	25536	5342	2.486685464	E0	Ccl21a+ Endothelial cells	Endothelial cells	Normal	Normal_Endothelial cells	-0.900274863	6.860715588
Normal@@_AATGGCTTCCAATGCA-1	Normal_1	1794	927	3.511705686	E0	Ccl21a+ Endothelial cells	Endothelial cells	Normal	Normal_Endothelial cells	-1.008215418	6.899553021
Normal@@_ACAAAGAAGGTCCAGA-1	Normal_1	1924	938	9.459459459	E0	Ccl21a+ Endothelial cells	Endothelial cells	Normal	Normal_Endothelial cells	-0.609048178	6.035574158
Normal@@_ACCCTCAAGTTAGAAC-1	Normal_1	1314	717	0.608828006	E0	Ccl21a+ Endothelial cells	Endothelial cells	Normal	Normal_Endothelial cells	-0.666007628	6.017147263
Normal@@_ACTATTCCAAGTGGGT-1	Normal_1	3098	1282	0.677856682	E0	Ccl21a+ Endothelial cells	Endothelial cells	Normal	Normal_Endothelial cells	-0.81556361	7.471385201
Normal@@_ACTTCGCCAGACGCTC-1	Normal_1	3831	1476	2.323153224	E0	Ccl21a+ Endothelial cells	Endothelial cells	Normal	Normal_Endothelial cells	-0.942823997	7.403185566
Normal@@_AGAACAATCTGCTTAT-1	Normal_1	2691	1470	3.158677072	E0	Ccl21a+ Endothelial cells	Endothelial cells	Normal	Normal_Endothelial cells	-0.932758918	6.955783089
Normal@@_AGCATCAGTCCCTAAA-1	Normal_1	1494	817	4.484605087	E0	Ccl21a+ Endothelial cells	Endothelial cells	Normal	Normal_Endothelial cells	-0.875306954	6.631904324
Normal@@_AGCGATTCAAAGAGTT-1	Normal_1	2471	1220	2.023472278	E0	Ccl21a+ Endothelial cells	Endothelial cells	Normal	Normal_Endothelial cells	-0.880979052	7.307081898
Normal@@_AGCGATTCATAGAGGC-1	Normal_1	2000	1045	2.8	E0	Ccl21a+ Endothelial cells	Endothelial cells	Normal	Normal_Endothelial cells	-0.700489929	6.998925408
Normal@@_AGGCATTTCTCAACGA-1	Normal_1	2635	1147	0.910815939	E0	Ccl21a+ Endothelial cells	Endothelial cells	Normal	Normal_Endothelial cells	-0.833286753	6.988197525
Normal@@_AGTAGTCAGCTGGTGA-1	Normal_1	10530	2771	1.168091168	E0	Ccl21a+ Endothelial cells	Endothelial cells	Normal	Normal_Endothelial cells	-0.836910357	6.338420113
Normal@@_AGTAGTCGTCCTCCTA-1	Normal_1	2598	1226	3.425712086	E0	Ccl21a+ Endothelial cells	Endothelial cells	Normal	Normal_Endothelial cells	-0.886416545	6.698423584
Normal@@_AGTCACAAGCCTGTGC-1	Normal_1	35711	5611	1.433731903	E0	Ccl21a+ Endothelial cells	Endothelial cells	Normal	Normal_Endothelial cells	-0.913635602	6.457764824
Normal@@_AGTCTCCCAATGAGCG-1	Normal_1	1230	684	3.577235772	E0	Ccl21a+ Endothelial cells	Endothelial cells	Normal	Normal_Endothelial cells	-0.743866911	6.2459776
Normal@@_AGTTAGCCAGACAATA-1	Normal_1	2674	1260	2.655198205	E0	Ccl21a+ Endothelial cells	Endothelial cells	Normal	Normal_Endothelial cells	-0.887119999	6.599442681
Normal@@_ATCAGGTGTGACTGTT-1	Normal_1	2011	1059	1.939333665	E0	Ccl21a+ Endothelial cells	Endothelial cells	Normal	Normal_Endothelial cells	-0.869508972	6.804491242
Normal@@_ATCGTCCGTGACCTGC-1	Normal_1	5461	2132	2.856619667	E0	Ccl21a+ Endothelial cells	Endothelial cells	Normal	Normal_Endothelial cells	-0.668210199	7.072282513
Normal@@_ATGGATCCAACAAGTA-1	Normal_1	2471	1206	2.185350061	E0	Ccl21a+ Endothelial cells	Endothelial cells	Normal	Normal_Endothelial cells	-0.887387981	6.57997485
Normal@@_ATGTCTTCATCCGGTG-1	Normal_1	1460	861	2.191780822	E0	Ccl21a+ Endothelial cells	Endothelial cells	Normal	Normal_Endothelial cells	-0.905015101	7.083831986
Normal@@_ATTACCTAGGTTCCAT-1	Normal_1	1004	669	3.884462151	E0	Ccl21a+ Endothelial cells	Endothelial cells	Normal	Normal_Endothelial cells	-0.713183691	6.144875725
Normal@@_ATTCACTCAGTCGAGA-1	Normal_1	15111	4151	2.845609159	E0	Ccl21a+ Endothelial cells	Endothelial cells	Normal	Normal_Endothelial cells	-0.716324499	7.343321045
Normal@@_ATTCCTATCTCATAGG-1	Normal_1	1317	759	2.353834472	E0	Ccl21a+ Endothelial cells	Endothelial cells	Normal	Normal_Endothelial cells	-0.896025767	6.407677849
Normal@@_CAAAGAACAAGTGGTG-1	Normal_1	4488	1804	3.00802139	E0	Ccl21a+ Endothelial cells	Endothelial cells	Normal	Normal_Endothelial cells	-0.948488822	7.38818713
Normal@@_CAAGGGAAGACTCTAC-1	Normal_1	1616	879	7.054455446	E0	Ccl21a+ Endothelial cells	Endothelial cells	Normal	Normal_Endothelial cells	-0.691527417	5.975073059
Normal@@_CAGCACGTCCGTGGCA-1	Normal_1	519	348	6.358381503	E0	Ccl21a+ Endothelial cells	Endothelial cells	Normal	Normal_Endothelial cells	-0.604434659	6.0206997
Normal@@_CAGCGTGAGCGTTCAT-1	Normal_1	4600	1830	1.782608696	E0	Ccl21a+ Endothelial cells	Endothelial cells	Normal	Normal_Endothelial cells	-0.721019497	7.298433979
Normal@@_CCGATGGGTATGGTTC-1	Normal_1	661	413	6.051437216	E0	Ccl21a+ Endothelial cells	Endothelial cells	Normal	Normal_Endothelial cells	-0.611105731	6.025469025
Normal@@_CCTATCGCAAACTGCT-1	Normal_1	16465	4079	2.897054358	E0	Ccl21a+ Endothelial cells	Endothelial cells	Normal	Normal_Endothelial cells	-0.806825211	7.534817417
Normal@@_CCTCCAATCGACTCCT-1	Normal_1	2937	1272	1.532175689	E0	Ccl21a+ Endothelial cells	Endothelial cells	Normal	Normal_Endothelial cells	-0.953423133	7.182874878
Normal@@_CGATGCGAGTCTGCAT-1	Normal_1	5601	2006	3.517229066	E0	Ccl21a+ Endothelial cells	Endothelial cells	Normal	Normal_Endothelial cells	-0.820116749	7.466742237
Normal@@_CGATGGCAGAGGTGCT-1	Normal_1	1605	909	8.660436137	E0	Ccl21a+ Endothelial cells	Endothelial cells	Normal	Normal_Endothelial cells	-0.624826899	6.04108878
Normal@@_CGGCAGTCATTCAGGT-1	Normal_1	2755	1136	2.105263158	E0	Ccl21a+ Endothelial cells	Endothelial cells	Normal	Normal_Endothelial cells	-0.947438946	7.457592209
Normal@@_CGGGTCAAGTTACTCG-1	Normal_1	1869	911	2.728731942	E0	Ccl21a+ Endothelial cells	Endothelial cells	Normal	Normal_Endothelial cells	-0.910849681	7.138299664
Normal@@_CGTCAAAAGCGCATCC-1	Normal_1	3141	1413	1.241642789	E0	Ccl21a+ Endothelial cells	Endothelial cells	Normal	Normal_Endothelial cells	-0.981963625	7.183967312
Normal@@_CGTCCATGTGGCACTC-1	Normal_1	2192	1155	2.874087591	E0	Ccl21a+ Endothelial cells	Endothelial cells	Normal	Normal_Endothelial cells	-0.934162726	6.469433983
Normal@@_CGTTGGGTCTCTCTTC-1	Normal_1	1477	954	3.249830738	E0	Ccl21a+ Endothelial cells	Endothelial cells	Normal	Normal_Endothelial cells	-0.930997958	6.635237892
Normal@@_CTACATTAGTAATTGG-1	Normal_1	5988	2425	3.072812291	E0	Ccl21a+ Endothelial cells	Endothelial cells	Normal	Normal_Endothelial cells	-0.680386117	7.354705055
Normal@@_CTACCCACACAAATAG-1	Normal_1	2886	1437	2.737352737	E0	Ccl21a+ Endothelial cells	Endothelial cells	Normal	Normal_Endothelial cells	-0.719586065	6.977916916
Normal@@_CTACCTGGTGTACATC-1	Normal_1	11052	2842	1.321027868	E0	Ccl21a+ Endothelial cells	Endothelial cells	Normal	Normal_Endothelial cells	5.232928643	1.864815776
Normal@@_CTATCCGAGCGCCGTT-1	Normal_1	2457	1242	2.726902727	E0	Ccl21a+ Endothelial cells	Endothelial cells	Normal	Normal_Endothelial cells	-0.947738757	6.470880707
Normal@@_CTCAACCCACCATAAC-1	Normal_1	1443	921	2.00970201	E0	Ccl21a+ Endothelial cells	Endothelial cells	Normal	Normal_Endothelial cells	-0.859300365	6.468310078
Normal@@_CTCAAGAAGACAACAT-1	Normal_1	7612	2907	1.615869679	E0	Ccl21a+ Endothelial cells	Endothelial cells	Normal	Normal_Endothelial cells	-0.791081061	7.693045815
Normal@@_CTCCTTTGTGGGTTGA-1	Normal_1	1683	1015	3.20855615	E0	Ccl21a+ Endothelial cells	Endothelial cells	Normal	Normal_Endothelial cells	-0.860500445	6.411369522
Normal@@_CTGCATCTCTTAATCC-1	Normal_1	1735	1003	4.034582133	E0	Ccl21a+ Endothelial cells	Endothelial cells	Normal	Normal_Endothelial cells	-0.747476866	6.551861962
Normal@@_CTGGACGCACTGCGTG-1	Normal_1	8099	2944	2.691690332	E0	Ccl21a+ Endothelial cells	Endothelial cells	Normal	Normal_Endothelial cells	-0.741649737	7.291060646
Normal@@_CTGTACCTCTGGTCAA-1	Normal_1	1041	654	7.012487992	E0	Ccl21a+ Endothelial cells	Endothelial cells	Normal	Normal_Endothelial cells	-0.637500157	6.02551051
Normal@@_CTGTATTCACAAGCAG-1	Normal_1	1911	996	2.197802198	E0	Ccl21a+ Endothelial cells	Endothelial cells	Normal	Normal_Endothelial cells	-0.878504744	7.121485909
Normal@@_CTGTGGGAGGTAGTAT-1	Normal_1	18185	4239	1.726697828	E0	Ccl21a+ Endothelial cells	Endothelial cells	Normal	Normal_Endothelial cells	-0.934298744	6.940668782
Normal@@_CTTCCTTGTCGCTCGA-1	Normal_1	5561	2132	1.924114368	E0	Ccl21a+ Endothelial cells	Endothelial cells	Normal	Normal_Endothelial cells	-0.817717483	7.347485741
Normal@@_CTTGATTAGGTCCAGA-1	Normal_1	1285	865	3.579766537	E0	Ccl21a+ Endothelial cells	Endothelial cells	Normal	Normal_Endothelial cells	-1.008866301	6.379117687
Normal@@_GAAGCGATCCGTTGGG-1	Normal_1	1334	780	4.722638681	E0	Ccl21a+ Endothelial cells	Endothelial cells	Normal	Normal_Endothelial cells	-0.789575031	6.30539914
Normal@@_GACGCTGAGTGAGCCA-1	Normal_1	1998	1074	3.353353353	E0	Ccl21a+ Endothelial cells	Endothelial cells	Normal	Normal_Endothelial cells	-0.866803577	6.419300755
Normal@@_GAGCTGCAGCGCCTCA-1	Normal_1	6632	2489	1.372135103	E0	Ccl21a+ Endothelial cells	Endothelial cells	Normal	Normal_Endothelial cells	-0.794479003	7.42654868
Normal@@_GATAGCTAGTGATCGG-1	Normal_1	2371	1185	2.910164488	E0	Ccl21a+ Endothelial cells	Endothelial cells	Normal	Normal_Endothelial cells	-0.793911686	7.07399102
Normal@@_GATGGAGCACGCTATA-1	Normal_1	1175	735	2.723404255	E0	Ccl21a+ Endothelial cells	Endothelial cells	Normal	Normal_Endothelial cells	-0.845846584	6.356640061
Normal@@_GCATTAGGTGACCGTC-1	Normal_1	6484	2640	2.513880321	E0	Ccl21a+ Endothelial cells	Endothelial cells	Normal	Normal_Endothelial cells	-0.724942615	7.377565106
Normal@@_GCATTAGGTTCTTGCC-1	Normal_1	10499	3220	1.447756929	E0	Ccl21a+ Endothelial cells	Endothelial cells	Normal	Normal_Endothelial cells	-0.986504307	6.751629074
Normal@@_GCTGCAGAGAGCCGAT-1	Normal_1	2753	1176	1.162368325	E0	Ccl21a+ Endothelial cells	Endothelial cells	Normal	Normal_Endothelial cells	-0.941607108	7.348318299
Normal@@_GCTTCACTCAGAGTTC-1	Normal_1	2879	1340	2.257728378	E0	Ccl21a+ Endothelial cells	Endothelial cells	Normal	Normal_Endothelial cells	-0.926266065	7.364920815
Normal@@_GGGAAGTTCTAGGCCG-1	Normal_1	1146	689	5.410122164	E0	Ccl21a+ Endothelial cells	Endothelial cells	Normal	Normal_Endothelial cells	-0.66560029	6.066179474
Normal@@_GGGATCCAGAAACCCG-1	Normal_1	2431	1090	0.699300699	E0	Ccl21a+ Endothelial cells	Endothelial cells	Normal	Normal_Endothelial cells	-0.911921611	7.218660076
Normal@@_GGGCTACTCCGGCTTT-1	Normal_1	1557	894	2.119460501	E0	Ccl21a+ Endothelial cells	Endothelial cells	Normal	Normal_Endothelial cells	-0.887880793	6.581155022
Normal@@_GTAACCAGTCCATAGT-1	Normal_1	3903	1913	3.76633359	E0	Ccl21a+ Endothelial cells	Endothelial cells	Normal	Normal_Endothelial cells	-0.710297754	6.899912079
Normal@@_GTAATCGTCCATCTAT-1	Normal_1	942	633	4.246284501	E0	Ccl21a+ Endothelial cells	Endothelial cells	Normal	Normal_Endothelial cells	-0.698698213	6.093681057
Normal@@_GTAGCTACAAGGATGC-1	Normal_1	17164	4354	1.293404801	E0	Ccl21a+ Endothelial cells	Endothelial cells	Normal	Normal_Endothelial cells	-0.937663546	6.67822667
Normal@@_GTATTGGGTAAGTCAA-1	Normal_1	1933	1021	1.138127263	E0	Ccl21a+ Endothelial cells	Endothelial cells	Normal	Normal_Endothelial cells	-1.014368525	7.142849167
Normal@@_GTCAGCGAGCTTTGTG-1	Normal_1	5948	2267	1.899798252	E0	Ccl21a+ Endothelial cells	Endothelial cells	Normal	Normal_Endothelial cells	-0.779705157	7.623044213
Normal@@_GTCTGTCTCAAACTGC-1	Normal_1	2842	1135	1.337086559	E0	Ccl21a+ Endothelial cells	Endothelial cells	Normal	Normal_Endothelial cells	-0.970071425	6.839239319
Normal@@_TAACGACTCAACGCTA-1	Normal_1	1208	712	4.470198675	E0	Ccl21a+ Endothelial cells	Endothelial cells	Normal	Normal_Endothelial cells	-0.710951974	6.111210545
Normal@@_TACTTACTCTCCAATT-1	Normal_1	3802	1814	1.052077854	E0	Ccl21a+ Endothelial cells	Endothelial cells	Normal	Normal_Endothelial cells	-0.65304338	7.343393048
Normal@@_TCAAGACGTTCGTTCC-1	Normal_1	1151	649	2.606429192	E0	Ccl21a+ Endothelial cells	Endothelial cells	Normal	Normal_Endothelial cells	-0.828835418	6.263797005
Normal@@_TCAATTCTCTTTGCTA-1	Normal_1	879	633	5.460750853	E0	Ccl21a+ Endothelial cells	Endothelial cells	Normal	Normal_Endothelial cells	-0.672336867	6.07558461
Normal@@_TCACAAGAGTCGAATA-1	Normal_1	2565	1222	2.651072125	E0	Ccl21a+ Endothelial cells	Endothelial cells	Normal	Normal_Endothelial cells	-0.680302432	7.045687397
Normal@@_TCACTCGTCCGTAATG-1	Normal_1	4378	1722	4.751027867	E0	Ccl21a+ Endothelial cells	Endothelial cells	Normal	Normal_Endothelial cells	-1.037404528	6.873674114
Normal@@_TCATGGACAGCGACAA-1	Normal_1	2091	1088	3.730272597	E0	Ccl21a+ Endothelial cells	Endothelial cells	Normal	Normal_Endothelial cells	-0.792463472	6.404074391
Normal@@_TCATTCATCCTTACCG-1	Normal_1	3119	1473	4.488618147	E0	Ccl21a+ Endothelial cells	Endothelial cells	Normal	Normal_Endothelial cells	-0.79782336	6.762252053
Normal@@_TCCATCGGTAGTCGGA-1	Normal_1	1159	675	1.811906816	E0	Ccl21a+ Endothelial cells	Endothelial cells	Normal	Normal_Endothelial cells	-0.903522482	6.430465897
Normal@@_TCCATGCGTAGGAAAG-1	Normal_1	1651	934	2.665051484	E0	Ccl21a+ Endothelial cells	Endothelial cells	Normal	Normal_Endothelial cells	-0.94874548	6.707806786
Normal@@_TCCCACATCATTCGGA-1	Normal_1	19446	3779	1.501594158	E0	Ccl21a+ Endothelial cells	Endothelial cells	Normal	Normal_Endothelial cells	-0.916174521	6.820667942
Normal@@_TCCTGCAGTCTTACTT-1	Normal_1	7531	2783	3.332890718	E0	Ccl21a+ Endothelial cells	Endothelial cells	Normal	Normal_Endothelial cells	-0.783393672	7.164032658
Normal@@_TCCTTTCAGAGGGCGA-1	Normal_1	2584	1222	2.90247678	E0	Ccl21a+ Endothelial cells	Endothelial cells	Normal	Normal_Endothelial cells	-0.783130457	7.23907872
Normal@@_TCTATACGTTTCAGAC-1	Normal_1	2252	1182	2.753108348	E0	Ccl21a+ Endothelial cells	Endothelial cells	Normal	Normal_Endothelial cells	-0.956298819	6.627561291
Normal@@_TGTCCACCAGGTGACA-1	Normal_1	3372	1525	2.372479241	E0	Ccl21a+ Endothelial cells	Endothelial cells	Normal	Normal_Endothelial cells	-0.886949768	7.153136452
Normal@@_TGTTTGTCAGTTTCAG-1	Normal_1	919	519	3.373231774	E0	Ccl21a+ Endothelial cells	Endothelial cells	Normal	Normal_Endothelial cells	-0.711903026	6.089357098
Normal@@_TTCACCGAGCTGTGCC-1	Normal_1	2141	1216	1.914992994	E0	Ccl21a+ Endothelial cells	Endothelial cells	Normal	Normal_Endothelial cells	-0.825496962	6.741214951
Normal@@_TTCATGTAGGTAGCAC-1	Normal_1	1764	1052	3.174603175	E0	Ccl21a+ Endothelial cells	Endothelial cells	Normal	Normal_Endothelial cells	-1.013880005	6.406349858
Normal@@_TTCCGTGAGCGAACTG-1	Normal_1	2020	1006	3.366336634	E0	Ccl21a+ Endothelial cells	Endothelial cells	Normal	Normal_Endothelial cells	-0.856692483	6.614768704
Normal@@_TTCCTAAGTCAATCTG-1	Normal_1	3037	1421	1.481725387	E0	Ccl21a+ Endothelial cells	Endothelial cells	Normal	Normal_Endothelial cells	-0.859817257	7.200935086
Normal@@_TTGAGTGGTGGAGAAA-1	Normal_1	1185	774	2.109704641	E0	Ccl21a+ Endothelial cells	Endothelial cells	Normal	Normal_Endothelial cells	-0.950421562	6.500253399
Normal@@_TTGGGCGAGTGCCAGA-1	Normal_1	1181	631	7.535986452	E0	Ccl21a+ Endothelial cells	Endothelial cells	Normal	Normal_Endothelial cells	-0.652212312	6.054429253
Normal@@_TTTCAGTCACTGTTCC-1	Normal_1	3057	1400	1.864573111	E0	Ccl21a+ Endothelial cells	Endothelial cells	Normal	Normal_Endothelial cells	-0.843330255	6.942120274
Normal@@_TTTGACTGTGCCTTCT-1	Normal_1	1544	872	3.821243523	E0	Ccl21a+ Endothelial cells	Endothelial cells	Normal	Normal_Endothelial cells	-0.822385123	6.159495552
Normal_2@@_AAAGTCCAGTTACGGG-1	Normal_2	3056	1665	4.090314136	E0	Ccl21a+ Endothelial cells	Endothelial cells	Normal	Normal_Endothelial cells	-0.988778701	6.149761875
Normal_2@@_AAATGGATCTTCGACC-1	Normal_2	2133	1315	9.892170652	E0	Ccl21a+ Endothelial cells	Endothelial cells	Normal	Normal_Endothelial cells	-0.546037605	6.129034241
Normal_2@@_AACCTGACACTGAATC-1	Normal_2	14421	4074	1.927744262	E0	Ccl21a+ Endothelial cells	Endothelial cells	Normal	Normal_Endothelial cells	-1.064465632	6.759211739
Normal_2@@_AACGTCAAGGCACTAG-1	Normal_2	17359	4689	3.035889164	E0	Ccl21a+ Endothelial cells	Endothelial cells	Normal	Normal_Endothelial cells	-0.857022276	7.525239666
Normal_2@@_AAGATAGCATATGGCT-1	Normal_2	5134	2434	4.674717569	E0	Ccl21a+ Endothelial cells	Endothelial cells	Normal	Normal_Endothelial cells	-0.765532424	7.209844311
Normal_2@@_AAGGTAAGTCGTTGGC-1	Normal_2	663	517	1.960784314	E0	Ccl21a+ Endothelial cells	Endothelial cells	Normal	Normal_Endothelial cells	-0.870505621	6.122520169
Normal_2@@_AAGTCGTAGAAGAGCA-1	Normal_2	2409	1318	3.98505604	E0	Ccl21a+ Endothelial cells	Endothelial cells	Normal	Normal_Endothelial cells	-1.056387653	6.256963928
Normal_2@@_ACAAGCTAGCAGTCTT-1	Normal_2	4918	2207	2.907686051	E0	Ccl21a+ Endothelial cells	Endothelial cells	Normal	Normal_Endothelial cells	-0.967801681	6.414519032
Normal_2@@_ACACAGTCAGGGAGAG-1	Normal_2	14274	4273	3.264677035	E0	Ccl21a+ Endothelial cells	Endothelial cells	Normal	Normal_Endothelial cells	-0.922324052	7.387531479
Normal_2@@_ACCACAATCCAGTACA-1	Normal_2	8587	3383	6.03237452	E0	Ccl21a+ Endothelial cells	Endothelial cells	Normal	Normal_Endothelial cells	-0.674445143	6.288300236
Normal_2@@_ACGATCATCTGAGTCA-1	Normal_2	6226	2734	2.666238355	E0	Ccl21a+ Endothelial cells	Endothelial cells	Normal	Normal_Endothelial cells	-0.981681695	6.36278983
Normal_2@@_ACGGAAGCAAGTGGTG-1	Normal_2	1394	880	4.519368723	E0	Ccl21a+ Endothelial cells	Endothelial cells	Normal	Normal_Endothelial cells	-0.967537513	5.977570256
Normal_2@@_ACGGTTAGTTTGGAGG-1	Normal_2	9085	3468	3.92955421	E0	Ccl21a+ Endothelial cells	Endothelial cells	Normal	Normal_Endothelial cells	-0.796054056	7.644167145
Normal_2@@_AGACCCGTCAATGCAC-1	Normal_2	7234	2881	5.750622062	E0	Ccl21a+ Endothelial cells	Endothelial cells	Normal	Normal_Endothelial cells	-0.910628548	7.476247032
Normal_2@@_AGCGATTAGTGGTGAC-1	Normal_2	3111	1700	2.410800386	E0	Ccl21a+ Endothelial cells	Endothelial cells	Normal	Normal_Endothelial cells	-1.063400021	6.057719906
Normal_2@@_AGGGCCTTCCTCTGCA-1	Normal_2	6786	2605	3.890362511	E0	Ccl21a+ Endothelial cells	Endothelial cells	Normal	Normal_Endothelial cells	-0.851471891	6.706460675
Normal_2@@_AGGGTCCGTTGCATGT-1	Normal_2	2156	1240	4.220779221	E0	Ccl21a+ Endothelial cells	Endothelial cells	Normal	Normal_Endothelial cells	-0.95299994	6.046393116
Normal_2@@_AGGTCATCAGTATTCG-1	Normal_2	3733	1940	4.607554246	E0	Ccl21a+ Endothelial cells	Endothelial cells	Normal	Normal_Endothelial cells	-0.933451762	6.054852207
Normal_2@@_AGTCATGAGGCCCACT-1	Normal_2	3082	1668	3.731343284	E0	Ccl21a+ Endothelial cells	Endothelial cells	Normal	Normal_Endothelial cells	-0.960866442	6.051383217
Normal_2@@_AGTGTTGGTCGCATCG-1	Normal_2	10884	3467	2.756339581	E0	Ccl21a+ Endothelial cells	Endothelial cells	Normal	Normal_Endothelial cells	-1.05303668	6.917438229
Normal_2@@_ATAGACCGTAACGCGA-1	Normal_2	3954	1902	3.211937279	E0	Ccl21a+ Endothelial cells	Endothelial cells	Normal	Normal_Endothelial cells	-0.920890441	6.083267411
Normal_2@@_ATCACAGTCGGAGATG-1	Normal_2	8074	3120	3.059202378	E0	Ccl21a+ Endothelial cells	Endothelial cells	Normal	Normal_Endothelial cells	-0.976898065	6.346371372
Normal_2@@_ATCCGTCGTGTCTCCT-1	Normal_2	5143	2313	3.324907641	E0	Ccl21a+ Endothelial cells	Endothelial cells	Normal	Normal_Endothelial cells	-0.916722646	6.366980274
Normal_2@@_ATGAGTCTCCTACCGT-1	Normal_2	22268	5176	2.025327825	E0	Ccl21a+ Endothelial cells	Endothelial cells	Normal	Normal_Endothelial cells	-0.908125391	7.355054577
Normal_2@@_ATTCTTGGTTCACCGG-1	Normal_2	4597	2152	2.197085055	E0	Ccl21a+ Endothelial cells	Endothelial cells	Normal	Normal_Endothelial cells	-1.042374721	6.130500992
Normal_2@@_ATTCTTGGTTCTCACC-1	Normal_2	10103	3315	3.870137583	E0	Ccl21a+ Endothelial cells	Endothelial cells	Normal	Normal_Endothelial cells	-0.904983511	7.591435154
Normal_2@@_CAACGATTCTTTGCTA-1	Normal_2	23590	5426	1.844001696	E0	Ccl21a+ Endothelial cells	Endothelial cells	Normal	Normal_Endothelial cells	-0.914427629	7.58280011
Normal_2@@_CAACGGCTCTTTGCGC-1	Normal_2	2028	1237	1.528599606	E0	Ccl21a+ Endothelial cells	Endothelial cells	Normal	Normal_Endothelial cells	-1.003635039	6.04889222
Normal_2@@_CACATGATCCTGTTAT-1	Normal_2	4040	1761	4.653465347	E0	Ccl21a+ Endothelial cells	Endothelial cells	Normal	Normal_Endothelial cells	-0.883650889	6.196500023
Normal_2@@_CAGCCAGAGGTAGGCT-1	Normal_2	2076	1274	4.961464355	E0	Ccl21a+ Endothelial cells	Endothelial cells	Normal	Normal_Endothelial cells	-0.833728125	6.080379208
Normal_2@@_CATCAAGAGGGTGGGA-1	Normal_2	20587	5057	2.297566425	E0	Ccl21a+ Endothelial cells	Endothelial cells	Normal	Normal_Endothelial cells	-1.023237338	6.620945652
Normal_2@@_CATCGGGCAAGTGACG-1	Normal_2	941	709	2.125398512	E0	Ccl21a+ Endothelial cells	Endothelial cells	Normal	Normal_Endothelial cells	-0.954105725	6.056082447
Normal_2@@_CATCGTCTCTTCGTAT-1	Normal_2	3479	1767	2.558206381	E0	Ccl21a+ Endothelial cells	Endothelial cells	Normal	Normal_Endothelial cells	-1.012325158	6.595156868
Normal_2@@_CATGGTATCTAAGGAA-1	Normal_2	6153	2679	3.071672355	E0	Ccl21a+ Endothelial cells	Endothelial cells	Normal	Normal_Endothelial cells	-0.998270979	6.297576626
Normal_2@@_CATTCATAGGTTGCCC-1	Normal_2	5952	2453	2.116935484	E0	Ccl21a+ Endothelial cells	Endothelial cells	Normal	Normal_Endothelial cells	-1.055126181	6.795375069
Normal_2@@_CATTTCACACCGCTAG-1	Normal_2	7460	3013	2.895442359	E0	Ccl21a+ Endothelial cells	Endothelial cells	Normal	Normal_Endothelial cells	-0.987766972	6.72682639
Normal_2@@_CCACCATCAGGCATTT-1	Normal_2	5011	2356	2.534424267	E0	Ccl21a+ Endothelial cells	Endothelial cells	Normal	Normal_Endothelial cells	-1.08720099	6.579580982
Normal_2@@_CCCAACTAGAGTTGAT-1	Normal_2	6687	2809	5.263944968	E0	Ccl21a+ Endothelial cells	Endothelial cells	Normal	Normal_Endothelial cells	-6.808643451	3.019096096
Normal_2@@_CCTAAGAGTCTGTAGT-1	Normal_2	3423	1729	4.236050248	E0	Ccl21a+ Endothelial cells	Endothelial cells	Normal	Normal_Endothelial cells	-0.911817422	6.064232548
Normal_2@@_CCTCATGTCCACGAAT-1	Normal_2	8778	3333	2.734107997	E0	Ccl21a+ Endothelial cells	Endothelial cells	Normal	Normal_Endothelial cells	-1.084807506	6.235854347
Normal_2@@_CGATGGCGTACAACGG-1	Normal_2	2784	1410	3.484195402	E0	Ccl21a+ Endothelial cells	Endothelial cells	Normal	Normal_Endothelial cells	-1.034736743	6.554527481
Normal_2@@_CGCATGGTCTGCGAGC-1	Normal_2	2600	1401	3.153846154	E0	Ccl21a+ Endothelial cells	Endothelial cells	Normal	Normal_Endothelial cells	-0.931595674	6.037772854
Normal_2@@_CGGAACCGTCGACTTA-1	Normal_2	2631	1448	5.473204105	E0	Ccl21a+ Endothelial cells	Endothelial cells	Normal	Normal_Endothelial cells	-0.720350733	6.050326546
Normal_2@@_CGGACACTCCGTGTAA-1	Normal_2	13911	4183	5.873050104	E0	Ccl21a+ Endothelial cells	Endothelial cells	Normal	Normal_Endothelial cells	-0.858177176	7.331024369
Normal_2@@_CGGGTGTGTGCGACAA-1	Normal_2	1985	1287	7.808564232	E0	Ccl21a+ Endothelial cells	Endothelial cells	Normal	Normal_Endothelial cells	-0.686064174	6.119234761
Normal_2@@_CGGTCAGGTTCATCGA-1	Normal_2	2556	1435	4.616588419	E0	Ccl21a+ Endothelial cells	Endothelial cells	Normal	Normal_Endothelial cells	-0.911865821	6.147565087
Normal_2@@_CGTTAGAAGTGGCGAT-1	Normal_2	2234	1227	4.252461952	E0	Ccl21a+ Endothelial cells	Endothelial cells	Normal	Normal_Endothelial cells	-1.071523299	6.40486451
Normal_2@@_CTACAGATCCGAGGCT-1	Normal_2	768	501	3.515625	E0	Ccl21a+ Endothelial cells	Endothelial cells	Normal	Normal_Endothelial cells	-0.709287157	6.092266758
Normal_2@@_CTCAACCCAGTACTAC-1	Normal_2	2815	1581	3.872113677	E0	Ccl21a+ Endothelial cells	Endothelial cells	Normal	Normal_Endothelial cells	-0.891191592	6.127786358
Normal_2@@_CTGAGCGTCTTTCAGT-1	Normal_2	3089	1649	2.460343153	E0	Ccl21a+ Endothelial cells	Endothelial cells	Normal	Normal_Endothelial cells	-1.021097889	6.159239014
Normal_2@@_CTGCCATAGCCACAAG-1	Normal_2	2958	1689	3.98918188	E0	Ccl21a+ Endothelial cells	Endothelial cells	Normal	Normal_Endothelial cells	-0.967788329	6.085715016
Normal_2@@_CTGGACGGTTCGTTCC-1	Normal_2	17681	4742	2.646909111	E0	Ccl21a+ Endothelial cells	Endothelial cells	Normal	Normal_Endothelial cells	-1.028309932	7.120429238
Normal_2@@_CTTCCTTGTTACAGCT-1	Normal_2	3617	1886	1.797069395	E0	Ccl21a+ Endothelial cells	Endothelial cells	Normal	Normal_Endothelial cells	-1.022255173	6.162316521
Normal_2@@_CTTCTCTCATGGGTCC-1	Normal_2	12891	4194	2.660771081	E0	Ccl21a+ Endothelial cells	Endothelial cells	Normal	Normal_Endothelial cells	-1.07918345	6.764052113
Normal_2@@_GAATCGTCACAGAGAC-1	Normal_2	3930	1701	2.798982188	E0	Ccl21a+ Endothelial cells	Endothelial cells	Normal	Normal_Endothelial cells	-1.02862536	6.26657172
Normal_2@@_GAGAAATGTCGACTGC-1	Normal_2	11695	3445	7.652843095	E0	Ccl21a+ Endothelial cells	Endothelial cells	Normal	Normal_Endothelial cells	-0.871085336	7.64758416
Normal_2@@_GAGACCCCAATGTCTG-1	Normal_2	6105	2552	2.817362817	E0	Ccl21a+ Endothelial cells	Endothelial cells	Normal	Normal_Endothelial cells	-0.966641417	6.41458865
Normal_2@@_GAGCCTGGTAGCTGAG-1	Normal_2	1929	1167	5.961638154	E0	Ccl21a+ Endothelial cells	Endothelial cells	Normal	Normal_Endothelial cells	-0.908745399	6.056901654
Normal_2@@_GAGGGTAGTTGGTGTT-1	Normal_2	1775	1013	5.690140845	E0	Ccl21a+ Endothelial cells	Endothelial cells	Normal	Normal_Endothelial cells	-0.777178218	6.080261429
Normal_2@@_GAGTCTATCCAGGACC-1	Normal_2	4519	2165	1.703916796	E0	Ccl21a+ Endothelial cells	Endothelial cells	Normal	Normal_Endothelial cells	-1.058395376	6.621665676
Normal_2@@_GAGTGAGCACTGCATA-1	Normal_2	1907	1224	6.240167803	E0	Ccl21a+ Endothelial cells	Endothelial cells	Normal	Normal_Endothelial cells	-0.615046313	6.254661759
Normal_2@@_GAGTGTTCACCAAAGG-1	Normal_2	2536	1325	1.735015773	E0	Ccl21a+ Endothelial cells	Endothelial cells	Normal	Normal_Endothelial cells	-1.096938601	6.366192539
Normal_2@@_GATCCCTCAGTCGCAC-1	Normal_2	2926	1577	5.160628845	E0	Ccl21a+ Endothelial cells	Endothelial cells	Normal	Normal_Endothelial cells	-0.708972325	6.211398323
Normal_2@@_GATTGGTAGGTCGACA-1	Normal_2	10826	3781	5.237391465	E0	Ccl21a+ Endothelial cells	Endothelial cells	Normal	Normal_Endothelial cells	-0.901711812	6.219767769
Normal_2@@_GCAACCGCACGACCTG-1	Normal_2	8511	3305	7.308189402	E0	Ccl21a+ Endothelial cells	Endothelial cells	Normal	Normal_Endothelial cells	-0.845666459	6.908358773
Normal_2@@_GCACATAAGCTGACTT-1	Normal_2	15500	4416	2.787096774	E0	Ccl21a+ Endothelial cells	Endothelial cells	Normal	Normal_Endothelial cells	-0.930722466	6.514264782
Normal_2@@_GCACATACACCACATA-1	Normal_2	2869	1568	2.649006623	E0	Ccl21a+ Endothelial cells	Endothelial cells	Normal	Normal_Endothelial cells	-0.973390808	6.177272995
Normal_2@@_GCGGAAAAGTGAGGCT-1	Normal_2	8343	3188	6.100922929	E0	Ccl21a+ Endothelial cells	Endothelial cells	Normal	Normal_Endothelial cells	-0.964280834	7.052108963
Normal_2@@_GCTGGGTCACGTAGAG-1	Normal_2	3006	1545	7.185628743	E0	Ccl21a+ Endothelial cells	Endothelial cells	Normal	Normal_Endothelial cells	-0.641290476	6.117272099
Normal_2@@_GCTTTCGAGTGGTTGG-1	Normal_2	2654	1483	3.278070836	E0	Ccl21a+ Endothelial cells	Endothelial cells	Normal	Normal_Endothelial cells	-1.012648454	6.106010636
Normal_2@@_GGAATGGCAGACGGAT-1	Normal_2	2136	1193	3.511235955	E0	Ccl21a+ Endothelial cells	Endothelial cells	Normal	Normal_Endothelial cells	-0.966831555	6.253314217
Normal_2@@_GGTAACTTCAGTCAGT-1	Normal_2	3074	1591	3.188028627	E0	Ccl21a+ Endothelial cells	Endothelial cells	Normal	Normal_Endothelial cells	-0.968358269	6.087344368
Normal_2@@_GGTTAACCAAACTAAG-1	Normal_2	10872	3719	8.69205298	E0	Ccl21a+ Endothelial cells	Endothelial cells	Normal	Normal_Endothelial cells	-0.630504241	6.515088757
Normal_2@@_GTAAGTCCACCCTAAA-1	Normal_2	9185	3279	4.354926511	E0	Ccl21a+ Endothelial cells	Endothelial cells	Normal	Normal_Endothelial cells	-0.835111072	6.491385182
Normal_2@@_GTAATGCAGTGCACAG-1	Normal_2	2210	1192	7.737556561	E0	Ccl21a+ Endothelial cells	Endothelial cells	Normal	Normal_Endothelial cells	-0.498788943	6.121986111
Normal_2@@_GTACAACTCCCGATCT-1	Normal_2	8545	3057	1.837331773	E0	Ccl21a+ Endothelial cells	Endothelial cells	Normal	Normal_Endothelial cells	-1.030739179	6.390853604
Normal_2@@_GTATTGGAGTCGCTAT-1	Normal_2	3888	1944	3.446502058	E0	Ccl21a+ Endothelial cells	Endothelial cells	Normal	Normal_Endothelial cells	-0.926043143	6.469982346
Normal_2@@_GTATTTCCATACGCAT-1	Normal_2	2846	1608	4.04075896	E0	Ccl21a+ Endothelial cells	Endothelial cells	Normal	Normal_Endothelial cells	-0.959640255	6.175740917
Normal_2@@_GTCATTTAGTAGGTTA-1	Normal_2	1665	1092	3.063063063	E0	Ccl21a+ Endothelial cells	Endothelial cells	Normal	Normal_Endothelial cells	-0.967325201	6.069980343
Normal_2@@_GTGAGTTTCTCTATGT-1	Normal_2	3336	1697	2.787769784	E0	Ccl21a+ Endothelial cells	Endothelial cells	Normal	Normal_Endothelial cells	-0.916348567	6.353099545
Normal_2@@_GTGATGTAGATTGAGT-1	Normal_2	645	508	6.511627907	E0	Ccl21a+ Endothelial cells	Endothelial cells	Normal	Normal_Endothelial cells	-0.582369378	6.051919182
Normal_2@@_GTTCCGTCATCTCATT-1	Normal_2	6533	2507	2.372570029	E0	Ccl21a+ Endothelial cells	Endothelial cells	Normal	Normal_Endothelial cells	-1.09052824	6.599913796
Normal_2@@_GTTTACTGTTCGGTCG-1	Normal_2	32673	5886	4.245095339	E0	Ccl21a+ Endothelial cells	Endothelial cells	Normal	Normal_Endothelial cells	-0.959540834	7.463686188
Normal_2@@_TACACCCCAGCATTGT-1	Normal_2	6732	2720	2.19845514	E0	Ccl21a+ Endothelial cells	Endothelial cells	Normal	Normal_Endothelial cells	-1.0459026	6.642341336
Normal_2@@_TACATTCTCGAGATGG-1	Normal_2	3005	1689	1.996672213	E0	Ccl21a+ Endothelial cells	Endothelial cells	Normal	Normal_Endothelial cells	-1.00693356	6.07472535
Normal_2@@_TACCCGTAGGGTACGT-1	Normal_2	15581	4171	2.714845004	E0	Ccl21a+ Endothelial cells	Endothelial cells	Normal	Normal_Endothelial cells	-1.05075716	6.929516037
Normal_2@@_TACGTCCCACCCTAAA-1	Normal_2	3257	1794	3.500153516	E0	Ccl21a+ Endothelial cells	Endothelial cells	Normal	Normal_Endothelial cells	-0.937563767	6.154988487
Normal_2@@_TATTTCGAGTCGCGAA-1	Normal_2	27702	5712	5.721608548	E0	Ccl21a+ Endothelial cells	Endothelial cells	Normal	Normal_Endothelial cells	-0.736058345	7.598570545
Normal_2@@_TCCACGTTCCAGTACA-1	Normal_2	20525	5410	2.06090134	E0	Ccl21a+ Endothelial cells	Endothelial cells	Normal	Normal_Endothelial cells	-0.903818479	6.916685303
Normal_2@@_TCCAGAACAGAGGACT-1	Normal_2	7972	3075	8.956347215	E0	Ccl21a+ Endothelial cells	Endothelial cells	Normal	Normal_Endothelial cells	-0.732922604	7.166168888
Normal_2@@_TCCTAATAGGCTCTCG-1	Normal_2	6833	2994	5.166105664	E0	Ccl21a+ Endothelial cells	Endothelial cells	Normal	Normal_Endothelial cells	-0.718133619	7.027015408
Normal_2@@_TCCTCTTGTTGTCCCT-1	Normal_2	3687	1875	3.390290209	E0	Ccl21a+ Endothelial cells	Endothelial cells	Normal	Normal_Endothelial cells	-1.036669006	6.080169876
Normal_2@@_TCGTCCAGTTCCGTTC-1	Normal_2	6787	2647	3.094150582	E0	Ccl21a+ Endothelial cells	Endothelial cells	Normal	Normal_Endothelial cells	-0.93299376	7.448450287
Normal_2@@_TCTATACTCCGAGCTG-1	Normal_2	1547	958	5.688429218	E0	Ccl21a+ Endothelial cells	Endothelial cells	Normal	Normal_Endothelial cells	-0.889161696	6.06861182
Normal_2@@_TCTTAGTCAGAGAGGG-1	Normal_2	2596	1457	2.465331279	E0	Ccl21a+ Endothelial cells	Endothelial cells	Normal	Normal_Endothelial cells	-0.995476236	6.102050503
Normal_2@@_TCTTTGACATAGACTC-1	Normal_2	3387	1833	2.421021553	E0	Ccl21a+ Endothelial cells	Endothelial cells	Normal	Normal_Endothelial cells	-0.991010656	6.099509915
Normal_2@@_TGACAGTCAAACGGCA-1	Normal_2	10786	3616	1.733728908	E0	Ccl21a+ Endothelial cells	Endothelial cells	Normal	Normal_Endothelial cells	-1.031470289	6.77184697
Normal_2@@_TGACAGTGTGACAGGT-1	Normal_2	4350	1938	5.287356322	E0	Ccl21a+ Endothelial cells	Endothelial cells	Normal	Normal_Endothelial cells	-0.828318765	6.171882828
Normal_2@@_TGACGCGTCCCTTGGT-1	Normal_2	5037	2429	4.129442128	E0	Ccl21a+ Endothelial cells	Endothelial cells	Normal	Normal_Endothelial cells	-1.013172617	6.106762131
Normal_2@@_TGAGACTCAACTTGGT-1	Normal_2	3449	1711	3.943171934	E0	Ccl21a+ Endothelial cells	Endothelial cells	Normal	Normal_Endothelial cells	-1.037283292	6.02625676
Normal_2@@_TGAGGTTCAACCTAAC-1	Normal_2	9891	3386	2.770195127	E0	Ccl21a+ Endothelial cells	Endothelial cells	Normal	Normal_Endothelial cells	-1.066322794	6.630645474
Normal_2@@_TGAGGTTGTTTCAGAC-1	Normal_2	2094	1282	7.306590258	E0	Ccl21a+ Endothelial cells	Endothelial cells	Normal	Normal_Endothelial cells	-0.543856313	6.08549424
Normal_2@@_TGATCAGCAAGATCCT-1	Normal_2	2052	1284	7.212475634	E0	Ccl21a+ Endothelial cells	Endothelial cells	Normal	Normal_Endothelial cells	-0.629799416	6.164510926
Normal_2@@_TGCGGCAAGATGGTCG-1	Normal_2	4522	2096	1.968155683	E0	Ccl21a+ Endothelial cells	Endothelial cells	Normal	Normal_Endothelial cells	-0.966703286	6.628839215
Normal_2@@_TGGTTAGAGCTGGCTC-1	Normal_2	9291	3524	3.196641912	E0	Ccl21a+ Endothelial cells	Endothelial cells	Normal	Normal_Endothelial cells	-0.91337513	6.685095032
Normal_2@@_TGTGTGATCCCAGTGG-1	Normal_2	8973	2982	4.624986069	E0	Ccl21a+ Endothelial cells	Endothelial cells	Normal	Normal_Endothelial cells	-0.936125746	7.593692978
Normal_2@@_TTCATGTTCGGCATAT-1	Normal_2	5697	1728	1.158504476	E0	Ccl21a+ Endothelial cells	Endothelial cells	Normal	Normal_Endothelial cells	-0.968919744	6.113158425
Normal_2@@_TTCCGTGAGGGACAGG-1	Normal_2	679	510	0	E0	Ccl21a+ Endothelial cells	Endothelial cells	Normal	Normal_Endothelial cells	-0.781858554	6.109702786
Normal_2@@_TTCCTCTGTGTCATTG-1	Normal_2	3141	1733	4.106972302	E0	Ccl21a+ Endothelial cells	Endothelial cells	Normal	Normal_Endothelial cells	-0.903169146	6.150189122
Normal_2@@_TTCGCTGCATACGCAT-1	Normal_2	1253	797	7.581803671	E0	Ccl21a+ Endothelial cells	Endothelial cells	Normal	Normal_Endothelial cells	-0.604448011	6.119441231
Normal_2@@_TTCGGTCAGTGCCAGA-1	Normal_2	6635	2703	5.862848531	E0	Ccl21a+ Endothelial cells	Endothelial cells	Normal	Normal_Endothelial cells	-0.916836729	7.589468678
Normal_2@@_TTGAACGGTCCTTGTC-1	Normal_2	4484	2018	8.296164139	E0	Ccl21a+ Endothelial cells	Endothelial cells	Normal	Normal_Endothelial cells	-0.682396045	6.470922669
Normal_2@@_TTGCTGCGTCCAGTTA-1	Normal_2	1495	906	6.153846154	E0	Ccl21a+ Endothelial cells	Endothelial cells	Normal	Normal_Endothelial cells	-0.751066556	6.027932843
Normal_2@@_TTGGTTTCATAGGTTC-1	Normal_2	4304	1979	2.648698885	E0	Ccl21a+ Endothelial cells	Endothelial cells	Normal	Normal_Endothelial cells	-1.052930703	6.512976368
Normal_2@@_TTTATGCTCCCGAGGT-1	Normal_2	4109	1960	7.203699197	E0	Ccl21a+ Endothelial cells	Endothelial cells	Normal	Normal_Endothelial cells	-0.660226872	6.17956992
Normal_2@@_TTTCGATTCGCAACAT-1	Normal_2	4198	2025	2.000952835	E0	Ccl21a+ Endothelial cells	Endothelial cells	Normal	Normal_Endothelial cells	-1.009906163	6.073131283
Normal_2@@_TTTGGAGTCGGTTCAA-1	Normal_2	1434	884	4.463040446	E0	Ccl21a+ Endothelial cells	Endothelial cells	Normal	Normal_Endothelial cells	-0.909833064	6.070293148
SHP099@@_AACAAGAGTAGTTCCA-1	SHP099_1	23512	4270	1.437563797	E0	Ccl21a+ Endothelial cells	Endothelial cells	SHP099	SHP099_Endothelial cells	-0.891982903	6.372447689
SHP099@@_AATGAAGTCGACTCCT-1	SHP099_1	2375	1250	1.052631579	E0	Ccl21a+ Endothelial cells	Endothelial cells	SHP099	SHP099_Endothelial cells	-0.842181673	6.706131657
SHP099@@_ACAAGCTAGCTCTATG-1	SHP099_1	7993	2943	1.92668585	E0	Ccl21a+ Endothelial cells	Endothelial cells	SHP099	SHP099_Endothelial cells	-0.74000149	7.349027832
SHP099@@_ACCACAAAGTATGTAG-1	SHP099_1	2572	1178	1.866251944	E0	Ccl21a+ Endothelial cells	Endothelial cells	SHP099	SHP099_Endothelial cells	-0.88694941	6.660947998
SHP099@@_ACCGTTCCAGTCGGTC-1	SHP099_1	1207	798	1.325600663	E0	Ccl21a+ Endothelial cells	Endothelial cells	SHP099	SHP099_Endothelial cells	-0.882175794	6.34282132
SHP099@@_ACGCACGAGCCTATTG-1	SHP099_1	3970	1865	1.057934509	E0	Ccl21a+ Endothelial cells	Endothelial cells	SHP099	SHP099_Endothelial cells	-0.850253751	7.558865269
SHP099@@_ACGGTTATCAGAACCT-1	SHP099_1	2544	1353	1.061320755	E0	Ccl21a+ Endothelial cells	Endothelial cells	SHP099	SHP099_Endothelial cells	-0.875305762	7.046061238
SHP099@@_ACGTTCCGTACTGAGG-1	SHP099_1	2381	1262	1.385972281	E0	Ccl21a+ Endothelial cells	Endothelial cells	SHP099	SHP099_Endothelial cells	-0.799934974	6.309875687
SHP099@@_ACTCCCAGTATGGAGC-1	SHP099_1	8688	2856	1.553867403	E0	Ccl21a+ Endothelial cells	Endothelial cells	SHP099	SHP099_Endothelial cells	-0.743438234	7.265198906
SHP099@@_AGACAGGAGGACAACC-1	SHP099_1	2339	1081	1.539119282	E0	Ccl21a+ Endothelial cells	Endothelial cells	SHP099	SHP099_Endothelial cells	-0.858760109	6.604293068
SHP099@@_AGACTCAGTAGGCAAC-1	SHP099_1	4264	1962	1.688555347	E0	Ccl21a+ Endothelial cells	Endothelial cells	SHP099	SHP099_Endothelial cells	-0.811202457	7.822200974
SHP099@@_AGAGCAGGTTCGAAGG-1	SHP099_1	2042	1117	3.281096964	E0	Ccl21a+ Endothelial cells	Endothelial cells	SHP099	SHP099_Endothelial cells	-0.888457527	6.422171314
SHP099@@_AGATCCAGTGGGAGAG-1	SHP099_1	2883	1388	1.214013181	E0	Ccl21a+ Endothelial cells	Endothelial cells	SHP099	SHP099_Endothelial cells	-0.942678323	6.957877835
SHP099@@_AGATGAATCGACACCG-1	SHP099_1	2144	1224	1.072761194	E0	Ccl21a+ Endothelial cells	Endothelial cells	SHP099	SHP099_Endothelial cells	-0.993724813	6.91091462
SHP099@@_AGCCAATAGGCCTAAG-1	SHP099_1	3634	1520	0.715465052	E0	Ccl21a+ Endothelial cells	Endothelial cells	SHP099	SHP099_Endothelial cells	-0.84442102	7.582936009
SHP099@@_AGCTCAAGTCACTTAG-1	SHP099_1	2344	1360	0.895904437	E0	Ccl21a+ Endothelial cells	Endothelial cells	SHP099	SHP099_Endothelial cells	-1.01270484	6.804341038
SHP099@@_AGTACCAGTGCAATGG-1	SHP099_1	2678	1412	0.933532487	E0	Ccl21a+ Endothelial cells	Endothelial cells	SHP099	SHP099_Endothelial cells	-0.853950133	7.077900608
SHP099@@_ATAGACCAGCAACTCT-1	SHP099_1	7699	2520	1.065073386	E0	Ccl21a+ Endothelial cells	Endothelial cells	SHP099	SHP099_Endothelial cells	-0.841601779	7.878151139
SHP099@@_ATCCGTCAGGCGATAC-1	SHP099_1	4503	2013	1.376859871	E0	Ccl21a+ Endothelial cells	Endothelial cells	SHP099	SHP099_Endothelial cells	-0.772168031	7.164445599
SHP099@@_ATGAAAGTCGAACACT-1	SHP099_1	2239	1277	2.367128182	E0	Ccl21a+ Endothelial cells	Endothelial cells	SHP099	SHP099_Endothelial cells	-0.963096848	6.346604546
SHP099@@_ATGGGAGCACAAACGG-1	SHP099_1	1946	960	1.181911614	E0	Ccl21a+ Endothelial cells	Endothelial cells	SHP099	SHP099_Endothelial cells	-1.015555015	6.814051827
SHP099@@_ATGTCCCTCGCCAACG-1	SHP099_1	984	676	3.25203252	E0	Ccl21a+ Endothelial cells	Endothelial cells	SHP099	SHP099_Endothelial cells	-0.668827226	6.053702553
SHP099@@_ATTACTCAGAGAGCAA-1	SHP099_1	10966	3592	1.203720591	E0	Ccl21a+ Endothelial cells	Endothelial cells	SHP099	SHP099_Endothelial cells	-0.722640207	7.38292714
SHP099@@_ATTCACTCAAGTCATC-1	SHP099_1	1342	823	0.968703428	E0	Ccl21a+ Endothelial cells	Endothelial cells	SHP099	SHP099_Endothelial cells	-0.787747135	6.251529415
SHP099@@_ATTCGTTAGTGCCTCG-1	SHP099_1	7279	2800	1.95081742	E0	Ccl21a+ Endothelial cells	Endothelial cells	SHP099	SHP099_Endothelial cells	-0.695738246	7.20773526
SHP099@@_ATTGGGTAGAGCTGCA-1	SHP099_1	2606	1264	1.112816577	E0	Ccl21a+ Endothelial cells	Endothelial cells	SHP099	SHP099_Endothelial cells	-0.942971697	7.157506188
SHP099@@_ATTGTTCGTAACACGG-1	SHP099_1	4928	1931	1.663961039	E0	Ccl21a+ Endothelial cells	Endothelial cells	SHP099	SHP099_Endothelial cells	-0.969403615	7.363824089
SHP099@@_CAGCACGCACGTAACT-1	SHP099_1	2136	1077	2.808988764	E0	Ccl21a+ Endothelial cells	Endothelial cells	SHP099	SHP099_Endothelial cells	-0.764686277	6.380474766
SHP099@@_CAGTTAGTCCGCACTT-1	SHP099_1	2662	1341	1.089406461	E0	Ccl21a+ Endothelial cells	Endothelial cells	SHP099	SHP099_Endothelial cells	-0.795965364	6.875689705
SHP099@@_CATAAGCGTCCTGAAT-1	SHP099_1	1787	927	2.014549524	E0	Ccl21a+ Endothelial cells	Endothelial cells	SHP099	SHP099_Endothelial cells	-0.854107132	6.190932472
SHP099@@_CATAGACCAACCGACC-1	SHP099_1	5788	2277	1.572218383	E0	Ccl21a+ Endothelial cells	Endothelial cells	SHP099	SHP099_Endothelial cells	-0.823423495	7.821129044
SHP099@@_CATCCGTGTTAGTTCG-1	SHP099_1	699	550	1.573676681	E0	Ccl21a+ Endothelial cells	Endothelial cells	SHP099	SHP099_Endothelial cells	-0.877102962	6.207418164
SHP099@@_CATCGCTTCACTGGTA-1	SHP099_1	2893	1500	1.140684411	E0	Ccl21a+ Endothelial cells	Endothelial cells	SHP099	SHP099_Endothelial cells	-0.969673862	6.813766201
SHP099@@_CATGCAAAGCGGACAT-1	SHP099_1	1534	882	6.127770535	E0	Ccl21a+ Endothelial cells	Endothelial cells	SHP099	SHP099_Endothelial cells	-0.643679788	6.039115151
SHP099@@_CCACGTTCAAGTCATC-1	SHP099_1	4280	1783	1.635514019	E0	Ccl21a+ Endothelial cells	Endothelial cells	SHP099	SHP099_Endothelial cells	-0.770251265	7.681043347
SHP099@@_CCACTTGGTGATTCAC-1	SHP099_1	1527	932	2.750491159	E0	Ccl21a+ Endothelial cells	Endothelial cells	SHP099	SHP099_Endothelial cells	-0.804005911	6.328447064
SHP099@@_CCCAACTGTACATACC-1	SHP099_1	3201	1603	2.717900656	E0	Ccl21a+ Endothelial cells	Endothelial cells	SHP099	SHP099_Endothelial cells	-0.812169065	7.039974888
SHP099@@_CCCTCTCGTCACTTAG-1	SHP099_1	10146	3221	1.616400552	E0	Ccl21a+ Endothelial cells	Endothelial cells	SHP099	SHP099_Endothelial cells	-0.840811183	7.86780711
SHP099@@_CCCTGATGTGATACAA-1	SHP099_1	3417	1799	0.673105063	E0	Ccl21a+ Endothelial cells	Endothelial cells	SHP099	SHP099_Endothelial cells	-0.826089075	7.820468148
SHP099@@_CCGTGAGCAAACTAAG-1	SHP099_1	1169	783	4.277159966	E0	Ccl21a+ Endothelial cells	Endothelial cells	SHP099	SHP099_Endothelial cells	-0.621003082	6.062200268
SHP099@@_CGCAGGTAGAATGTTG-1	SHP099_1	1780	1014	1.573033708	E0	Ccl21a+ Endothelial cells	Endothelial cells	SHP099	SHP099_Endothelial cells	-0.857615879	6.414438923
SHP099@@_CGCAGGTTCCATTTGT-1	SHP099_1	5373	2104	0.335008375	E0	Ccl21a+ Endothelial cells	Endothelial cells	SHP099	SHP099_Endothelial cells	-0.848689129	7.850521763
SHP099@@_CGGAACCAGAATTCAG-1	SHP099_1	2433	1264	1.356350185	E0	Ccl21a+ Endothelial cells	Endothelial cells	SHP099	SHP099_Endothelial cells	-0.877327075	6.888421734
SHP099@@_CGGAGAATCTTGGTGA-1	SHP099_1	3334	1572	1.889622076	E0	Ccl21a+ Endothelial cells	Endothelial cells	SHP099	SHP099_Endothelial cells	-0.785651495	7.357935627
SHP099@@_CGGGCATGTATTGCCA-1	SHP099_1	6297	2520	1.778624742	E0	Ccl21a+ Endothelial cells	Endothelial cells	SHP099	SHP099_Endothelial cells	-0.811455717	7.153218945
SHP099@@_CTCACTGAGGTTTACC-1	SHP099_1	2557	1246	1.525224873	E0	Ccl21a+ Endothelial cells	Endothelial cells	SHP099	SHP099_Endothelial cells	-0.686258008	6.90311118
SHP099@@_CTCATCGGTTCGAAGG-1	SHP099_1	35677	5890	1.020265157	E0	Ccl21a+ Endothelial cells	Endothelial cells	SHP099	SHP099_Endothelial cells	-0.892561665	7.903145512
SHP099@@_CTCATCGTCTGTAACG-1	SHP099_1	3470	1621	0.720461095	E0	Ccl21a+ Endothelial cells	Endothelial cells	SHP099	SHP099_Endothelial cells	-0.891188493	7.622362335
SHP099@@_CTCATGCTCGCCAGTG-1	SHP099_1	2122	1267	3.534401508	E0	Ccl21a+ Endothelial cells	Endothelial cells	SHP099	SHP099_Endothelial cells	-0.821986904	6.791996678
SHP099@@_CTGGCAGGTGATAGAT-1	SHP099_1	8659	2971	1.98637256	E0	Ccl21a+ Endothelial cells	Endothelial cells	SHP099	SHP099_Endothelial cells	-0.727399638	7.425903519
SHP099@@_CTGTATTCAGTGCCTG-1	SHP099_1	2896	1396	1.139502762	E0	Ccl21a+ Endothelial cells	Endothelial cells	SHP099	SHP099_Endothelial cells	-0.836314013	7.078095635
SHP099@@_CTGTCGTAGTCAGCCC-1	SHP099_1	2023	1014	2.174987642	E0	Ccl21a+ Endothelial cells	Endothelial cells	SHP099	SHP099_Endothelial cells	-0.817609897	6.432220181
SHP099@@_CTTCTCTTCTACGGTA-1	SHP099_1	5745	2356	1.966927763	E0	Ccl21a+ Endothelial cells	Endothelial cells	SHP099	SHP099_Endothelial cells	-0.672686031	7.107865532
SHP099@@_GAACACTGTGTGAATA-1	SHP099_1	1591	846	0.628535512	E0	Ccl21a+ Endothelial cells	Endothelial cells	SHP099	SHP099_Endothelial cells	-1.056838384	6.479671677
SHP099@@_GAACGTTCACACACGC-1	SHP099_1	1289	754	3.801396431	E0	Ccl21a+ Endothelial cells	Endothelial cells	SHP099	SHP099_Endothelial cells	-0.632165482	6.031697949
SHP099@@_GAACGTTTCATGTCAG-1	SHP099_1	17476	4277	1.001373312	E0	Ccl21a+ Endothelial cells	Endothelial cells	SHP099	SHP099_Endothelial cells	-0.836490264	7.868753155
SHP099@@_GAAGGGTCATGAGATA-1	SHP099_1	707	478	1.555869873	E0	Ccl21a+ Endothelial cells	Endothelial cells	SHP099	SHP099_Endothelial cells	-0.856407871	6.198547085
SHP099@@_GACATCAGTCCGACGT-1	SHP099_1	939	602	1.703940362	E0	Ccl21a+ Endothelial cells	Endothelial cells	SHP099	SHP099_Endothelial cells	-0.844353547	6.286491593
SHP099@@_GACCCTTAGGTCGTCC-1	SHP099_1	5085	2284	1.730580138	E0	Ccl21a+ Endothelial cells	Endothelial cells	SHP099	SHP099_Endothelial cells	-0.752723505	7.11340781
SHP099@@_GACTCAACAGCTTCGG-1	SHP099_1	1580	888	1.012658228	E0	Ccl21a+ Endothelial cells	Endothelial cells	SHP099	SHP099_Endothelial cells	-0.963600626	6.40787669
SHP099@@_GACTCTCGTTTGTGGT-1	SHP099_1	2197	1226	1.91169777	E0	Ccl21a+ Endothelial cells	Endothelial cells	SHP099	SHP099_Endothelial cells	-0.832696726	6.667253216
SHP099@@_GAGTGTTAGGCATCAG-1	SHP099_1	2396	1257	1.168614357	E0	Ccl21a+ Endothelial cells	Endothelial cells	SHP099	SHP099_Endothelial cells	-0.960140338	6.870598038
SHP099@@_GAGTGTTTCCCGAACG-1	SHP099_1	929	633	0.645855759	E0	Ccl21a+ Endothelial cells	Endothelial cells	SHP099	SHP099_Endothelial cells	-0.781495621	6.239635666
SHP099@@_GAGTTGTGTCCCTGTT-1	SHP099_1	4283	1843	2.171375204	E0	Ccl21a+ Endothelial cells	Endothelial cells	SHP099	SHP099_Endothelial cells	-0.789923837	6.932463368
SHP099@@_GATTCTTTCCGGTAAT-1	SHP099_1	1685	940	1.424332344	E0	Ccl21a+ Endothelial cells	Endothelial cells	SHP099	SHP099_Endothelial cells	-0.894610515	6.301872929
SHP099@@_GCAGTTATCTGATTCT-1	SHP099_1	2870	1413	1.18466899	E0	Ccl21a+ Endothelial cells	Endothelial cells	SHP099	SHP099_Endothelial cells	-0.802220931	6.924637993
SHP099@@_GCATCGGAGGGTATAT-1	SHP099_1	2104	1107	2.47148289	E0	Ccl21a+ Endothelial cells	Endothelial cells	SHP099	SHP099_Endothelial cells	-0.818703582	6.724671562
SHP099@@_GCCCGAAGTGCGACAA-1	SHP099_1	2733	1392	1.536772777	E0	Ccl21a+ Endothelial cells	Endothelial cells	SHP099	SHP099_Endothelial cells	-0.795066526	6.928263863
SHP099@@_GCCGATGTCGCATAGT-1	SHP099_1	1057	710	3.689687796	E0	Ccl21a+ Endothelial cells	Endothelial cells	SHP099	SHP099_Endothelial cells	-0.67289119	6.075571259
SHP099@@_GCGGATCGTACAAACA-1	SHP099_1	1790	1005	1.061452514	E0	Ccl21a+ Endothelial cells	Endothelial cells	SHP099	SHP099_Endothelial cells	-0.984334221	6.587496479
SHP099@@_GCTTCACAGTAAGACT-1	SHP099_1	41704	5304	1.654517552	E0	Ccl21a+ Endothelial cells	Endothelial cells	SHP099	SHP099_Endothelial cells	-0.92196857	6.428142746
SHP099@@_GGCTGTGAGTAATTGG-1	SHP099_1	36940	5205	2.014076881	E0	Ccl21a+ Endothelial cells	Endothelial cells	SHP099	SHP099_Endothelial cells	1.49339057	2.840216954
SHP099@@_GGGACTCAGCGGGTTA-1	SHP099_1	7775	3096	2.495176849	E0	Ccl21a+ Endothelial cells	Endothelial cells	SHP099	SHP099_Endothelial cells	-0.750091841	7.469422539
SHP099@@_GGGATGATCTGGGATT-1	SHP099_1	1496	928	1.804812834	E0	Ccl21a+ Endothelial cells	Endothelial cells	SHP099	SHP099_Endothelial cells	-0.865729799	6.460847576
SHP099@@_GGGTCTGAGATGCTGG-1	SHP099_1	6819	2365	1.525150315	E0	Ccl21a+ Endothelial cells	Endothelial cells	SHP099	SHP099_Endothelial cells	-0.864454916	7.42718478
SHP099@@_GGTGAAGCACGCAGTC-1	SHP099_1	2271	1216	1.761338617	E0	Ccl21a+ Endothelial cells	Endothelial cells	SHP099	SHP099_Endothelial cells	-0.910733452	6.631340702
SHP099@@_GTCAAGTCACACCGAC-1	SHP099_1	1391	825	5.032350827	E0	Ccl21a+ Endothelial cells	Endothelial cells	SHP099	SHP099_Endothelial cells	-0.647396495	6.070021351
SHP099@@_GTCACTCAGAGGCGGA-1	SHP099_1	5069	1984	2.110869994	E0	Ccl21a+ Endothelial cells	Endothelial cells	SHP099	SHP099_Endothelial cells	-0.832700541	7.878019532
SHP099@@_GTCATCCCACCGTCTT-1	SHP099_1	1664	937	2.34375	E0	Ccl21a+ Endothelial cells	Endothelial cells	SHP099	SHP099_Endothelial cells	-0.806006064	6.227739056
SHP099@@_GTCCACTGTTGTCAGT-1	SHP099_1	5260	1818	1.102661597	E0	Ccl21a+ Endothelial cells	Endothelial cells	SHP099	SHP099_Endothelial cells	-0.86985301	7.887328823
SHP099@@_GTCGTTCGTCGCGTCA-1	SHP099_1	1568	915	1.658163265	E0	Ccl21a+ Endothelial cells	Endothelial cells	SHP099	SHP099_Endothelial cells	-0.859699776	6.445654591
SHP099@@_GTGCGTGCAAGTCGTT-1	SHP099_1	6717	2371	0.401965163	E0	Ccl21a+ Endothelial cells	Endothelial cells	SHP099	SHP099_Endothelial cells	-0.849382749	7.876140316
SHP099@@_GTTCCGTAGACGAGCT-1	SHP099_1	1391	844	2.516175413	E0	Ccl21a+ Endothelial cells	Endothelial cells	SHP099	SHP099_Endothelial cells	-0.807234278	6.220615586
SHP099@@_TAACTTCGTGGTCAAG-1	SHP099_1	2737	1418	1.534526854	E0	Ccl21a+ Endothelial cells	Endothelial cells	SHP099	SHP099_Endothelial cells	-0.806006958	7.145916661
SHP099@@_TAAGCGTGTCACCGAC-1	SHP099_1	2094	989	1.480420248	E0	Ccl21a+ Endothelial cells	Endothelial cells	SHP099	SHP099_Endothelial cells	-0.878068318	6.517170628
SHP099@@_TAATCTCGTCGCTTAA-1	SHP099_1	11478	3294	0.679560899	E0	Ccl21a+ Endothelial cells	Endothelial cells	SHP099	SHP099_Endothelial cells	-0.843125095	7.841276367
SHP099@@_TACCGAACAGGTTCGC-1	SHP099_1	8369	3015	0.800573545	E0	Ccl21a+ Endothelial cells	Endothelial cells	SHP099	SHP099_Endothelial cells	-0.732351592	7.350303372
SHP099@@_TATATCCAGTAAGACT-1	SHP099_1	20589	4814	5.352372626	E0	Ccl21a+ Endothelial cells	Endothelial cells	SHP099	SHP099_Endothelial cells	-6.917002788	2.951404055
SHP099@@_TATCTTGGTAGATGTA-1	SHP099_1	4727	1826	0.803892532	E0	Ccl21a+ Endothelial cells	Endothelial cells	SHP099	SHP099_Endothelial cells	-0.851660004	7.818280895
SHP099@@_TATGTTCTCGTTATCT-1	SHP099_1	8671	3067	1.326259947	E0	Ccl21a+ Endothelial cells	Endothelial cells	SHP099	SHP099_Endothelial cells	-0.699503651	7.424267014
SHP099@@_TCAAGCAAGACCTCAT-1	SHP099_1	8237	2700	1.857472381	E0	Ccl21a+ Endothelial cells	Endothelial cells	SHP099	SHP099_Endothelial cells	-0.738218358	7.347389897
SHP099@@_TCAGTCCGTGACTGTT-1	SHP099_1	2182	1129	2.062328139	E0	Ccl21a+ Endothelial cells	Endothelial cells	SHP099	SHP099_Endothelial cells	-0.796423903	6.271754463
SHP099@@_TCATCATGTGAGACCA-1	SHP099_1	2379	1270	1.429171921	E0	Ccl21a+ Endothelial cells	Endothelial cells	SHP099	SHP099_Endothelial cells	-1.040871968	6.784142216
SHP099@@_TCATCATTCCCTGGTT-1	SHP099_1	6401	2587	1.859084518	E0	Ccl21a+ Endothelial cells	Endothelial cells	SHP099	SHP099_Endothelial cells	-6.08952724	4.972498616
SHP099@@_TCATCCGAGCCTCTTC-1	SHP099_1	2947	1494	1.594842212	E0	Ccl21a+ Endothelial cells	Endothelial cells	SHP099	SHP099_Endothelial cells	-0.845552077	6.898547848
SHP099@@_TCATGTTGTCGCTTAA-1	SHP099_1	3212	1603	2.833125778	E0	Ccl21a+ Endothelial cells	Endothelial cells	SHP099	SHP099_Endothelial cells	-0.896058431	6.647657116
SHP099@@_TCATTACGTATTCCTT-1	SHP099_1	7023	2462	1.466609711	E0	Ccl21a+ Endothelial cells	Endothelial cells	SHP099	SHP099_Endothelial cells	-0.905855885	7.805644234
SHP099@@_TCCGATCCACAGAGCA-1	SHP099_1	2212	1199	1.446654611	E0	Ccl21a+ Endothelial cells	Endothelial cells	SHP099	SHP099_Endothelial cells	-0.844282558	6.960285385
SHP099@@_TCCTTCTTCACGGAGA-1	SHP099_1	2441	1260	2.62187628	E0	Ccl21a+ Endothelial cells	Endothelial cells	SHP099	SHP099_Endothelial cells	-0.897665968	6.985318859
SHP099@@_TCGTGCTTCCTGGGTG-1	SHP099_1	1457	870	1.235415237	E0	Ccl21a+ Endothelial cells	Endothelial cells	SHP099	SHP099_Endothelial cells	-0.919409027	6.357903679
SHP099@@_TCGTGGGAGCGTGTCC-1	SHP099_1	1030	665	1.165048544	E0	Ccl21a+ Endothelial cells	Endothelial cells	SHP099	SHP099_Endothelial cells	-0.923044553	6.531292637
SHP099@@_TCTATACAGCGTCAGA-1	SHP099_1	59580	6458	1.158106747	E0	Ccl21a+ Endothelial cells	Endothelial cells	SHP099	SHP099_Endothelial cells	-0.850460639	7.896070679
SHP099@@_TCTTTGACAAACGGCA-1	SHP099_1	1307	805	4.208110176	E0	Ccl21a+ Endothelial cells	Endothelial cells	SHP099	SHP099_Endothelial cells	-0.669150164	6.065006932
SHP099@@_TGAGACTTCCACTAGA-1	SHP099_1	3600	1730	3.166666667	E0	Ccl21a+ Endothelial cells	Endothelial cells	SHP099	SHP099_Endothelial cells	-0.808557262	6.991658409
SHP099@@_TGAGACTTCCGCACTT-1	SHP099_1	9278	3127	1.670618668	E0	Ccl21a+ Endothelial cells	Endothelial cells	SHP099	SHP099_Endothelial cells	-0.731426408	7.444378098
SHP099@@_TGATGGTGTTTGTTCT-1	SHP099_1	4902	2030	0.856793146	E0	Ccl21a+ Endothelial cells	Endothelial cells	SHP099	SHP099_Endothelial cells	-0.721221378	7.316600521
SHP099@@_TGCTTCGAGCCATTTG-1	SHP099_1	4988	2066	1.283079391	E0	Ccl21a+ Endothelial cells	Endothelial cells	SHP099	SHP099_Endothelial cells	-0.821609905	6.728345593
SHP099@@_TGCTTGCTCCTTCTGG-1	SHP099_1	2308	1283	1.386481802	E0	Ccl21a+ Endothelial cells	Endothelial cells	SHP099	SHP099_Endothelial cells	-0.948772659	6.406259735
SHP099@@_TGGGTTATCTCCAAGA-1	SHP099_1	2554	1328	1.174628034	E0	Ccl21a+ Endothelial cells	Endothelial cells	SHP099	SHP099_Endothelial cells	-0.943845859	6.890441139
SHP099@@_TGGTACACACCATATG-1	SHP099_1	1723	993	2.031340685	E0	Ccl21a+ Endothelial cells	Endothelial cells	SHP099	SHP099_Endothelial cells	-0.859559288	6.331304749
SHP099@@_TGTAAGCAGTAACGTA-1	SHP099_1	16031	4291	1.709188447	E0	Ccl21a+ Endothelial cells	Endothelial cells	SHP099	SHP099_Endothelial cells	-0.771879544	7.42044421
SHP099@@_TGTGCGGGTGCGCTCA-1	SHP099_1	5067	1866	1.559107953	E0	Ccl21a+ Endothelial cells	Endothelial cells	SHP099	SHP099_Endothelial cells	-0.857328465	7.816906651
SHP099@@_TGTTGAGTCCGAGAAG-1	SHP099_1	4430	1961	3.295711061	E0	Ccl21a+ Endothelial cells	Endothelial cells	SHP099	SHP099_Endothelial cells	-0.775252929	7.217175682
SHP099@@_TTACTGTAGATTCGAA-1	SHP099_1	5108	1950	0.548159749	E0	Ccl21a+ Endothelial cells	Endothelial cells	SHP099	SHP099_Endothelial cells	-0.86566942	7.860188683
SHP099@@_TTCATGTAGAAGTGTT-1	SHP099_1	1179	798	3.731976251	E0	Ccl21a+ Endothelial cells	Endothelial cells	SHP099	SHP099_Endothelial cells	-0.725425353	6.131505211
SHP099@@_TTCCTAACATCTCGTC-1	SHP099_1	3230	1588	1.114551084	E0	Ccl21a+ Endothelial cells	Endothelial cells	SHP099	SHP099_Endothelial cells	-0.840001097	7.041585167
SHP099@@_TTGCTGCCAAATCGTC-1	SHP099_1	2997	1489	0.900900901	E0	Ccl21a+ Endothelial cells	Endothelial cells	SHP099	SHP099_Endothelial cells	-0.759847214	7.31003352
SHP099@@_TTTCAGTCAATCAAGA-1	SHP099_1	6028	2368	2.106834771	E0	Ccl21a+ Endothelial cells	Endothelial cells	SHP099	SHP099_Endothelial cells	-0.745470097	7.322055538
SHP099@@_TTTCGATCAACAGCCC-1	SHP099_1	3378	1711	1.894612197	E0	Ccl21a+ Endothelial cells	Endothelial cells	SHP099	SHP099_Endothelial cells	-0.830873778	7.026680191
SHP099_2@@_AAACCCAAGTTGGAGC-1	SHP099_2	2071	1258	0.965717045	E0	Ccl21a+ Endothelial cells	Endothelial cells	SHP099	SHP099_Endothelial cells	-0.923602214	6.936463555
SHP099_2@@_AAAGTCCTCACGGAGA-1	SHP099_2	5743	2147	2.4029253	E0	Ccl21a+ Endothelial cells	Endothelial cells	SHP099	SHP099_Endothelial cells	-0.829676082	7.430721482
SHP099_2@@_AACCAACCATCCGTTC-1	SHP099_2	12075	3412	1.32505176	E0	Ccl21a+ Endothelial cells	Endothelial cells	SHP099	SHP099_Endothelial cells	-0.888572803	7.653158863
SHP099_2@@_AAGAACAGTCCCGGTA-1	SHP099_2	2822	1423	2.976612332	E0	Ccl21a+ Endothelial cells	Endothelial cells	SHP099	SHP099_Endothelial cells	-0.948553791	6.895939549
SHP099_2@@_AAGGTAAGTAAGTCAA-1	SHP099_2	6332	2315	0.679090335	E0	Ccl21a+ Endothelial cells	Endothelial cells	SHP099	SHP099_Endothelial cells	-0.866747012	7.699222286
SHP099_2@@_AATCGACTCTCACCCA-1	SHP099_2	5326	2129	2.647390161	E0	Ccl21a+ Endothelial cells	Endothelial cells	SHP099	SHP099_Endothelial cells	-0.969009032	7.350542267
SHP099_2@@_AATCGTGGTTGCATCA-1	SHP099_2	3436	1675	2.735739232	E0	Ccl21a+ Endothelial cells	Endothelial cells	SHP099	SHP099_Endothelial cells	-0.864238849	6.854965885
SHP099_2@@_ACATTTCCATTCTTCA-1	SHP099_2	2856	1490	3.606442577	E0	Ccl21a+ Endothelial cells	Endothelial cells	SHP099	SHP099_Endothelial cells	-0.771069756	6.237454613
SHP099_2@@_ACCGTTCCAACTCCCT-1	SHP099_2	4123	1847	1.285471744	E0	Ccl21a+ Endothelial cells	Endothelial cells	SHP099	SHP099_Endothelial cells	-0.819771996	7.2309496
SHP099_2@@_ACGGTTACATCCGTGG-1	SHP099_2	2948	1498	2.306648575	E0	Ccl21a+ Endothelial cells	Endothelial cells	SHP099	SHP099_Endothelial cells	-0.894885888	6.530178746
SHP099_2@@_ACTCTCGAGGACAGCT-1	SHP099_2	6402	2571	2.811621368	E0	Ccl21a+ Endothelial cells	Endothelial cells	SHP099	SHP099_Endothelial cells	-0.886543384	6.961626251
SHP099_2@@_ACTTATCGTAGATTGA-1	SHP099_2	6672	2711	2.368105516	E0	Ccl21a+ Endothelial cells	Endothelial cells	SHP099	SHP099_Endothelial cells	-0.863598814	7.040623863
SHP099_2@@_ACTTTCAAGAGCTTTC-1	SHP099_2	3443	1723	1.975021783	E0	Ccl21a+ Endothelial cells	Endothelial cells	SHP099	SHP099_Endothelial cells	-0.950481882	7.191555222
SHP099_2@@_AGCGTCGCAGACACCC-1	SHP099_2	2244	1256	1.604278075	E0	Ccl21a+ Endothelial cells	Endothelial cells	SHP099	SHP099_Endothelial cells	-0.824635973	7.010089119
SHP099_2@@_AGGATAAAGTGGTGGT-1	SHP099_2	6708	2499	0.626118068	E0	Ccl21a+ Endothelial cells	Endothelial cells	SHP099	SHP099_Endothelial cells	-0.848288825	7.713194569
SHP099_2@@_AGTGTTGTCTAGACAC-1	SHP099_2	3060	1565	3.333333333	E0	Ccl21a+ Endothelial cells	Endothelial cells	SHP099	SHP099_Endothelial cells	-0.624047151	7.037671765
SHP099_2@@_AGTTAGCAGATAGTGT-1	SHP099_2	2903	1424	2.376851533	E0	Ccl21a+ Endothelial cells	Endothelial cells	SHP099	SHP099_Endothelial cells	-0.899603119	6.39166518
SHP099_2@@_ATAGACCTCGGAATTC-1	SHP099_2	3085	1417	5.931928687	E0	Ccl21a+ Endothelial cells	Endothelial cells	SHP099	SHP099_Endothelial cells	-0.497349908	6.259008129
SHP099_2@@_ATCGCCTCAACCAACT-1	SHP099_2	2341	1360	1.324220419	E0	Ccl21a+ Endothelial cells	Endothelial cells	SHP099	SHP099_Endothelial cells	-0.934210291	6.839823445
SHP099_2@@_ATCGGCGAGTGCACCC-1	SHP099_2	6316	2240	1.551614946	E0	Ccl21a+ Endothelial cells	Endothelial cells	SHP099	SHP099_Endothelial cells	-0.891074648	7.702810009
SHP099_2@@_ATCGTAGCATTGCTTT-1	SHP099_2	4707	2086	1.57212662	E0	Ccl21a+ Endothelial cells	Endothelial cells	SHP099	SHP099_Endothelial cells	-0.792021921	7.295549114
SHP099_2@@_ATCTTCAGTTCTCGCT-1	SHP099_2	3431	1663	0.93267269	E0	Ccl21a+ Endothelial cells	Endothelial cells	SHP099	SHP099_Endothelial cells	-0.920801034	7.374815663
SHP099_2@@_ATGCCTCAGAGTCCGA-1	SHP099_2	2792	1398	2.363896848	E0	Ccl21a+ Endothelial cells	Endothelial cells	SHP099	SHP099_Endothelial cells	-0.946972599	7.336116513
SHP099_2@@_ATTCCTACACGAGGAT-1	SHP099_2	1314	923	0.380517504	E0	Ccl21a+ Endothelial cells	Endothelial cells	SHP099	SHP099_Endothelial cells	-0.988861551	6.951242169
SHP099_2@@_CAAGACTAGGACTATA-1	SHP099_2	1424	985	3.651685393	E0	Ccl21a+ Endothelial cells	Endothelial cells	SHP099	SHP099_Endothelial cells	-0.683632066	6.087244232
SHP099_2@@_CACGTTCAGGCATCGA-1	SHP099_2	5646	2226	1.735742118	E0	Ccl21a+ Endothelial cells	Endothelial cells	SHP099	SHP099_Endothelial cells	-0.883760681	7.441277226
SHP099_2@@_CACTGTCTCATCACTT-1	SHP099_2	2578	1254	1.939487975	E0	Ccl21a+ Endothelial cells	Endothelial cells	SHP099	SHP099_Endothelial cells	-1.045568218	6.798232277
SHP099_2@@_CAGATCATCACTTTGT-1	SHP099_2	4342	1812	1.174573929	E0	Ccl21a+ Endothelial cells	Endothelial cells	SHP099	SHP099_Endothelial cells	-0.869914522	7.371717175
SHP099_2@@_CAGCACGTCGAGTACT-1	SHP099_2	2223	1136	1.574448943	E0	Ccl21a+ Endothelial cells	Endothelial cells	SHP099	SHP099_Endothelial cells	-1.030680885	6.395709236
SHP099_2@@_CAGTTCCCACAACGCC-1	SHP099_2	9682	3269	1.167114233	E0	Ccl21a+ Endothelial cells	Endothelial cells	SHP099	SHP099_Endothelial cells	-0.84116154	7.319820603
SHP099_2@@_CATACCCGTAAGAACT-1	SHP099_2	2682	1446	1.528709918	E0	Ccl21a+ Endothelial cells	Endothelial cells	SHP099	SHP099_Endothelial cells	-0.993564119	6.820656021
SHP099_2@@_CATCCACTCGTTGTGA-1	SHP099_2	2830	1488	3.745583039	E0	Ccl21a+ Endothelial cells	Endothelial cells	SHP099	SHP099_Endothelial cells	-0.861393085	6.602330883
SHP099_2@@_CATGCCTCACAACATC-1	SHP099_2	7947	2967	3.133257833	E0	Ccl21a+ Endothelial cells	Endothelial cells	SHP099	SHP099_Endothelial cells	-0.717191567	7.28120633
SHP099_2@@_CATTCATCAGTCGGAA-1	SHP099_2	4406	1948	1.06672719	E0	Ccl21a+ Endothelial cells	Endothelial cells	SHP099	SHP099_Endothelial cells	-0.878545871	7.409551342
SHP099_2@@_CCCATTGCAAATAAGC-1	SHP099_2	12163	3566	1.159253474	E0	Ccl21a+ Endothelial cells	Endothelial cells	SHP099	SHP099_Endothelial cells	-0.839933982	7.76741
SHP099_2@@_CCCGAAGAGCACTCGC-1	SHP099_2	5948	2205	1.782111634	E0	Ccl21a+ Endothelial cells	Endothelial cells	SHP099	SHP099_Endothelial cells	-0.84001266	7.50809594
SHP099_2@@_CCCTGATGTTCCTAGA-1	SHP099_2	2417	1208	2.689284237	E0	Ccl21a+ Endothelial cells	Endothelial cells	SHP099	SHP099_Endothelial cells	-0.869294395	6.475560387
SHP099_2@@_CCGGACAAGTCGCCAC-1	SHP099_2	3053	1416	3.209957419	E0	Ccl21a+ Endothelial cells	Endothelial cells	SHP099	SHP099_Endothelial cells	-0.759416809	6.517702301
SHP099_2@@_CCGTGAGTCTTAATCC-1	SHP099_2	11278	3357	1.170420287	E0	Ccl21a+ Endothelial cells	Endothelial cells	SHP099	SHP099_Endothelial cells	-0.857934704	7.624676426
SHP099_2@@_CCTGTTGTCGGTAGGA-1	SHP099_2	2983	1504	1.005698961	E0	Ccl21a+ Endothelial cells	Endothelial cells	SHP099	SHP099_Endothelial cells	-0.926304927	6.967304905
SHP099_2@@_CGACAGCAGACAACAT-1	SHP099_2	1872	1108	3.365384615	E0	Ccl21a+ Endothelial cells	Endothelial cells	SHP099	SHP099_Endothelial cells	-0.792442849	6.273303231
SHP099_2@@_CGATCGGCAACCCGCA-1	SHP099_2	3221	1577	1.303942875	E0	Ccl21a+ Endothelial cells	Endothelial cells	SHP099	SHP099_Endothelial cells	-0.944111695	6.988401135
SHP099_2@@_CGATGCGTCGACCTAA-1	SHP099_2	10301	3297	1.21347442	E0	Ccl21a+ Endothelial cells	Endothelial cells	SHP099	SHP099_Endothelial cells	-0.965956678	7.527867039
SHP099_2@@_CGCATAAGTGGTCTCG-1	SHP099_2	3198	1592	1.125703565	E0	Ccl21a+ Endothelial cells	Endothelial cells	SHP099	SHP099_Endothelial cells	-1.018312564	6.723995884
SHP099_2@@_CGCCATTAGAGAGTGA-1	SHP099_2	3183	1556	1.382343701	E0	Ccl21a+ Endothelial cells	Endothelial cells	SHP099	SHP099_Endothelial cells	-1.003292074	6.63945361
SHP099_2@@_CGCGTGAAGAGCACTG-1	SHP099_2	7169	2983	2.4410657	E0	Ccl21a+ Endothelial cells	Endothelial cells	SHP099	SHP099_Endothelial cells	-0.810768654	7.087640007
SHP099_2@@_CGCGTGAAGATGGGCT-1	SHP099_2	1675	1091	2.567164179	E0	Ccl21a+ Endothelial cells	Endothelial cells	SHP099	SHP099_Endothelial cells	-0.920998206	6.497426708
SHP099_2@@_CGGAACCTCTGCTCTG-1	SHP099_2	2540	1363	4.606299213	E0	Ccl21a+ Endothelial cells	Endothelial cells	SHP099	SHP099_Endothelial cells	-0.670032611	6.288742264
SHP099_2@@_CGGGCATAGTTTCGGT-1	SHP099_2	4763	1945	2.120512282	E0	Ccl21a+ Endothelial cells	Endothelial cells	SHP099	SHP099_Endothelial cells	-0.784713616	7.699171265
SHP099_2@@_CGTAGTACATGGGTCC-1	SHP099_2	630	448	7.936507937	E0	Ccl21a+ Endothelial cells	Endothelial cells	SHP099	SHP099_Endothelial cells	-0.479553571	5.998209198
SHP099_2@@_CGTTAGAAGACTCCGC-1	SHP099_2	952	624	8.088235294	E0	Ccl21a+ Endothelial cells	Endothelial cells	SHP099	SHP099_Endothelial cells	-0.320845803	5.927380284
SHP099_2@@_CTAACTTTCAGCTTCC-1	SHP099_2	4889	2040	0.879525465	E0	Ccl21a+ Endothelial cells	Endothelial cells	SHP099	SHP099_Endothelial cells	-0.98174273	7.245030602
SHP099_2@@_CTACCCACACGACGAA-1	SHP099_2	1017	712	5.014749263	E0	Ccl21a+ Endothelial cells	Endothelial cells	SHP099	SHP099_Endothelial cells	-0.565873554	6.105235298
SHP099_2@@_CTATAGGTCCGAAGGA-1	SHP099_2	8414	3097	1.307344901	E0	Ccl21a+ Endothelial cells	Endothelial cells	SHP099	SHP099_Endothelial cells	-0.704148104	6.9502575
SHP099_2@@_CTTCCGAAGCTACTAC-1	SHP099_2	3558	1631	1.826869028	E0	Ccl21a+ Endothelial cells	Endothelial cells	SHP099	SHP099_Endothelial cells	-0.903819432	7.104673584
SHP099_2@@_CTTCCTTAGGATGGCT-1	SHP099_2	2633	1337	2.696543866	E0	Ccl21a+ Endothelial cells	Endothelial cells	SHP099	SHP099_Endothelial cells	-0.925230851	6.49751397
SHP099_2@@_CTTCGGTAGATCCGAG-1	SHP099_2	1171	736	7.685738685	E0	Ccl21a+ Endothelial cells	Endothelial cells	SHP099	SHP099_Endothelial cells	-0.336965522	5.932260235
SHP099_2@@_CTTGAGATCAGTGTTG-1	SHP099_2	4220	1795	3.601895735	E0	Ccl21a+ Endothelial cells	Endothelial cells	SHP099	SHP099_Endothelial cells	-0.757012715	7.10698386
SHP099_2@@_GAAACCTCAAGATGGC-1	SHP099_2	4556	2045	1.733977173	E0	Ccl21a+ Endothelial cells	Endothelial cells	SHP099	SHP099_Endothelial cells	-0.772710969	7.401614388
SHP099_2@@_GAATCACTCTAGTGAC-1	SHP099_2	7277	2797	2.597224131	E0	Ccl21a+ Endothelial cells	Endothelial cells	SHP099	SHP099_Endothelial cells	-0.735717406	7.213384827
SHP099_2@@_GACTTCCCACAATGAA-1	SHP099_2	3801	1788	3.051828466	E0	Ccl21a+ Endothelial cells	Endothelial cells	SHP099	SHP099_Endothelial cells	-0.763691237	7.003019532
SHP099_2@@_GAGACCCAGAAGCTCG-1	SHP099_2	2414	1122	1.449875725	E0	Ccl21a+ Endothelial cells	Endothelial cells	SHP099	SHP099_Endothelial cells	-1.072613468	6.84616824
SHP099_2@@_GAGCCTGAGATTGCGG-1	SHP099_2	1270	786	1.88976378	E0	Ccl21a+ Endothelial cells	Endothelial cells	SHP099	SHP099_Endothelial cells	-1.043421021	6.796422203
SHP099_2@@_GAGGCCTGTAGGACTG-1	SHP099_2	2179	1026	1.330885727	E0	Ccl21a+ Endothelial cells	Endothelial cells	SHP099	SHP099_Endothelial cells	-1.020920744	7.058224877
SHP099_2@@_GAGTTTGCATAGATGA-1	SHP099_2	4431	1829	1.331527872	E0	Ccl21a+ Endothelial cells	Endothelial cells	SHP099	SHP099_Endothelial cells	-0.988175144	7.186975201
SHP099_2@@_GATGCTAAGGACGCTA-1	SHP099_2	3243	1586	3.206907185	E0	Ccl21a+ Endothelial cells	Endothelial cells	SHP099	SHP099_Endothelial cells	-0.777278771	6.363589485
SHP099_2@@_GATTCTTCAGCCGTCA-1	SHP099_2	8260	2756	1.053268765	E0	Ccl21a+ Endothelial cells	Endothelial cells	SHP099	SHP099_Endothelial cells	-0.819452515	7.604012211
SHP099_2@@_GCACGGTCATCTAACG-1	SHP099_2	3302	1644	3.119321623	E0	Ccl21a+ Endothelial cells	Endothelial cells	SHP099	SHP099_Endothelial cells	-0.841940453	6.898078163
SHP099_2@@_GCCATGGGTGAAGCGT-1	SHP099_2	2862	1386	1.851851852	E0	Ccl21a+ Endothelial cells	Endothelial cells	SHP099	SHP099_Endothelial cells	-0.927887073	6.845168789
SHP099_2@@_GCCCGAATCTTTGGAG-1	SHP099_2	2457	1224	3.337403337	E0	Ccl21a+ Endothelial cells	Endothelial cells	SHP099	SHP099_Endothelial cells	-0.802921584	6.442306717
SHP099_2@@_GCGTGCATCCCGTTGT-1	SHP099_2	3155	1752	3.993660856	E0	Ccl21a+ Endothelial cells	Endothelial cells	SHP099	SHP099_Endothelial cells	-0.707149377	6.247603138
SHP099_2@@_GCGTTTCAGCTCTTCC-1	SHP099_2	4952	2133	1.797253635	E0	Ccl21a+ Endothelial cells	Endothelial cells	SHP099	SHP099_Endothelial cells	-0.881620517	7.145117481
SHP099_2@@_GCTACAAAGCCAGAGT-1	SHP099_2	5990	2558	0.951585977	E0	Ccl21a+ Endothelial cells	Endothelial cells	SHP099	SHP099_Endothelial cells	-0.731691351	7.120615681
SHP099_2@@_GCTTTCGTCCACCTCA-1	SHP099_2	4568	1997	2.867775832	E0	Ccl21a+ Endothelial cells	Endothelial cells	SHP099	SHP099_Endothelial cells	-0.86343502	6.758163651
SHP099_2@@_GGAAGTGGTCAAATCC-1	SHP099_2	6998	2588	1.686196056	E0	Ccl21a+ Endothelial cells	Endothelial cells	SHP099	SHP099_Endothelial cells	-0.842165759	7.489045342
SHP099_2@@_GGAGCAAGTCAACCAT-1	SHP099_2	8933	3051	2.798611889	E0	Ccl21a+ Endothelial cells	Endothelial cells	SHP099	SHP099_Endothelial cells	-0.836986294	7.121838291
SHP099_2@@_GGGACCTAGCGACAGT-1	SHP099_2	641	490	4.056162246	E0	Ccl21a+ Endothelial cells	Endothelial cells	SHP099	SHP099_Endothelial cells	-0.72335284	6.1382701
SHP099_2@@_GGGAGTACAATTGCAC-1	SHP099_2	11758	3623	1.581901684	E0	Ccl21a+ Endothelial cells	Endothelial cells	SHP099	SHP099_Endothelial cells	-0.919049015	7.368620594
SHP099_2@@_GGGCGTTCACGGTAGA-1	SHP099_2	3112	1363	3.566838046	E0	Ccl21a+ Endothelial cells	Endothelial cells	SHP099	SHP099_Endothelial cells	-0.817260315	6.420353611
SHP099_2@@_GGGTGAATCTTCTCAA-1	SHP099_2	1957	1128	2.861522739	E0	Ccl21a+ Endothelial cells	Endothelial cells	SHP099	SHP099_Endothelial cells	-0.794681063	6.719351013
SHP099_2@@_GGTCTGGAGCTAGCCC-1	SHP099_2	1547	954	2.650290886	E0	Ccl21a+ Endothelial cells	Endothelial cells	SHP099	SHP099_Endothelial cells	-0.893125644	6.20511504
SHP099_2@@_GGTGGCTTCGGCTATA-1	SHP099_2	8029	2888	2.104869847	E0	Ccl21a+ Endothelial cells	Endothelial cells	SHP099	SHP099_Endothelial cells	-0.721579602	7.172898491
SHP099_2@@_GGTGTTAGTCGAGCAA-1	SHP099_2	1789	859	2.012297373	E0	Ccl21a+ Endothelial cells	Endothelial cells	SHP099	SHP099_Endothelial cells	-1.021267762	6.88598748
SHP099_2@@_GTAAGTCGTGGCTCTG-1	SHP099_2	1865	1054	5.469168901	E0	Ccl21a+ Endothelial cells	Endothelial cells	SHP099	SHP099_Endothelial cells	-0.524466088	6.238003929
SHP099_2@@_GTACAACAGAACTCCT-1	SHP099_2	4070	1699	1.646191646	E0	Ccl21a+ Endothelial cells	Endothelial cells	SHP099	SHP099_Endothelial cells	-0.806274285	7.387632569
SHP099_2@@_GTATTGGGTTCGGCGT-1	SHP099_2	13280	3893	1.219879518	E0	Ccl21a+ Endothelial cells	Endothelial cells	SHP099	SHP099_Endothelial cells	-0.851244261	7.414858063
SHP099_2@@_GTCAGCGCAATACGCT-1	SHP099_2	5441	2055	2.315750781	E0	Ccl21a+ Endothelial cells	Endothelial cells	SHP099	SHP099_Endothelial cells	-0.950966468	6.685715397
SHP099_2@@_GTCTAGAAGAAGCCTG-1	SHP099_2	4005	1718	2.596754057	E0	Ccl21a+ Endothelial cells	Endothelial cells	SHP099	SHP099_Endothelial cells	-0.907638302	7.03031369
SHP099_2@@_GTCTTTAGTAACCCTA-1	SHP099_2	7116	2548	0.674536256	E0	Ccl21a+ Endothelial cells	Endothelial cells	SHP099	SHP099_Endothelial cells	-0.621667674	6.050228794
SHP099_2@@_GTGTTAGGTCTGTAGT-1	SHP099_2	2757	1512	5.694595575	E0	Ccl21a+ Endothelial cells	Endothelial cells	SHP099	SHP099_Endothelial cells	-0.632180562	6.448860367
SHP099_2@@_GTTACGACAACCACGC-1	SHP099_2	2362	1220	4.233700254	E0	Ccl21a+ Endothelial cells	Endothelial cells	SHP099	SHP099_Endothelial cells	-0.607329478	6.178112705
SHP099_2@@_GTTAGACAGACCATAA-1	SHP099_2	10530	3626	2.089268756	E0	Ccl21a+ Endothelial cells	Endothelial cells	SHP099	SHP099_Endothelial cells	-0.859784474	7.012023171
SHP099_2@@_GTTATGGAGGACTTCT-1	SHP099_2	630	441	4.285714286	E0	Ccl21a+ Endothelial cells	Endothelial cells	SHP099	SHP099_Endothelial cells	-0.569414368	6.09976693
SHP099_2@@_GTTCGCTCAAGGAGTC-1	SHP099_2	2268	1102	1.102292769	E0	Ccl21a+ Endothelial cells	Endothelial cells	SHP099	SHP099_Endothelial cells	-0.964515438	6.783661564
SHP099_2@@_TAACTTCCACATTCTT-1	SHP099_2	4527	2190	2.429865253	E0	Ccl21a+ Endothelial cells	Endothelial cells	SHP099	SHP099_Endothelial cells	-0.864415576	6.879064759
SHP099_2@@_TACTTCAGTCGAACAG-1	SHP099_2	5607	2335	1.105760656	E0	Ccl21a+ Endothelial cells	Endothelial cells	SHP099	SHP099_Endothelial cells	-0.931713691	7.060590466
SHP099_2@@_TAGGTTGTCAAGAGTA-1	SHP099_2	11134	3591	3.511765763	E0	Ccl21a+ Endothelial cells	Endothelial cells	SHP099	SHP099_Endothelial cells	-0.740373304	7.022467335
SHP099_2@@_TATCGCCAGTGCAACG-1	SHP099_2	2008	1186	2.639442231	E0	Ccl21a+ Endothelial cells	Endothelial cells	SHP099	SHP099_Endothelial cells	-0.813638976	6.959277352
SHP099_2@@_TCACGGGCACGCGGTT-1	SHP099_2	5824	2276	4.481456044	E0	Ccl21a+ Endothelial cells	Endothelial cells	SHP099	SHP099_Endothelial cells	-0.752385607	6.821429451
SHP099_2@@_TCATCATCAAGTGACG-1	SHP099_2	14246	3879	1.235434508	E0	Ccl21a+ Endothelial cells	Endothelial cells	SHP099	SHP099_Endothelial cells	-0.824114671	6.918545922
SHP099_2@@_TCATGTTCAGCTATTG-1	SHP099_2	2203	1139	1.951883795	E0	Ccl21a+ Endothelial cells	Endothelial cells	SHP099	SHP099_Endothelial cells	-1.040546527	6.878356179
SHP099_2@@_TCCAGAACAGCTAACT-1	SHP099_2	2491	1316	2.569249297	E0	Ccl21a+ Endothelial cells	Endothelial cells	SHP099	SHP099_Endothelial cells	-0.957131257	6.571161469
SHP099_2@@_TCCATCGGTCTTTATC-1	SHP099_2	5000	2020	5.32	E0	Ccl21a+ Endothelial cells	Endothelial cells	SHP099	SHP099_Endothelial cells	-0.839146605	7.179026325
SHP099_2@@_TCCCATGGTAGGCAAC-1	SHP099_2	2090	1204	3.779904306	E0	Ccl21a+ Endothelial cells	Endothelial cells	SHP099	SHP099_Endothelial cells	-0.784726312	6.223034104
SHP099_2@@_TCCTCTTCAAGTGCAG-1	SHP099_2	4219	1868	2.322825314	E0	Ccl21a+ Endothelial cells	Endothelial cells	SHP099	SHP099_Endothelial cells	-0.97696363	7.123526295
SHP099_2@@_TCGGGACGTCATCGCG-1	SHP099_2	1429	863	2.169349195	E0	Ccl21a+ Endothelial cells	Endothelial cells	SHP099	SHP099_Endothelial cells	-0.952323427	6.526793679
SHP099_2@@_TCGGGCATCATCGCAA-1	SHP099_2	1523	900	1.707156927	E0	Ccl21a+ Endothelial cells	Endothelial cells	SHP099	SHP099_Endothelial cells	-0.913087478	6.719960411
SHP099_2@@_TCGGTCTTCCACCTCA-1	SHP099_2	2244	1172	1.247771836	E0	Ccl21a+ Endothelial cells	Endothelial cells	SHP099	SHP099_Endothelial cells	-1.027547469	7.000946244
SHP099_2@@_TCGTGCTAGAGGATGA-1	SHP099_2	1893	1123	2.113048072	E0	Ccl21a+ Endothelial cells	Endothelial cells	SHP099	SHP099_Endothelial cells	-0.999663224	6.278498848
SHP099_2@@_TCTCACGCAGGATCTT-1	SHP099_2	2686	1343	2.084884587	E0	Ccl21a+ Endothelial cells	Endothelial cells	SHP099	SHP099_Endothelial cells	-0.847007146	7.043118675
SHP099_2@@_TGAATCGAGGTACAGC-1	SHP099_2	4055	1859	3.131935882	E0	Ccl21a+ Endothelial cells	Endothelial cells	SHP099	SHP099_Endothelial cells	-0.599532475	6.461231907
SHP099_2@@_TGAATGCAGCCATGCC-1	SHP099_2	10946	3564	2.183446008	E0	Ccl21a+ Endothelial cells	Endothelial cells	SHP099	SHP099_Endothelial cells	-0.772369792	7.116360863
SHP099_2@@_TGAGGGACAACAACAA-1	SHP099_2	3661	1711	2.403714832	E0	Ccl21a+ Endothelial cells	Endothelial cells	SHP099	SHP099_Endothelial cells	-0.732113888	6.156874378
SHP099_2@@_TGCAGATAGCTGCGAA-1	SHP099_2	1692	1033	2.541371158	E0	Ccl21a+ Endothelial cells	Endothelial cells	SHP099	SHP099_Endothelial cells	-0.889803996	6.391747196
SHP099_2@@_TGCATGAAGCAATAGT-1	SHP099_2	4205	1746	2.09274673	E0	Ccl21a+ Endothelial cells	Endothelial cells	SHP099	SHP099_Endothelial cells	-0.969403615	6.801549156
SHP099_2@@_TGCCGAGGTGCCTAAT-1	SHP099_2	3378	1644	2.249851983	E0	Ccl21a+ Endothelial cells	Endothelial cells	SHP099	SHP099_Endothelial cells	-0.851644506	7.34026595
SHP099_2@@_TGCTCCATCTACCAGA-1	SHP099_2	10076	3478	3.691941247	E0	Ccl21a+ Endothelial cells	Endothelial cells	SHP099	SHP099_Endothelial cells	-0.838659158	7.303798874
SHP099_2@@_TGCTGAAGTTTCGTAG-1	SHP099_2	6859	2831	3.207464645	E0	Ccl21a+ Endothelial cells	Endothelial cells	SHP099	SHP099_Endothelial cells	-0.788480749	6.683786114
SHP099_2@@_TGGGCGTCAAATACAG-1	SHP099_2	1397	929	2.433786686	E0	Ccl21a+ Endothelial cells	Endothelial cells	SHP099	SHP099_Endothelial cells	-1.022412887	6.46772929
SHP099_2@@_TGGGTTAGTCGTTATG-1	SHP099_2	1648	952	4.247572816	E0	Ccl21a+ Endothelial cells	Endothelial cells	SHP099	SHP099_Endothelial cells	-0.635318687	6.268120487
SHP099_2@@_TGGTACACACATTGTG-1	SHP099_2	2287	1317	3.104503717	E0	Ccl21a+ Endothelial cells	Endothelial cells	SHP099	SHP099_Endothelial cells	-0.781818619	6.704141815
SHP099_2@@_TGTAGACCAATGGCCC-1	SHP099_2	2696	1385	1.00148368	E0	Ccl21a+ Endothelial cells	Endothelial cells	SHP099	SHP099_Endothelial cells	-0.889990916	7.215784748
SHP099_2@@_TGTCAGAAGTGCCAGA-1	SHP099_2	2762	1534	3.58435916	E0	Ccl21a+ Endothelial cells	Endothelial cells	SHP099	SHP099_Endothelial cells	-0.829411616	6.505401333
SHP099_2@@_TGTCAGATCGTAGCTA-1	SHP099_2	3098	1519	1.291155584	E0	Ccl21a+ Endothelial cells	Endothelial cells	SHP099	SHP099_Endothelial cells	-1.004021635	6.883511265
SHP099_2@@_TGTTTGTAGGAAAGTG-1	SHP099_2	2602	1254	1.42198309	E0	Ccl21a+ Endothelial cells	Endothelial cells	SHP099	SHP099_Endothelial cells	-0.951893916	7.372839649
SHP099_2@@_TTCCTTCAGAGGCTGT-1	SHP099_2	2857	1365	3.500175009	E0	Ccl21a+ Endothelial cells	Endothelial cells	SHP099	SHP099_Endothelial cells	-0.7539184	6.455238064
SHP099_2@@_TTCGGTCAGCACTCGC-1	SHP099_2	7106	2808	2.406417112	E0	Ccl21a+ Endothelial cells	Endothelial cells	SHP099	SHP099_Endothelial cells	-0.914334288	6.753162583
SHP099_2@@_TTGCCTGAGATTGGGC-1	SHP099_2	4018	1754	1.468392235	E0	Ccl21a+ Endothelial cells	Endothelial cells	SHP099	SHP099_Endothelial cells	-0.873948088	7.457132061
SHP099_2@@_TTGTTGTAGTGAACAT-1	SHP099_2	6146	2522	5.32053368	E0	Ccl21a+ Endothelial cells	Endothelial cells	SHP099	SHP099_Endothelial cells	-0.685950389	6.515451153
SHP099_2@@_TTGTTGTCACAAACGG-1	SHP099_2	2946	1505	2.647657841	E0	Ccl21a+ Endothelial cells	Endothelial cells	SHP099	SHP099_Endothelial cells	-0.834997764	6.599018296
SHP099_2@@_TTTCCTCCAAAGGAGA-1	SHP099_2	606	404	7.920792079	E0	Ccl21a+ Endothelial cells	Endothelial cells	SHP099	SHP099_Endothelial cells	-0.328847339	5.939877232
IMQ_1@@_AAACCCAAGGAATTAC-1	IMQ_1	16980	4162	2.491166078	F1	Coch+ Cyp2f2+ Fibroblasts	Fibroblasts	IMQ	IMQ_Fibroblasts	-5.17590486	1.49049743
IMQ_1@@_AAACCCACAGAGCGTA-1	IMQ_1	6256	2561	1.662404092	F1	Coch+ Cyp2f2+ Fibroblasts	Fibroblasts	IMQ	IMQ_Fibroblasts	-7.939266315	-0.049198384
IMQ_1@@_AAAGAACCATAGATGA-1	IMQ_1	10229	3268	2.678658715	F1	Coch+ Cyp2f2+ Fibroblasts	Fibroblasts	IMQ	IMQ_Fibroblasts	-5.270441165	1.180204232
IMQ_1@@_AAAGAACTCGTGGGTC-1	IMQ_1	8157	2831	3.322299865	F1	Coch+ Cyp2f2+ Fibroblasts	Fibroblasts	IMQ	IMQ_Fibroblasts	-4.295848956	1.540477117
IMQ_1@@_AAAGGATAGGTTACCT-1	IMQ_1	7111	2683	1.828153565	F1	Coch+ Cyp2f2+ Fibroblasts	Fibroblasts	IMQ	IMQ_Fibroblasts	-6.216027369	0.444662889
IMQ_1@@_AAAGGGCGTGTTCGAT-1	IMQ_1	7940	2549	0.755667506	F1	Coch+ Cyp2f2+ Fibroblasts	Fibroblasts	IMQ	IMQ_Fibroblasts	-6.119533172	3.202776154
IMQ_1@@_AAAGGGCTCGCGGACT-1	IMQ_1	7759	2745	2.706534347	F1	Coch+ Cyp2f2+ Fibroblasts	Fibroblasts	IMQ	IMQ_Fibroblasts	-4.56265079	1.430186947
IMQ_1@@_AAAGTCCAGGGAGTGG-1	IMQ_1	7894	2895	4.18039017	F1	Coch+ Cyp2f2+ Fibroblasts	Fibroblasts	IMQ	IMQ_Fibroblasts	-4.178915133	1.281595906
IMQ_1@@_AAAGTCCGTATGGAGC-1	IMQ_1	9065	3057	3.011583012	F1	Coch+ Cyp2f2+ Fibroblasts	Fibroblasts	IMQ	IMQ_Fibroblasts	-6.982771029	2.834049662
IMQ_1@@_AAAGTGATCTTTCAGT-1	IMQ_1	8250	2969	2	F1	Coch+ Cyp2f2+ Fibroblasts	Fibroblasts	IMQ	IMQ_Fibroblasts	-5.848436465	0.477986832
IMQ_1@@_AAATGGAAGGCCTTGC-1	IMQ_1	22919	4513	1.527117239	F1	Coch+ Cyp2f2+ Fibroblasts	Fibroblasts	IMQ	IMQ_Fibroblasts	-6.893350234	-0.126161466
IMQ_1@@_AAATGGAGTGCCCACA-1	IMQ_1	8795	2562	1.011938601	F1	Coch+ Cyp2f2+ Fibroblasts	Fibroblasts	IMQ	IMQ_Fibroblasts	-6.817672839	2.200504502
IMQ_1@@_AACAACCGTAGACAAT-1	IMQ_1	4841	2016	3.139847139	F1	Coch+ Cyp2f2+ Fibroblasts	Fibroblasts	IMQ	IMQ_Fibroblasts	-3.284755578	0.389603754
IMQ_1@@_AACAAGAGTCGTGCCA-1	IMQ_1	3983	1834	2.08385639	F1	Coch+ Cyp2f2+ Fibroblasts	Fibroblasts	IMQ	IMQ_Fibroblasts	-8.295969119	1.11694773
IMQ_1@@_AACAAGAGTGGCTGAA-1	IMQ_1	7004	2529	4.940034266	F1	Coch+ Cyp2f2+ Fibroblasts	Fibroblasts	IMQ	IMQ_Fibroblasts	-3.129341712	0.178249051
IMQ_1@@_AACAAGATCAAGCTTG-1	IMQ_1	7871	2796	2.058188286	F1	Coch+ Cyp2f2+ Fibroblasts	Fibroblasts	IMQ	IMQ_Fibroblasts	-4.386263003	0.449875255
IMQ_1@@_AACACACAGCTTGTGT-1	IMQ_1	14053	3397	0.804098769	F1	Coch+ Cyp2f2+ Fibroblasts	Fibroblasts	IMQ	IMQ_Fibroblasts	-6.652209868	0.668151637
IMQ_1@@_AACAGGGAGAGGTATT-1	IMQ_1	8494	2770	1.754179421	F1	Coch+ Cyp2f2+ Fibroblasts	Fibroblasts	IMQ	IMQ_Fibroblasts	-7.613400569	0.879372199
IMQ_1@@_AACCAACCAACAACAA-1	IMQ_1	11790	3451	3.138252757	F1	Coch+ Cyp2f2+ Fibroblasts	Fibroblasts	IMQ	IMQ_Fibroblasts	-3.864832273	1.062249382
IMQ_1@@_AACCAACTCCTTATCA-1	IMQ_1	10777	3181	0.723763571	F1	Coch+ Cyp2f2+ Fibroblasts	Fibroblasts	IMQ	IMQ_Fibroblasts	-7.811067214	0.883302172
IMQ_1@@_AACCTGAGTAGCCCTG-1	IMQ_1	15418	3895	2.737060579	F1	Coch+ Cyp2f2+ Fibroblasts	Fibroblasts	IMQ	IMQ_Fibroblasts	-7.985911479	-0.371109823
IMQ_1@@_AACCTTTAGCCAGAGT-1	IMQ_1	8164	2934	2.339539441	F1	Coch+ Cyp2f2+ Fibroblasts	Fibroblasts	IMQ	IMQ_Fibroblasts	-6.179209819	3.023547371
IMQ_1@@_AACCTTTCAAGAGTGC-1	IMQ_1	2885	1356	3.431542461	F1	Coch+ Cyp2f2+ Fibroblasts	Fibroblasts	IMQ	IMQ_Fibroblasts	-3.689101329	0.821977337
IMQ_1@@_AACCTTTCACGATAGG-1	IMQ_1	5322	1826	7.77903044	F1	Coch+ Cyp2f2+ Fibroblasts	Fibroblasts	IMQ	IMQ_Fibroblasts	-6.897809138	0.058744659
IMQ_1@@_AACCTTTGTCTCAGAT-1	IMQ_1	12952	3208	2.262198888	F1	Coch+ Cyp2f2+ Fibroblasts	Fibroblasts	IMQ	IMQ_Fibroblasts	-6.177898993	0.508342465
IMQ_1@@_AACGGGACACCTCGTT-1	IMQ_1	6095	1884	0.393765381	F1	Coch+ Cyp2f2+ Fibroblasts	Fibroblasts	IMQ	IMQ_Fibroblasts	-6.522317519	2.579167803
IMQ_1@@_AACGGGAGTACCCACG-1	IMQ_1	2400	1248	5.416666667	F1	Coch+ Cyp2f2+ Fibroblasts	Fibroblasts	IMQ	IMQ_Fibroblasts	-7.917664638	0.206448247
IMQ_1@@_AACGTCAGTTTCCATT-1	IMQ_1	11780	2746	0.271646859	F1	Coch+ Cyp2f2+ Fibroblasts	Fibroblasts	IMQ	IMQ_Fibroblasts	-6.398774734	1.335794528
IMQ_1@@_AACTTCTGTTGCATAC-1	IMQ_1	7377	2797	2.534905788	F1	Coch+ Cyp2f2+ Fibroblasts	Fibroblasts	IMQ	IMQ_Fibroblasts	-5.494181266	0.82864054
IMQ_1@@_AAGACAAAGGAGGGTG-1	IMQ_1	12855	3415	2.045896538	F1	Coch+ Cyp2f2+ Fibroblasts	Fibroblasts	IMQ	IMQ_Fibroblasts	-7.018590083	2.773561676
IMQ_1@@_AAGACAACACGCTGCA-1	IMQ_1	9169	3130	1.734104046	F1	Coch+ Cyp2f2+ Fibroblasts	Fibroblasts	IMQ	IMQ_Fibroblasts	-5.477832427	1.440620144
IMQ_1@@_AAGACTCTCTCCGTGT-1	IMQ_1	9428	3132	3.203224438	F1	Coch+ Cyp2f2+ Fibroblasts	Fibroblasts	IMQ	IMQ_Fibroblasts	-6.017121902	1.04744192
IMQ_1@@_AAGCGTTAGATGTTCC-1	IMQ_1	15432	4014	1.782011405	F1	Coch+ Cyp2f2+ Fibroblasts	Fibroblasts	IMQ	IMQ_Fibroblasts	-6.649373641	0.243157168
IMQ_1@@_AAGGTAAAGGTAGTAT-1	IMQ_1	8746	2962	3.17859593	F1	Coch+ Cyp2f2+ Fibroblasts	Fibroblasts	IMQ	IMQ_Fibroblasts	-5.90873157	0.395033022
IMQ_1@@_AAGGTAATCCGTCCTA-1	IMQ_1	4676	2043	2.181351583	F1	Coch+ Cyp2f2+ Fibroblasts	Fibroblasts	IMQ	IMQ_Fibroblasts	-6.92184793	2.889303406
IMQ_1@@_AAGGTAATCCTGTACC-1	IMQ_1	10761	3099	3.057336679	F1	Coch+ Cyp2f2+ Fibroblasts	Fibroblasts	IMQ	IMQ_Fibroblasts	-5.760038486	0.958203991
IMQ_1@@_AAGTACCGTCGAGTGA-1	IMQ_1	14035	3245	3.441396509	F1	Coch+ Cyp2f2+ Fibroblasts	Fibroblasts	IMQ	IMQ_Fibroblasts	-7.272019019	-0.647535453
IMQ_1@@_AAGTTCGGTAACACCT-1	IMQ_1	10560	3102	2.215909091	F1	Coch+ Cyp2f2+ Fibroblasts	Fibroblasts	IMQ	IMQ_Fibroblasts	-7.083812346	0.191023429
IMQ_1@@_AAGTTCGGTCACGTGC-1	IMQ_1	7075	2543	1.61130742	F1	Coch+ Cyp2f2+ Fibroblasts	Fibroblasts	IMQ	IMQ_Fibroblasts	-5.533345332	0.290309449
IMQ_1@@_AAGTTCGTCCCTGGTT-1	IMQ_1	8729	2743	1.85588269	F1	Coch+ Cyp2f2+ Fibroblasts	Fibroblasts	IMQ	IMQ_Fibroblasts	-6.490428557	0.277225991
IMQ_1@@_AATCACGCAAACTCTG-1	IMQ_1	5631	2264	2.308648553	F1	Coch+ Cyp2f2+ Fibroblasts	Fibroblasts	IMQ	IMQ_Fibroblasts	-3.495144238	0.450755735
IMQ_1@@_AATCACGCACTCTGCT-1	IMQ_1	11993	3738	2.584841157	F1	Coch+ Cyp2f2+ Fibroblasts	Fibroblasts	IMQ	IMQ_Fibroblasts	-5.424619784	1.129010638
IMQ_1@@_AATCACGCAGCGTTTA-1	IMQ_1	7382	2582	1.625575725	F1	Coch+ Cyp2f2+ Fibroblasts	Fibroblasts	IMQ	IMQ_Fibroblasts	-6.101142039	0.349798103
IMQ_1@@_AATCACGGTGTCCATA-1	IMQ_1	15654	4131	1.865337933	F1	Coch+ Cyp2f2+ Fibroblasts	Fibroblasts	IMQ	IMQ_Fibroblasts	-6.130916228	0.273045649
IMQ_1@@_AATCACGTCCCTTGTG-1	IMQ_1	11827	3174	2.198359685	F1	Coch+ Cyp2f2+ Fibroblasts	Fibroblasts	IMQ	IMQ_Fibroblasts	-8.153599849	1.307776888
IMQ_1@@_AATCACGTCTTCCGTG-1	IMQ_1	17143	3155	0.991658403	F1	Coch+ Cyp2f2+ Fibroblasts	Fibroblasts	IMQ	IMQ_Fibroblasts	-6.694371333	1.429032048
IMQ_1@@_AATCGACGTGACGCCT-1	IMQ_1	7817	2340	0.460534732	F1	Coch+ Cyp2f2+ Fibroblasts	Fibroblasts	IMQ	IMQ_Fibroblasts	-6.644076934	3.021582564
IMQ_1@@_AATGCCATCAGCTGAT-1	IMQ_1	16575	3899	1.447963801	F1	Coch+ Cyp2f2+ Fibroblasts	Fibroblasts	IMQ	IMQ_Fibroblasts	-6.101177802	1.987304171
IMQ_1@@_AATGGCTAGGGACAGG-1	IMQ_1	28645	5215	2.562401815	F1	Coch+ Cyp2f2+ Fibroblasts	Fibroblasts	IMQ	IMQ_Fibroblasts	-5.910405269	1.648770173
IMQ_1@@_AATGGCTGTACGACTT-1	IMQ_1	6699	2488	2.074936558	F1	Coch+ Cyp2f2+ Fibroblasts	Fibroblasts	IMQ	IMQ_Fibroblasts	-4.510418048	0.481127342
IMQ_1@@_AATGGCTGTTGTTGTG-1	IMQ_1	6558	2320	2.104300091	F1	Coch+ Cyp2f2+ Fibroblasts	Fibroblasts	IMQ	IMQ_Fibroblasts	-5.400814643	0.281847974
IMQ_1@@_AATTTCCCATTACGGT-1	IMQ_1	12991	3174	2.193826495	F1	Coch+ Cyp2f2+ Fibroblasts	Fibroblasts	IMQ	IMQ_Fibroblasts	-6.531039824	2.896287163
IMQ_1@@_ACAAAGAAGTAAGAGG-1	IMQ_1	8560	2876	5.128504673	F1	Coch+ Cyp2f2+ Fibroblasts	Fibroblasts	IMQ	IMQ_Fibroblasts	-7.212364783	1.346866449
IMQ_1@@_ACAAAGACATTCCTCG-1	IMQ_1	8121	2566	4.038911464	F1	Coch+ Cyp2f2+ Fibroblasts	Fibroblasts	IMQ	IMQ_Fibroblasts	-7.294800868	-0.488035123
IMQ_1@@_ACAACCACAAGTGCAG-1	IMQ_1	8643	2596	2.672683096	F1	Coch+ Cyp2f2+ Fibroblasts	Fibroblasts	IMQ	IMQ_Fibroblasts	-7.733718028	0.895567735
IMQ_1@@_ACAACCACATGTTTGG-1	IMQ_1	7328	2599	3.015829694	F1	Coch+ Cyp2f2+ Fibroblasts	Fibroblasts	IMQ	IMQ_Fibroblasts	-4.541267028	1.429689725
IMQ_1@@_ACAAGCTCAACCTATG-1	IMQ_1	7815	2695	3.698016635	F1	Coch+ Cyp2f2+ Fibroblasts	Fibroblasts	IMQ	IMQ_Fibroblasts	-7.165544143	2.633024414
IMQ_1@@_ACACCAAAGCCTCACG-1	IMQ_1	10231	3203	3.70442772	F1	Coch+ Cyp2f2+ Fibroblasts	Fibroblasts	IMQ	IMQ_Fibroblasts	-5.217264285	0.895505508
IMQ_1@@_ACACCAAGTTAAGACA-1	IMQ_1	4418	1786	1.018560435	F1	Coch+ Cyp2f2+ Fibroblasts	Fibroblasts	IMQ	IMQ_Fibroblasts	-6.828956714	1.766207298
IMQ_1@@_ACACGCGAGACAAGCC-1	IMQ_1	5569	2307	3.250134674	F1	Coch+ Cyp2f2+ Fibroblasts	Fibroblasts	IMQ	IMQ_Fibroblasts	-3.113792529	0.198054006
IMQ_1@@_ACACGCGAGGGTATAT-1	IMQ_1	14899	3426	3.657963622	F1	Coch+ Cyp2f2+ Fibroblasts	Fibroblasts	IMQ	IMQ_Fibroblasts	-6.931136241	1.827080687
IMQ_1@@_ACACGCGCAGGGTTGA-1	IMQ_1	10056	2898	0.904932379	F1	Coch+ Cyp2f2+ Fibroblasts	Fibroblasts	IMQ	IMQ_Fibroblasts	-6.989397635	-0.277175835
IMQ_1@@_ACACTGAAGTTCCATG-1	IMQ_1	10469	3283	3.505587926	F1	Coch+ Cyp2f2+ Fibroblasts	Fibroblasts	IMQ	IMQ_Fibroblasts	-6.431811442	0.893416603
IMQ_1@@_ACACTGACAGTGTGCC-1	IMQ_1	8454	3086	1.904423941	F1	Coch+ Cyp2f2+ Fibroblasts	Fibroblasts	IMQ	IMQ_Fibroblasts	-7.355788341	1.083764632
IMQ_1@@_ACACTGACATGGCTGC-1	IMQ_1	7868	2436	0.444839858	F1	Coch+ Cyp2f2+ Fibroblasts	Fibroblasts	IMQ	IMQ_Fibroblasts	-6.886401763	0.399145385
IMQ_1@@_ACACTGATCTACCCAC-1	IMQ_1	7951	2619	2.804678657	F1	Coch+ Cyp2f2+ Fibroblasts	Fibroblasts	IMQ	IMQ_Fibroblasts	-6.166801562	2.698566635
IMQ_1@@_ACAGCCGGTCTTCCGT-1	IMQ_1	8216	2722	4.272151899	F1	Coch+ Cyp2f2+ Fibroblasts	Fibroblasts	IMQ	IMQ_Fibroblasts	-6.195902457	0.893499096
IMQ_1@@_ACAGGGAGTGGTCCCA-1	IMQ_1	7208	2616	2.205882353	F1	Coch+ Cyp2f2+ Fibroblasts	Fibroblasts	IMQ	IMQ_Fibroblasts	-6.969734778	2.293430765
IMQ_1@@_ACATCCCAGATGCCGA-1	IMQ_1	7952	2845	3.156438632	F1	Coch+ Cyp2f2+ Fibroblasts	Fibroblasts	IMQ	IMQ_Fibroblasts	-7.959368815	-0.347182492
IMQ_1@@_ACATCCCAGTCCTGTA-1	IMQ_1	13026	4037	2.395209581	F1	Coch+ Cyp2f2+ Fibroblasts	Fibroblasts	IMQ	IMQ_Fibroblasts	-4.495991817	0.786511501
IMQ_1@@_ACATCCCGTACCTAAC-1	IMQ_1	4928	1787	1.806006494	F1	Coch+ Cyp2f2+ Fibroblasts	Fibroblasts	IMQ	IMQ_Fibroblasts	-6.775901427	-0.41053998
IMQ_1@@_ACATGCACACGTTCGG-1	IMQ_1	10437	3002	1.456357191	F1	Coch+ Cyp2f2+ Fibroblasts	Fibroblasts	IMQ	IMQ_Fibroblasts	-8.09868156	-0.024211417
IMQ_1@@_ACATGCAGTTAAGAAC-1	IMQ_1	9795	2657	0.612557427	F1	Coch+ Cyp2f2+ Fibroblasts	Fibroblasts	IMQ	IMQ_Fibroblasts	-6.790866485	2.886033018
IMQ_1@@_ACATGCATCCATCTCG-1	IMQ_1	4050	1840	2.790123457	F1	Coch+ Cyp2f2+ Fibroblasts	Fibroblasts	IMQ	IMQ_Fibroblasts	-4.231451621	1.303751667
IMQ_1@@_ACCAACAAGGCGATAC-1	IMQ_1	6558	2211	2.851479109	F1	Coch+ Cyp2f2+ Fibroblasts	Fibroblasts	IMQ	IMQ_Fibroblasts	-3.713074079	0.729576488
IMQ_1@@_ACCAACAGTAACTTCG-1	IMQ_1	11703	3077	1.469708622	F1	Coch+ Cyp2f2+ Fibroblasts	Fibroblasts	IMQ	IMQ_Fibroblasts	-6.408782592	-0.446893508
IMQ_1@@_ACCACAACAGAGCCCT-1	IMQ_1	6925	2485	3.306859206	F1	Coch+ Cyp2f2+ Fibroblasts	Fibroblasts	IMQ	IMQ_Fibroblasts	-4.73726665	0.836765965
IMQ_1@@_ACCACAAGTTAAGGAT-1	IMQ_1	7824	2668	1.623210634	F1	Coch+ Cyp2f2+ Fibroblasts	Fibroblasts	IMQ	IMQ_Fibroblasts	-6.283791652	1.205778917
IMQ_1@@_ACCATTTCATGACGTT-1	IMQ_1	12967	3272	1.21076579	F1	Coch+ Cyp2f2+ Fibroblasts	Fibroblasts	IMQ	IMQ_Fibroblasts	-7.169074168	1.064929803
IMQ_1@@_ACCATTTTCATGAAAG-1	IMQ_1	6974	2652	2.624032119	F1	Coch+ Cyp2f2+ Fibroblasts	Fibroblasts	IMQ	IMQ_Fibroblasts	-4.213553061	0.608867665
IMQ_1@@_ACCATTTTCGGTCTGG-1	IMQ_1	6483	2592	3.82538948	F1	Coch+ Cyp2f2+ Fibroblasts	Fibroblasts	IMQ	IMQ_Fibroblasts	-3.014573922	0.156423797
IMQ_1@@_ACCCAAAAGACCGCCT-1	IMQ_1	19253	4388	2.025658339	F1	Coch+ Cyp2f2+ Fibroblasts	Fibroblasts	IMQ	IMQ_Fibroblasts	-6.981622806	-0.31085937
IMQ_1@@_ACCCAAAAGACGGTCA-1	IMQ_1	10327	3189	2.96310642	F1	Coch+ Cyp2f2+ Fibroblasts	Fibroblasts	IMQ	IMQ_Fibroblasts	-6.09574615	3.126995285
IMQ_1@@_ACCCAAAGTCTGATAC-1	IMQ_1	8033	2613	1.394248724	F1	Coch+ Cyp2f2+ Fibroblasts	Fibroblasts	IMQ	IMQ_Fibroblasts	-7.829279532	-0.071697707
IMQ_1@@_ACCCAAATCAACCCGG-1	IMQ_1	8147	2748	4.148766417	F1	Coch+ Cyp2f2+ Fibroblasts	Fibroblasts	IMQ	IMQ_Fibroblasts	-5.603809466	0.652784308
IMQ_1@@_ACCCTTGCACGCGGTT-1	IMQ_1	6604	2503	3.906723198	F1	Coch+ Cyp2f2+ Fibroblasts	Fibroblasts	IMQ	IMQ_Fibroblasts	-5.64532577	1.177431663
IMQ_1@@_ACCCTTGCACTACCGG-1	IMQ_1	10453	3515	3.023055582	F1	Coch+ Cyp2f2+ Fibroblasts	Fibroblasts	IMQ	IMQ_Fibroblasts	-4.40333425	1.32798477
IMQ_1@@_ACCGTTCAGGTAGTAT-1	IMQ_1	19464	3895	3.108302507	F1	Coch+ Cyp2f2+ Fibroblasts	Fibroblasts	IMQ	IMQ_Fibroblasts	-7.042104831	1.360880454
IMQ_1@@_ACCTACCGTGAATGAT-1	IMQ_1	15641	4134	2.263282399	F1	Coch+ Cyp2f2+ Fibroblasts	Fibroblasts	IMQ	IMQ_Fibroblasts	-7.343584647	0.492458304
IMQ_1@@_ACGATCAAGACCCTTA-1	IMQ_1	9738	2984	1.940850277	F1	Coch+ Cyp2f2+ Fibroblasts	Fibroblasts	IMQ	IMQ_Fibroblasts	-7.775387874	-0.354889626
IMQ_1@@_ACGATGTAGATTGATG-1	IMQ_1	9280	2999	1.885775862	F1	Coch+ Cyp2f2+ Fibroblasts	Fibroblasts	IMQ	IMQ_Fibroblasts	-6.177957168	0.559786518
IMQ_1@@_ACGATGTTCTCACCCA-1	IMQ_1	6080	2369	0.986842105	F1	Coch+ Cyp2f2+ Fibroblasts	Fibroblasts	IMQ	IMQ_Fibroblasts	-4.075322261	0.477098902
IMQ_1@@_ACGGGTCAGTCGGCCT-1	IMQ_1	6253	2527	2.031025108	F1	Coch+ Cyp2f2+ Fibroblasts	Fibroblasts	IMQ	IMQ_Fibroblasts	-4.89307796	2.041710575
IMQ_1@@_ACGGGTCTCGTTACCC-1	IMQ_1	7831	2762	1.647299196	F1	Coch+ Cyp2f2+ Fibroblasts	Fibroblasts	IMQ	IMQ_Fibroblasts	-7.928092113	1.018493255
IMQ_1@@_ACGGTCGCACGTACAT-1	IMQ_1	13478	3889	2.507790473	F1	Coch+ Cyp2f2+ Fibroblasts	Fibroblasts	IMQ	IMQ_Fibroblasts	-7.004169574	0.670075079
IMQ_1@@_ACGGTCGCAGAGGCTA-1	IMQ_1	5884	2203	2.328348063	F1	Coch+ Cyp2f2+ Fibroblasts	Fibroblasts	IMQ	IMQ_Fibroblasts	-4.935031524	0.568699559
IMQ_1@@_ACGGTCGCATGGAAGC-1	IMQ_1	5426	1971	1.197935864	F1	Coch+ Cyp2f2+ Fibroblasts	Fibroblasts	IMQ	IMQ_Fibroblasts	-6.386980643	0.457516392
IMQ_1@@_ACGGTTAAGTTGCCCG-1	IMQ_1	6303	2389	1.586546089	F1	Coch+ Cyp2f2+ Fibroblasts	Fibroblasts	IMQ	IMQ_Fibroblasts	-3.953068366	0.476307114
IMQ_1@@_ACGTAACCAGAGGAAA-1	IMQ_1	16178	4312	1.576214612	F1	Coch+ Cyp2f2+ Fibroblasts	Fibroblasts	IMQ	IMQ_Fibroblasts	-7.453019252	-0.063108916
IMQ_1@@_ACGTACACATTCAGGT-1	IMQ_1	13991	4029	3.502251447	F1	Coch+ Cyp2f2+ Fibroblasts	Fibroblasts	IMQ	IMQ_Fibroblasts	-7.468888869	0.241527518
IMQ_1@@_ACGTTCCAGTTGAAAC-1	IMQ_1	5535	2182	2.583559169	F1	Coch+ Cyp2f2+ Fibroblasts	Fibroblasts	IMQ	IMQ_Fibroblasts	-6.504183879	0.374311586
IMQ_1@@_ACGTTCCGTTCGATTG-1	IMQ_1	11939	3136	2.085601809	F1	Coch+ Cyp2f2+ Fibroblasts	Fibroblasts	IMQ	IMQ_Fibroblasts	-7.130139937	1.380795916
IMQ_1@@_ACTACGAGTCGGCCTA-1	IMQ_1	8376	2593	2.483285578	F1	Coch+ Cyp2f2+ Fibroblasts	Fibroblasts	IMQ	IMQ_Fibroblasts	-5.757250895	0.319237133
IMQ_1@@_ACTATCTCAAGGACAC-1	IMQ_1	12804	3544	2.218056857	F1	Coch+ Cyp2f2+ Fibroblasts	Fibroblasts	IMQ	IMQ_Fibroblasts	-6.400866141	2.928616007
IMQ_1@@_ACTATCTCAGGCGATA-1	IMQ_1	8641	2792	1.388728156	F1	Coch+ Cyp2f2+ Fibroblasts	Fibroblasts	IMQ	IMQ_Fibroblasts	-6.778131118	2.830427607
IMQ_1@@_ACTATCTGTCGGCCTA-1	IMQ_1	12133	3118	1.533009149	F1	Coch+ Cyp2f2+ Fibroblasts	Fibroblasts	IMQ	IMQ_Fibroblasts	-6.891491046	1.566034277
IMQ_1@@_ACTATTCTCCCGTTGT-1	IMQ_1	6319	2484	1.32932426	F1	Coch+ Cyp2f2+ Fibroblasts	Fibroblasts	IMQ	IMQ_Fibroblasts	-7.619647613	0.245518287
IMQ_1@@_ACTATTCTCGCATGAT-1	IMQ_1	8890	3029	1.428571429	F1	Coch+ Cyp2f2+ Fibroblasts	Fibroblasts	IMQ	IMQ_Fibroblasts	-5.090513339	0.51381888
IMQ_1@@_ACTCCCAAGATGGTCG-1	IMQ_1	12281	3484	2.043807508	F1	Coch+ Cyp2f2+ Fibroblasts	Fibroblasts	IMQ	IMQ_Fibroblasts	-7.633319964	-0.406380634
IMQ_1@@_ACTCCCACAGTCAGAG-1	IMQ_1	10461	2817	1.328744862	F1	Coch+ Cyp2f2+ Fibroblasts	Fibroblasts	IMQ	IMQ_Fibroblasts	-7.123149981	1.603604396
IMQ_1@@_ACTCCCATCATCGCCT-1	IMQ_1	17570	4252	3.198634035	F1	Coch+ Cyp2f2+ Fibroblasts	Fibroblasts	IMQ	IMQ_Fibroblasts	-6.359563937	2.384867628
IMQ_1@@_ACTCTCGAGTCACACT-1	IMQ_1	4465	1916	1.007838746	F1	Coch+ Cyp2f2+ Fibroblasts	Fibroblasts	IMQ	IMQ_Fibroblasts	-6.924394717	1.128441175
IMQ_1@@_ACTGATGCAGGTCTCG-1	IMQ_1	14622	3561	1.89440569	F1	Coch+ Cyp2f2+ Fibroblasts	Fibroblasts	IMQ	IMQ_Fibroblasts	-7.520299067	-0.115083071
IMQ_1@@_ACTGCAACAACGGCCT-1	IMQ_1	13555	3329	2.515676872	F1	Coch+ Cyp2f2+ Fibroblasts	Fibroblasts	IMQ	IMQ_Fibroblasts	-7.052841773	0.362613936
IMQ_1@@_ACTGCAACACATAACC-1	IMQ_1	17697	4121	2.373283607	F1	Coch+ Cyp2f2+ Fibroblasts	Fibroblasts	IMQ	IMQ_Fibroblasts	-5.974748244	0.679085453
IMQ_1@@_ACTGCAACACTTGGGC-1	IMQ_1	4684	2016	2.113578138	F1	Coch+ Cyp2f2+ Fibroblasts	Fibroblasts	IMQ	IMQ_Fibroblasts	-6.167049994	0.266827395
IMQ_1@@_ACTGTCCAGCGTTCCG-1	IMQ_1	4822	1872	0.788054749	F1	Coch+ Cyp2f2+ Fibroblasts	Fibroblasts	IMQ	IMQ_Fibroblasts	-6.610394111	2.80249997
IMQ_1@@_ACTGTCCTCACCTACC-1	IMQ_1	6239	2270	2.965218785	F1	Coch+ Cyp2f2+ Fibroblasts	Fibroblasts	IMQ	IMQ_Fibroblasts	-5.498077025	0.296948274
IMQ_1@@_ACTGTGACACGCGTGT-1	IMQ_1	12017	3255	1.780810518	F1	Coch+ Cyp2f2+ Fibroblasts	Fibroblasts	IMQ	IMQ_Fibroblasts	-7.885637393	1.187774022
IMQ_1@@_ACTGTGAGTCATAAAG-1	IMQ_1	8612	2968	3.959591268	F1	Coch+ Cyp2f2+ Fibroblasts	Fibroblasts	IMQ	IMQ_Fibroblasts	-5.569138637	0.630271276
IMQ_1@@_ACTTCCGAGGTCCAGA-1	IMQ_1	2646	1374	1.058201058	F1	Coch+ Cyp2f2+ Fibroblasts	Fibroblasts	IMQ	IMQ_Fibroblasts	-6.589479556	3.045752486
IMQ_1@@_ACTTCGCAGAAATCCA-1	IMQ_1	13082	3085	1.146613668	F1	Coch+ Cyp2f2+ Fibroblasts	Fibroblasts	IMQ	IMQ_Fibroblasts	-6.797869315	0.536983927
IMQ_1@@_ACTTTGTAGTGCTCGC-1	IMQ_1	8305	2559	1.481035521	F1	Coch+ Cyp2f2+ Fibroblasts	Fibroblasts	IMQ	IMQ_Fibroblasts	-7.738535037	0.345340927
IMQ_1@@_ACTTTGTGTTCTCTCG-1	IMQ_1	12109	3189	1.090098274	F1	Coch+ Cyp2f2+ Fibroblasts	Fibroblasts	IMQ	IMQ_Fibroblasts	-6.243355861	-0.3572123
IMQ_1@@_AGAAATGAGCAATTCC-1	IMQ_1	6769	2390	1.447776629	F1	Coch+ Cyp2f2+ Fibroblasts	Fibroblasts	IMQ	IMQ_Fibroblasts	-7.434678187	1.251708229
IMQ_1@@_AGAAATGCACAGAGAC-1	IMQ_1	7936	2834	2.935987903	F1	Coch+ Cyp2f2+ Fibroblasts	Fibroblasts	IMQ	IMQ_Fibroblasts	-3.853649726	1.071813424
IMQ_1@@_AGAACAAAGGAACTAT-1	IMQ_1	5978	2404	2.994312479	F1	Coch+ Cyp2f2+ Fibroblasts	Fibroblasts	IMQ	IMQ_Fibroblasts	-8.198814502	1.032743653
IMQ_1@@_AGAACCTCAAAGGAGA-1	IMQ_1	22944	4540	1.438284519	F1	Coch+ Cyp2f2+ Fibroblasts	Fibroblasts	IMQ	IMQ_Fibroblasts	-6.665564647	0.166547706
IMQ_1@@_AGAACCTGTAGCCCTG-1	IMQ_1	6471	2293	3.616133519	F1	Coch+ Cyp2f2+ Fibroblasts	Fibroblasts	IMQ	IMQ_Fibroblasts	-6.162223449	0.397811015
IMQ_1@@_AGAACCTGTCACCTTC-1	IMQ_1	4856	2064	2.718286656	F1	Coch+ Cyp2f2+ Fibroblasts	Fibroblasts	IMQ	IMQ_Fibroblasts	-7.54834806	0.256658395
IMQ_1@@_AGAACCTTCGTCCATC-1	IMQ_1	21414	4370	2.269543289	F1	Coch+ Cyp2f2+ Fibroblasts	Fibroblasts	IMQ	IMQ_Fibroblasts	-6.2593609	2.568591555
IMQ_1@@_AGACAAAAGGGTAGCT-1	IMQ_1	10286	2960	1.905502625	F1	Coch+ Cyp2f2+ Fibroblasts	Fibroblasts	IMQ	IMQ_Fibroblasts	-6.54876863	1.644132097
IMQ_1@@_AGACAAACATAATCGC-1	IMQ_1	7645	2905	1.608894702	F1	Coch+ Cyp2f2+ Fibroblasts	Fibroblasts	IMQ	IMQ_Fibroblasts	-8.028679004	1.399561961
IMQ_1@@_AGACAAATCCCAGGAC-1	IMQ_1	19796	4481	2.167104466	F1	Coch+ Cyp2f2+ Fibroblasts	Fibroblasts	IMQ	IMQ_Fibroblasts	-6.412745585	1.742539843
IMQ_1@@_AGACACTCAGCTACAT-1	IMQ_1	8504	2892	1.140639699	F1	Coch+ Cyp2f2+ Fibroblasts	Fibroblasts	IMQ	IMQ_Fibroblasts	-7.242699256	2.16131707
IMQ_1@@_AGACAGGGTCGGCTAC-1	IMQ_1	11711	3373	2.160362053	F1	Coch+ Cyp2f2+ Fibroblasts	Fibroblasts	IMQ	IMQ_Fibroblasts	-8.219500651	0.158625146
IMQ_1@@_AGACAGGTCCAGCACG-1	IMQ_1	8032	2574	2.066733068	F1	Coch+ Cyp2f2+ Fibroblasts	Fibroblasts	IMQ	IMQ_Fibroblasts	-6.3374015	2.155342539
IMQ_1@@_AGACCATGTGCGGTAA-1	IMQ_1	13652	3514	1.985057134	F1	Coch+ Cyp2f2+ Fibroblasts	Fibroblasts	IMQ	IMQ_Fibroblasts	-7.005309691	1.114028056
IMQ_1@@_AGACCATTCGAGGCAA-1	IMQ_1	7836	2512	1.62072486	F1	Coch+ Cyp2f2+ Fibroblasts	Fibroblasts	IMQ	IMQ_Fibroblasts	-4.747302642	0.56910493
IMQ_1@@_AGACCCGCAGTTCACA-1	IMQ_1	9548	3195	2.869710934	F1	Coch+ Cyp2f2+ Fibroblasts	Fibroblasts	IMQ	IMQ_Fibroblasts	-8.423341861	1.074863156
IMQ_1@@_AGACTCACACCGTGGT-1	IMQ_1	4705	1714	0.658873539	F1	Coch+ Cyp2f2+ Fibroblasts	Fibroblasts	IMQ	IMQ_Fibroblasts	-6.363951316	0.882394155
IMQ_1@@_AGACTCACAGAAGCGT-1	IMQ_1	13026	3420	2.203285736	F1	Coch+ Cyp2f2+ Fibroblasts	Fibroblasts	IMQ	IMQ_Fibroblasts	-7.232793441	1.373500903
IMQ_1@@_AGACTCACATCACGGC-1	IMQ_1	5806	2209	2.394075095	F1	Coch+ Cyp2f2+ Fibroblasts	Fibroblasts	IMQ	IMQ_Fibroblasts	-8.21407043	1.135948141
IMQ_1@@_AGAGAATGTAAGTTAG-1	IMQ_1	4755	1806	2.860147213	F1	Coch+ Cyp2f2+ Fibroblasts	Fibroblasts	IMQ	IMQ_Fibroblasts	-4.7648698	1.352784475
IMQ_1@@_AGAGAATGTAGCTGCC-1	IMQ_1	6755	2464	2.81273131	F1	Coch+ Cyp2f2+ Fibroblasts	Fibroblasts	IMQ	IMQ_Fibroblasts	-2.979796758	0.172312697
IMQ_1@@_AGAGAATTCGGAATTC-1	IMQ_1	10310	3307	2.095053346	F1	Coch+ Cyp2f2+ Fibroblasts	Fibroblasts	IMQ	IMQ_Fibroblasts	-4.820102801	0.911867817
IMQ_1@@_AGAGAGCAGACTGGGT-1	IMQ_1	7167	2620	2.274312823	F1	Coch+ Cyp2f2+ Fibroblasts	Fibroblasts	IMQ	IMQ_Fibroblasts	-7.207160106	-0.312376584
IMQ_1@@_AGATAGAGTATTCTCT-1	IMQ_1	5077	2104	1.378766988	F1	Coch+ Cyp2f2+ Fibroblasts	Fibroblasts	IMQ	IMQ_Fibroblasts	-7.339779487	2.209842404
IMQ_1@@_AGATAGAGTGTTTACG-1	IMQ_1	6960	2605	2.600574713	F1	Coch+ Cyp2f2+ Fibroblasts	Fibroblasts	IMQ	IMQ_Fibroblasts	-7.135658851	2.484549006
IMQ_1@@_AGATGAAGTCTAACGT-1	IMQ_1	6907	2391	2.215144057	F1	Coch+ Cyp2f2+ Fibroblasts	Fibroblasts	IMQ	IMQ_Fibroblasts	-5.316704383	0.30215766
IMQ_1@@_AGATGCTAGTAAATGC-1	IMQ_1	5546	2017	0.991705734	F1	Coch+ Cyp2f2+ Fibroblasts	Fibroblasts	IMQ	IMQ_Fibroblasts	-6.412574878	0.96986564
IMQ_1@@_AGATGCTCAATCGAAA-1	IMQ_1	9393	3259	4.205259236	F1	Coch+ Cyp2f2+ Fibroblasts	Fibroblasts	IMQ	IMQ_Fibroblasts	-7.963152995	-0.242340523
IMQ_1@@_AGATGCTTCTCAGTCC-1	IMQ_1	8449	2634	1.976565274	F1	Coch+ Cyp2f2+ Fibroblasts	Fibroblasts	IMQ	IMQ_Fibroblasts	-7.691913714	-0.403773064
IMQ_1@@_AGCATCACATTGTCGA-1	IMQ_1	14246	3567	2.878000842	F1	Coch+ Cyp2f2+ Fibroblasts	Fibroblasts	IMQ	IMQ_Fibroblasts	-7.075149169	0.519040962
IMQ_1@@_AGCATCATCCACCTGT-1	IMQ_1	22108	4586	1.610276823	F1	Coch+ Cyp2f2+ Fibroblasts	Fibroblasts	IMQ	IMQ_Fibroblasts	-6.826607814	0.499676307
IMQ_1@@_AGCCACGTCCTATGGA-1	IMQ_1	10060	2999	3.568588469	F1	Coch+ Cyp2f2+ Fibroblasts	Fibroblasts	IMQ	IMQ_Fibroblasts	-7.424839129	1.19400986
IMQ_1@@_AGCCAGCCAGCTTTCC-1	IMQ_1	11963	3572	1.345816267	F1	Coch+ Cyp2f2+ Fibroblasts	Fibroblasts	IMQ	IMQ_Fibroblasts	-6.277574649	2.833133896
IMQ_1@@_AGCCAGCTCCTGGGTG-1	IMQ_1	3778	1624	1.641079936	F1	Coch+ Cyp2f2+ Fibroblasts	Fibroblasts	IMQ	IMQ_Fibroblasts	-3.282500377	0.421299895
IMQ_1@@_AGCGATTGTACCCGAC-1	IMQ_1	18067	4402	1.616206343	F1	Coch+ Cyp2f2+ Fibroblasts	Fibroblasts	IMQ	IMQ_Fibroblasts	-6.967208495	1.105149229
IMQ_1@@_AGCGCTGCAGCCATTA-1	IMQ_1	12161	3655	1.924183866	F1	Coch+ Cyp2f2+ Fibroblasts	Fibroblasts	IMQ	IMQ_Fibroblasts	-7.511267772	1.273521026
IMQ_1@@_AGCGCTGCAGTCGTTA-1	IMQ_1	7860	2523	2.735368957	F1	Coch+ Cyp2f2+ Fibroblasts	Fibroblasts	IMQ	IMQ_Fibroblasts	-7.517548671	0.272470613
IMQ_1@@_AGCTACAGTTAGAGAT-1	IMQ_1	7569	2609	2.219579865	F1	Coch+ Cyp2f2+ Fibroblasts	Fibroblasts	IMQ	IMQ_Fibroblasts	-6.139400115	0.427426596
IMQ_1@@_AGCTACAGTTCTTGTT-1	IMQ_1	8591	2498	1.129088581	F1	Coch+ Cyp2f2+ Fibroblasts	Fibroblasts	IMQ	IMQ_Fibroblasts	-6.393584361	1.293160399
IMQ_1@@_AGCTCAAAGGGTGGGA-1	IMQ_1	6959	2300	2.500359247	F1	Coch+ Cyp2f2+ Fibroblasts	Fibroblasts	IMQ	IMQ_Fibroblasts	-6.28802835	0.354311903
IMQ_1@@_AGCTCAAAGTATTCCG-1	IMQ_1	10259	2918	1.891022517	F1	Coch+ Cyp2f2+ Fibroblasts	Fibroblasts	IMQ	IMQ_Fibroblasts	-6.240913978	1.969353874
IMQ_1@@_AGCTCAATCTCTTGCG-1	IMQ_1	6468	2560	2.566481138	F1	Coch+ Cyp2f2+ Fibroblasts	Fibroblasts	IMQ	IMQ_Fibroblasts	-7.232462993	0.302913626
IMQ_1@@_AGGAAATTCATACGAC-1	IMQ_1	7361	2455	1.657383508	F1	Coch+ Cyp2f2+ Fibroblasts	Fibroblasts	IMQ	IMQ_Fibroblasts	-6.704705348	-0.121613296
IMQ_1@@_AGGACGATCAAATGAG-1	IMQ_1	5021	2203	4.321848237	F1	Coch+ Cyp2f2+ Fibroblasts	Fibroblasts	IMQ	IMQ_Fibroblasts	-4.075261703	0.984923561
IMQ_1@@_AGGATAAGTTCACGAT-1	IMQ_1	8323	2964	3.904842004	F1	Coch+ Cyp2f2+ Fibroblasts	Fibroblasts	IMQ	IMQ_Fibroblasts	-5.933139434	0.510661443
IMQ_1@@_AGGATAATCATGCCGG-1	IMQ_1	3533	1618	2.151146335	F1	Coch+ Cyp2f2+ Fibroblasts	Fibroblasts	IMQ	IMQ_Fibroblasts	-5.69412147	0.273284693
IMQ_1@@_AGGATCTGTGGTATGG-1	IMQ_1	8920	3057	3.99103139	F1	Coch+ Cyp2f2+ Fibroblasts	Fibroblasts	IMQ	IMQ_Fibroblasts	-4.141942134	1.592636426
IMQ_1@@_AGGATCTTCCGCTGTT-1	IMQ_1	12479	3236	2.23575607	F1	Coch+ Cyp2f2+ Fibroblasts	Fibroblasts	IMQ	IMQ_Fibroblasts	-6.538052192	2.702019175
IMQ_1@@_AGGCATTCAGCGATTT-1	IMQ_1	8737	2962	1.247567815	F1	Coch+ Cyp2f2+ Fibroblasts	Fibroblasts	IMQ	IMQ_Fibroblasts	-7.954652896	-0.011749367
IMQ_1@@_AGGGAGTAGCATGATA-1	IMQ_1	9727	3177	1.891641822	F1	Coch+ Cyp2f2+ Fibroblasts	Fibroblasts	IMQ	IMQ_Fibroblasts	-7.087219348	0.289211293
IMQ_1@@_AGGGAGTCACCCTGAG-1	IMQ_1	6963	2573	2.743070516	F1	Coch+ Cyp2f2+ Fibroblasts	Fibroblasts	IMQ	IMQ_Fibroblasts	-5.033640494	0.47508206
IMQ_1@@_AGGGAGTGTCCCACGA-1	IMQ_1	10726	3210	3.440238672	F1	Coch+ Cyp2f2+ Fibroblasts	Fibroblasts	IMQ	IMQ_Fibroblasts	-7.521926036	0.461137493
IMQ_1@@_AGGGTCCCACCAAATC-1	IMQ_1	3812	1668	2.833158447	F1	Coch+ Cyp2f2+ Fibroblasts	Fibroblasts	IMQ	IMQ_Fibroblasts	-3.835018983	0.883878907
IMQ_1@@_AGGGTCCTCATACGAC-1	IMQ_1	6631	2606	4.313074951	F1	Coch+ Cyp2f2+ Fibroblasts	Fibroblasts	IMQ	IMQ_Fibroblasts	-4.752064338	1.043368538
IMQ_1@@_AGGGTCCTCTCCTGAC-1	IMQ_1	12710	3571	1.007081039	F1	Coch+ Cyp2f2+ Fibroblasts	Fibroblasts	IMQ	IMQ_Fibroblasts	-6.971087565	1.659057816
IMQ_1@@_AGGGTGAAGTTACTCG-1	IMQ_1	5985	2211	4.294068505	F1	Coch+ Cyp2f2+ Fibroblasts	Fibroblasts	IMQ	IMQ_Fibroblasts	-7.473339667	0.386751493
IMQ_1@@_AGGGTGACACTTGGCG-1	IMQ_1	17927	3787	2.459976572	F1	Coch+ Cyp2f2+ Fibroblasts	Fibroblasts	IMQ	IMQ_Fibroblasts	-7.238222709	0.674777528
IMQ_1@@_AGGGTGAGTTCCATTT-1	IMQ_1	14131	4213	1.599320643	F1	Coch+ Cyp2f2+ Fibroblasts	Fibroblasts	IMQ	IMQ_Fibroblasts	-6.86464416	2.740490635
IMQ_1@@_AGGTAGGGTTCTCCAC-1	IMQ_1	8453	3141	3.052170827	F1	Coch+ Cyp2f2+ Fibroblasts	Fibroblasts	IMQ	IMQ_Fibroblasts	-6.589416137	2.139552792
IMQ_1@@_AGGTCATTCTTACGGA-1	IMQ_1	7400	2328	0.864864865	F1	Coch+ Cyp2f2+ Fibroblasts	Fibroblasts	IMQ	IMQ_Fibroblasts	-6.176099887	0.226362546
IMQ_1@@_AGGTGTTCAGCGTGAA-1	IMQ_1	6986	2256	1.860864586	F1	Coch+ Cyp2f2+ Fibroblasts	Fibroblasts	IMQ	IMQ_Fibroblasts	-6.598205676	2.844117602
IMQ_1@@_AGGTGTTGTCGAGCTC-1	IMQ_1	9278	2877	2.015520586	F1	Coch+ Cyp2f2+ Fibroblasts	Fibroblasts	IMQ	IMQ_Fibroblasts	-5.832076182	0.51129516
IMQ_1@@_AGGTTGTAGTCCGTCG-1	IMQ_1	7675	2522	3.335504886	F1	Coch+ Cyp2f2+ Fibroblasts	Fibroblasts	IMQ	IMQ_Fibroblasts	-7.819805732	-0.210218069
IMQ_1@@_AGTAACCCACTTCCTG-1	IMQ_1	8430	2807	1.459074733	F1	Coch+ Cyp2f2+ Fibroblasts	Fibroblasts	IMQ	IMQ_Fibroblasts	-7.482383838	0.260485073
IMQ_1@@_AGTAACCGTCGCCACA-1	IMQ_1	7040	2865	3.267045455	F1	Coch+ Cyp2f2+ Fibroblasts	Fibroblasts	IMQ	IMQ_Fibroblasts	-4.795212855	0.632633467
IMQ_1@@_AGTAACCGTTGCATGT-1	IMQ_1	4688	2065	1.94112628	F1	Coch+ Cyp2f2+ Fibroblasts	Fibroblasts	IMQ	IMQ_Fibroblasts	-2.981078496	1.219094952
IMQ_1@@_AGTACCATCGGAGATG-1	IMQ_1	7676	2545	2.019280875	F1	Coch+ Cyp2f2+ Fibroblasts	Fibroblasts	IMQ	IMQ_Fibroblasts	-6.559090247	2.964561661
IMQ_1@@_AGTACTGAGTAATCCC-1	IMQ_1	8402	2787	2.475601047	F1	Coch+ Cyp2f2+ Fibroblasts	Fibroblasts	IMQ	IMQ_Fibroblasts	-3.431191554	0.761797865
IMQ_1@@_AGTACTGCACAAACGG-1	IMQ_1	11890	3457	2.371740959	F1	Coch+ Cyp2f2+ Fibroblasts	Fibroblasts	IMQ	IMQ_Fibroblasts	-5.743682494	0.417384108
IMQ_1@@_AGTAGCTTCCACACCT-1	IMQ_1	5477	2169	2.592660215	F1	Coch+ Cyp2f2+ Fibroblasts	Fibroblasts	IMQ	IMQ_Fibroblasts	-8.128715625	1.289293369
IMQ_1@@_AGTAGTCGTCACCGAC-1	IMQ_1	3406	1727	3.581914269	F1	Coch+ Cyp2f2+ Fibroblasts	Fibroblasts	IMQ	IMQ_Fibroblasts	-3.445375314	0.477771481
IMQ_1@@_AGTCAACGTATGCTAC-1	IMQ_1	17918	4097	3.326264092	F1	Coch+ Cyp2f2+ Fibroblasts	Fibroblasts	IMQ	IMQ_Fibroblasts	-7.917728534	0.123251398
IMQ_1@@_AGTCAACGTGAATATG-1	IMQ_1	7222	2500	1.827748546	F1	Coch+ Cyp2f2+ Fibroblasts	Fibroblasts	IMQ	IMQ_Fibroblasts	-6.67463695	0.314586182
IMQ_1@@_AGTCATGAGGAGAGGC-1	IMQ_1	8741	2591	2.574076193	F1	Coch+ Cyp2f2+ Fibroblasts	Fibroblasts	IMQ	IMQ_Fibroblasts	-6.653660407	0.486959894
IMQ_1@@_AGTGATCGTAGCACAG-1	IMQ_1	10423	3080	2.101122518	F1	Coch+ Cyp2f2+ Fibroblasts	Fibroblasts	IMQ	IMQ_Fibroblasts	-7.462144008	-0.031807418
IMQ_1@@_AGTGATCTCCAGCACG-1	IMQ_1	1956	409	5.061349693	F1	Coch+ Cyp2f2+ Fibroblasts	Fibroblasts	IMQ	IMQ_Fibroblasts	-7.060858359	1.175339421
IMQ_1@@_AGTGTTGCAACACAAA-1	IMQ_1	16373	3946	1.691809687	F1	Coch+ Cyp2f2+ Fibroblasts	Fibroblasts	IMQ	IMQ_Fibroblasts	-6.040629973	2.953197916
IMQ_1@@_AGTGTTGCATGACTTG-1	IMQ_1	6024	2261	2.573041169	F1	Coch+ Cyp2f2+ Fibroblasts	Fibroblasts	IMQ	IMQ_Fibroblasts	-5.013609996	0.341183623
IMQ_1@@_AGTGTTGGTTGCGGCT-1	IMQ_1	8636	3133	2.790643817	F1	Coch+ Cyp2f2+ Fibroblasts	Fibroblasts	IMQ	IMQ_Fibroblasts	-4.86299335	1.295797427
IMQ_1@@_AGTGTTGGTTGTGTTG-1	IMQ_1	11192	3113	1.098999285	F1	Coch+ Cyp2f2+ Fibroblasts	Fibroblasts	IMQ	IMQ_Fibroblasts	-8.204862704	-0.468798051
IMQ_1@@_AGTTCCCAGCCTTGAT-1	IMQ_1	9152	2771	2.29458042	F1	Coch+ Cyp2f2+ Fibroblasts	Fibroblasts	IMQ	IMQ_Fibroblasts	-6.899827113	1.396781762
IMQ_1@@_AGTTCCCCAACCGGAA-1	IMQ_1	11038	3119	2.880956695	F1	Coch+ Cyp2f2+ Fibroblasts	Fibroblasts	IMQ	IMQ_Fibroblasts	-6.642023196	2.839762409
IMQ_1@@_AGTTCCCTCCATGATG-1	IMQ_1	9341	3121	2.869071834	F1	Coch+ Cyp2f2+ Fibroblasts	Fibroblasts	IMQ	IMQ_Fibroblasts	-6.831699481	2.64850231
IMQ_1@@_AGTTCGAAGACCTCAT-1	IMQ_1	10238	2978	2.139089666	F1	Coch+ Cyp2f2+ Fibroblasts	Fibroblasts	IMQ	IMQ_Fibroblasts	-6.339147677	0.601276179
IMQ_1@@_AGTTCGAGTCGGCTAC-1	IMQ_1	4009	1985	4.165627338	F1	Coch+ Cyp2f2+ Fibroblasts	Fibroblasts	IMQ	IMQ_Fibroblasts	-4.338220229	0.53530248
IMQ_1@@_ATACCGAAGCCGAACA-1	IMQ_1	3025	1170	0.859504132	F1	Coch+ Cyp2f2+ Fibroblasts	Fibroblasts	IMQ	IMQ_Fibroblasts	-7.559707274	1.523054441
IMQ_1@@_ATACCGAGTCGAACGA-1	IMQ_1	8805	2760	2.634866553	F1	Coch+ Cyp2f2+ Fibroblasts	Fibroblasts	IMQ	IMQ_Fibroblasts	-7.517560115	0.470089575
IMQ_1@@_ATACTTCAGGCTCACC-1	IMQ_1	6369	2328	1.821322029	F1	Coch+ Cyp2f2+ Fibroblasts	Fibroblasts	IMQ	IMQ_Fibroblasts	-4.594258895	0.526401242
IMQ_1@@_ATACTTCCAAGACCGA-1	IMQ_1	7339	2644	4.551028751	F1	Coch+ Cyp2f2+ Fibroblasts	Fibroblasts	IMQ	IMQ_Fibroblasts	-5.68323194	0.548460742
IMQ_1@@_ATACTTCGTCTGTAGT-1	IMQ_1	7215	2691	1.815661816	F1	Coch+ Cyp2f2+ Fibroblasts	Fibroblasts	IMQ	IMQ_Fibroblasts	-6.115373244	0.438517054
IMQ_1@@_ATAGGCTAGGGAGGAC-1	IMQ_1	6931	2379	1.933342952	F1	Coch+ Cyp2f2+ Fibroblasts	Fibroblasts	IMQ	IMQ_Fibroblasts	-2.959575047	0.19157355
IMQ_1@@_ATAGGCTCATCTCCCA-1	IMQ_1	5733	2128	0.924472353	F1	Coch+ Cyp2f2+ Fibroblasts	Fibroblasts	IMQ	IMQ_Fibroblasts	-6.009612193	0.373271902
IMQ_1@@_ATAGGCTTCCCGATCT-1	IMQ_1	8504	2195	1.987300094	F1	Coch+ Cyp2f2+ Fibroblasts	Fibroblasts	IMQ	IMQ_Fibroblasts	-7.227416148	0.057980855
IMQ_1@@_ATATCCTCACATTCGA-1	IMQ_1	7562	2704	2.433218725	F1	Coch+ Cyp2f2+ Fibroblasts	Fibroblasts	IMQ	IMQ_Fibroblasts	-4.453083625	1.178174814
IMQ_1@@_ATCACTTAGACAGTCG-1	IMQ_1	12729	2988	1.437662032	F1	Coch+ Cyp2f2+ Fibroblasts	Fibroblasts	IMQ	IMQ_Fibroblasts	-6.685038199	0.514208456
IMQ_1@@_ATCATTCAGCATGGGT-1	IMQ_1	8760	2770	3.618721461	F1	Coch+ Cyp2f2+ Fibroblasts	Fibroblasts	IMQ	IMQ_Fibroblasts	-5.971952548	1.058198174
IMQ_1@@_ATCCACCAGCGGATCA-1	IMQ_1	5817	2208	3.4038164	F1	Coch+ Cyp2f2+ Fibroblasts	Fibroblasts	IMQ	IMQ_Fibroblasts	-6.449972739	0.282476683
IMQ_1@@_ATCCACCGTCATCCCT-1	IMQ_1	10361	3040	3.049898658	F1	Coch+ Cyp2f2+ Fibroblasts	Fibroblasts	IMQ	IMQ_Fibroblasts	-6.859226336	2.684599598
IMQ_1@@_ATCCATTAGCGACAGT-1	IMQ_1	15755	3738	2.113614725	F1	Coch+ Cyp2f2+ Fibroblasts	Fibroblasts	IMQ	IMQ_Fibroblasts	-7.011707892	0.863499721
IMQ_1@@_ATCCCTGAGATCCCAT-1	IMQ_1	10135	3183	2.298963986	F1	Coch+ Cyp2f2+ Fibroblasts	Fibroblasts	IMQ	IMQ_Fibroblasts	-5.938989749	1.086646159
IMQ_1@@_ATCCTATAGTTACGGG-1	IMQ_1	7224	2310	1.38427464	F1	Coch+ Cyp2f2+ Fibroblasts	Fibroblasts	IMQ	IMQ_Fibroblasts	-6.592791667	1.879451235
IMQ_1@@_ATCGATGAGTCTTCGA-1	IMQ_1	6295	2138	2.71644162	F1	Coch+ Cyp2f2+ Fibroblasts	Fibroblasts	IMQ	IMQ_Fibroblasts	-6.941763034	0.170037438
IMQ_1@@_ATCGATGCAAAGTATG-1	IMQ_1	10351	2949	1.729301517	F1	Coch+ Cyp2f2+ Fibroblasts	Fibroblasts	IMQ	IMQ_Fibroblasts	-8.053091159	0.718353947
IMQ_1@@_ATCGATGCATGAATAG-1	IMQ_1	5901	2170	3.846805626	F1	Coch+ Cyp2f2+ Fibroblasts	Fibroblasts	IMQ	IMQ_Fibroblasts	-5.236401668	0.752977689
IMQ_1@@_ATCGATGGTATCCTTT-1	IMQ_1	5387	2099	2.097642473	F1	Coch+ Cyp2f2+ Fibroblasts	Fibroblasts	IMQ	IMQ_Fibroblasts	-4.890931716	0.382114251
IMQ_1@@_ATCGATGGTGAAGCTG-1	IMQ_1	12380	3595	2.835218094	F1	Coch+ Cyp2f2+ Fibroblasts	Fibroblasts	IMQ	IMQ_Fibroblasts	-5.649044623	0.561249753
IMQ_1@@_ATCGCCTAGACGCATG-1	IMQ_1	13078	3669	3.769689555	F1	Coch+ Cyp2f2+ Fibroblasts	Fibroblasts	IMQ	IMQ_Fibroblasts	-6.365096202	0.496609529
IMQ_1@@_ATCGGATGTTTCGACA-1	IMQ_1	8301	3101	2.21660041	F1	Coch+ Cyp2f2+ Fibroblasts	Fibroblasts	IMQ	IMQ_Fibroblasts	-4.210692039	0.659142752
IMQ_1@@_ATCGGCGAGCGCCTTG-1	IMQ_1	3851	1655	2.259153467	F1	Coch+ Cyp2f2+ Fibroblasts	Fibroblasts	IMQ	IMQ_Fibroblasts	-6.383570304	0.969956835
IMQ_1@@_ATCGGCGCATCTGCGG-1	IMQ_1	7213	2516	2.731179814	F1	Coch+ Cyp2f2+ Fibroblasts	Fibroblasts	IMQ	IMQ_Fibroblasts	-8.202967753	-0.171737893
IMQ_1@@_ATCGTAGAGTGCACCC-1	IMQ_1	8101	2989	1.51833107	F1	Coch+ Cyp2f2+ Fibroblasts	Fibroblasts	IMQ	IMQ_Fibroblasts	-6.887076011	0.357520004
IMQ_1@@_ATCGTAGCAAGTTGGG-1	IMQ_1	10692	3067	1.777029555	F1	Coch+ Cyp2f2+ Fibroblasts	Fibroblasts	IMQ	IMQ_Fibroblasts	-7.360209575	-0.224711204
IMQ_1@@_ATCGTAGTCCTAGCTC-1	IMQ_1	17734	4460	1.928498929	F1	Coch+ Cyp2f2+ Fibroblasts	Fibroblasts	IMQ	IMQ_Fibroblasts	-7.24721252	0.29995348
IMQ_1@@_ATCGTGACAAAGGAGA-1	IMQ_1	4889	2053	3.149928411	F1	Coch+ Cyp2f2+ Fibroblasts	Fibroblasts	IMQ	IMQ_Fibroblasts	-6.268910041	0.372600635
IMQ_1@@_ATCTCTATCGCACGAC-1	IMQ_1	9715	3160	1.677817808	F1	Coch+ Cyp2f2+ Fibroblasts	Fibroblasts	IMQ	IMQ_Fibroblasts	-7.982937922	-0.124280709
IMQ_1@@_ATCTTCACACTTCAAG-1	IMQ_1	11640	3443	4.046391753	F1	Coch+ Cyp2f2+ Fibroblasts	Fibroblasts	IMQ	IMQ_Fibroblasts	-4.176323524	1.241574128
IMQ_1@@_ATGAAAGCAAGGACAC-1	IMQ_1	9670	3156	2.368148914	F1	Coch+ Cyp2f2+ Fibroblasts	Fibroblasts	IMQ	IMQ_Fibroblasts	-6.315352073	1.618366202
IMQ_1@@_ATGAAAGCACGACTAT-1	IMQ_1	8312	2628	3.320500481	F1	Coch+ Cyp2f2+ Fibroblasts	Fibroblasts	IMQ	IMQ_Fibroblasts	-6.533339133	1.196565827
IMQ_1@@_ATGAAAGGTGGGTTGA-1	IMQ_1	8756	2760	2.272727273	F1	Coch+ Cyp2f2+ Fibroblasts	Fibroblasts	IMQ	IMQ_Fibroblasts	-4.076921573	1.462406357
IMQ_1@@_ATGAAAGTCACGTCCT-1	IMQ_1	9887	3096	2.629715788	F1	Coch+ Cyp2f2+ Fibroblasts	Fibroblasts	IMQ	IMQ_Fibroblasts	-7.119870772	0.904779871
IMQ_1@@_ATGACCAAGTTATGGA-1	IMQ_1	8814	2733	1.5203086	F1	Coch+ Cyp2f2+ Fibroblasts	Fibroblasts	IMQ	IMQ_Fibroblasts	-7.571059337	1.571185191
IMQ_1@@_ATGACCAGTTCCTTGC-1	IMQ_1	7315	2627	2.693096377	F1	Coch+ Cyp2f2+ Fibroblasts	Fibroblasts	IMQ	IMQ_Fibroblasts	-6.35354053	0.512427707
IMQ_1@@_ATGAGTCAGCAAGGAA-1	IMQ_1	7859	2686	1.84501845	F1	Coch+ Cyp2f2+ Fibroblasts	Fibroblasts	IMQ	IMQ_Fibroblasts	-6.028429141	0.366876503
IMQ_1@@_ATGAGTCGTCTGTGCG-1	IMQ_1	9051	2861	2.07711855	F1	Coch+ Cyp2f2+ Fibroblasts	Fibroblasts	IMQ	IMQ_Fibroblasts	-7.721052279	0.913676937
IMQ_1@@_ATGATCGAGCTACGTT-1	IMQ_1	9314	2948	1.664161477	F1	Coch+ Cyp2f2+ Fibroblasts	Fibroblasts	IMQ	IMQ_Fibroblasts	-8.273890605	0.372588297
IMQ_1@@_ATGATCGTCGCTTACC-1	IMQ_1	5362	2014	1.230883999	F1	Coch+ Cyp2f2+ Fibroblasts	Fibroblasts	IMQ	IMQ_Fibroblasts	-6.749070754	0.200040748
IMQ_1@@_ATGCATGGTTCGGCGT-1	IMQ_1	8070	2802	2.565055762	F1	Coch+ Cyp2f2+ Fibroblasts	Fibroblasts	IMQ	IMQ_Fibroblasts	-7.163536658	2.16146942
IMQ_1@@_ATGCGATTCTCATAGG-1	IMQ_1	5727	1930	1.676270299	F1	Coch+ Cyp2f2+ Fibroblasts	Fibroblasts	IMQ	IMQ_Fibroblasts	-7.045485606	1.353391608
IMQ_1@@_ATGGAGGGTGTAGCAG-1	IMQ_1	11002	3196	2.108707508	F1	Coch+ Cyp2f2+ Fibroblasts	Fibroblasts	IMQ	IMQ_Fibroblasts	-6.733582606	1.850537976
IMQ_1@@_ATGGATCAGCCTGAGA-1	IMQ_1	10663	3133	1.885022977	F1	Coch+ Cyp2f2+ Fibroblasts	Fibroblasts	IMQ	IMQ_Fibroblasts	-7.124856105	2.411375721
IMQ_1@@_ATGGATCCAGAAGTGC-1	IMQ_1	10935	3031	1.005944216	F1	Coch+ Cyp2f2+ Fibroblasts	Fibroblasts	IMQ	IMQ_Fibroblasts	-6.634220233	1.938299378
IMQ_1@@_ATGGATCGTCTCCCTA-1	IMQ_1	5637	2020	0.922476495	F1	Coch+ Cyp2f2+ Fibroblasts	Fibroblasts	IMQ	IMQ_Fibroblasts	-5.619561305	0.39184763
IMQ_1@@_ATGGATCTCCCATAGA-1	IMQ_1	13289	3575	2.814357739	F1	Coch+ Cyp2f2+ Fibroblasts	Fibroblasts	IMQ	IMQ_Fibroblasts	-6.82600843	-0.246448002
IMQ_1@@_ATGGGTTGTAAGTAGT-1	IMQ_1	9175	2966	3.029972752	F1	Coch+ Cyp2f2+ Fibroblasts	Fibroblasts	IMQ	IMQ_Fibroblasts	-7.336648574	1.768728932
IMQ_1@@_ATGGGTTGTCGGAACA-1	IMQ_1	8897	2958	3.55175902	F1	Coch+ Cyp2f2+ Fibroblasts	Fibroblasts	IMQ	IMQ_Fibroblasts	-6.218260875	0.86429437
IMQ_1@@_ATGGGTTGTCGTGGTC-1	IMQ_1	14743	2934	0.922471681	F1	Coch+ Cyp2f2+ Fibroblasts	Fibroblasts	IMQ	IMQ_Fibroblasts	-6.141828647	0.811519583
IMQ_1@@_ATGGTTGCACAAATGA-1	IMQ_1	6389	2433	1.361715448	F1	Coch+ Cyp2f2+ Fibroblasts	Fibroblasts	IMQ	IMQ_Fibroblasts	-3.920205226	1.532580455
IMQ_1@@_ATGTCCCGTTAACCTG-1	IMQ_1	6949	2668	2.719815801	F1	Coch+ Cyp2f2+ Fibroblasts	Fibroblasts	IMQ	IMQ_Fibroblasts	-5.595096221	1.171659549
IMQ_1@@_ATGTCTTAGTTTAGGA-1	IMQ_1	7061	2037	1.586177595	F1	Coch+ Cyp2f2+ Fibroblasts	Fibroblasts	IMQ	IMQ_Fibroblasts	-6.431466689	1.045556029
IMQ_1@@_ATGTCTTCAATGCTCA-1	IMQ_1	5658	1872	0.547896783	F1	Coch+ Cyp2f2+ Fibroblasts	Fibroblasts	IMQ	IMQ_Fibroblasts	-7.552397361	1.061915715
IMQ_1@@_ATTACTCAGGACTGGT-1	IMQ_1	10152	2935	1.290386131	F1	Coch+ Cyp2f2+ Fibroblasts	Fibroblasts	IMQ	IMQ_Fibroblasts	-6.674787154	0.536502798
IMQ_1@@_ATTCACTCATAGGCGA-1	IMQ_1	4924	1818	5.138099106	F1	Coch+ Cyp2f2+ Fibroblasts	Fibroblasts	IMQ	IMQ_Fibroblasts	-8.282889476	0.251595189
IMQ_1@@_ATTCAGGAGCTTCATG-1	IMQ_1	6769	2370	2.260304329	F1	Coch+ Cyp2f2+ Fibroblasts	Fibroblasts	IMQ	IMQ_Fibroblasts	-6.724125495	1.311292728
IMQ_1@@_ATTCCATGTTGCTTGA-1	IMQ_1	9391	3031	2.459801938	F1	Coch+ Cyp2f2+ Fibroblasts	Fibroblasts	IMQ	IMQ_Fibroblasts	-6.58850204	0.672326048
IMQ_1@@_ATTCCATTCGTGTGAT-1	IMQ_1	14248	3812	2.491577765	F1	Coch+ Cyp2f2+ Fibroblasts	Fibroblasts	IMQ	IMQ_Fibroblasts	-6.65874063	0.798718532
IMQ_1@@_ATTCCTACAACTGTGT-1	IMQ_1	14281	3392	1.603529165	F1	Coch+ Cyp2f2+ Fibroblasts	Fibroblasts	IMQ	IMQ_Fibroblasts	-7.075921645	-0.318272303
IMQ_1@@_ATTCGTTGTGCAATAA-1	IMQ_1	9714	3005	3.026559605	F1	Coch+ Cyp2f2+ Fibroblasts	Fibroblasts	IMQ	IMQ_Fibroblasts	-6.052744498	0.532232304
IMQ_1@@_ATTCGTTGTTAGAAGT-1	IMQ_1	6816	2568	1.892605634	F1	Coch+ Cyp2f2+ Fibroblasts	Fibroblasts	IMQ	IMQ_Fibroblasts	-3.892951598	1.587460955
IMQ_1@@_ATTCTACGTCTCGGAC-1	IMQ_1	13945	3661	2.839727501	F1	Coch+ Cyp2f2+ Fibroblasts	Fibroblasts	IMQ	IMQ_Fibroblasts	-4.975982299	0.593368431
IMQ_1@@_ATTCTACTCGGTAACT-1	IMQ_1	3667	1485	0.709026452	F1	Coch+ Cyp2f2+ Fibroblasts	Fibroblasts	IMQ	IMQ_Fibroblasts	-5.990853419	3.194009264
IMQ_1@@_ATTCTTGGTTCAAGGG-1	IMQ_1	8681	3218	1.854625043	F1	Coch+ Cyp2f2+ Fibroblasts	Fibroblasts	IMQ	IMQ_Fibroblasts	-6.624790778	0.303151568
IMQ_1@@_ATTGGGTAGTGCGTCC-1	IMQ_1	8362	2709	2.894044487	F1	Coch+ Cyp2f2+ Fibroblasts	Fibroblasts	IMQ	IMQ_Fibroblasts	-5.015050998	0.426659246
IMQ_1@@_ATTGGGTCAACGCCCA-1	IMQ_1	15527	4209	3.020544857	F1	Coch+ Cyp2f2+ Fibroblasts	Fibroblasts	IMQ	IMQ_Fibroblasts	-5.367087474	0.905448397
IMQ_1@@_ATTGGGTGTGATTCTG-1	IMQ_1	13964	3805	1.310512747	F1	Coch+ Cyp2f2+ Fibroblasts	Fibroblasts	IMQ	IMQ_Fibroblasts	-7.944454303	0.316182276
IMQ_1@@_ATTGTTCGTTGGGATG-1	IMQ_1	8562	2964	1.927119832	F1	Coch+ Cyp2f2+ Fibroblasts	Fibroblasts	IMQ	IMQ_Fibroblasts	-6.508348098	0.703918656
IMQ_1@@_ATTGTTCTCTTCTGGC-1	IMQ_1	8963	2858	2.967756332	F1	Coch+ Cyp2f2+ Fibroblasts	Fibroblasts	IMQ	IMQ_Fibroblasts	-6.525706878	1.929726084
IMQ_1@@_ATTTCTGAGCACTCAT-1	IMQ_1	3645	1501	1.563786008	F1	Coch+ Cyp2f2+ Fibroblasts	Fibroblasts	IMQ	IMQ_Fibroblasts	-6.431311717	2.546802004
IMQ_1@@_ATTTCTGGTATCCTCC-1	IMQ_1	12192	3287	1.771653543	F1	Coch+ Cyp2f2+ Fibroblasts	Fibroblasts	IMQ	IMQ_Fibroblasts	-7.927600017	0.405070861
IMQ_1@@_CAAAGAATCGGCCTTT-1	IMQ_1	8350	2885	3.161676647	F1	Coch+ Cyp2f2+ Fibroblasts	Fibroblasts	IMQ	IMQ_Fibroblasts	-6.604514709	1.462018331
IMQ_1@@_CAACAACTCTCTGAGA-1	IMQ_1	9069	2890	0.970338516	F1	Coch+ Cyp2f2+ Fibroblasts	Fibroblasts	IMQ	IMQ_Fibroblasts	-6.822486033	0.289395829
IMQ_1@@_CAACCAAGTTGGCCGT-1	IMQ_1	11689	3038	3.687227308	F1	Coch+ Cyp2f2+ Fibroblasts	Fibroblasts	IMQ	IMQ_Fibroblasts	-6.871939292	2.607406576
IMQ_1@@_CAACCAATCTCAGGCG-1	IMQ_1	12043	3379	3.421074483	F1	Coch+ Cyp2f2+ Fibroblasts	Fibroblasts	IMQ	IMQ_Fibroblasts	-6.774562945	2.440324982
IMQ_1@@_CAACCTCAGTATTAGG-1	IMQ_1	5736	2261	2.179218968	F1	Coch+ Cyp2f2+ Fibroblasts	Fibroblasts	IMQ	IMQ_Fibroblasts	-4.150675883	1.639704903
IMQ_1@@_CAACGGCCACTATCCC-1	IMQ_1	9013	2896	1.875069344	F1	Coch+ Cyp2f2+ Fibroblasts	Fibroblasts	IMQ	IMQ_Fibroblasts	-6.490227332	3.032633265
IMQ_1@@_CAACGGCGTCCCTAAA-1	IMQ_1	563	389	3.197158082	F1	Coch+ Cyp2f2+ Fibroblasts	Fibroblasts	IMQ	IMQ_Fibroblasts	-2.950172296	0.255222787
IMQ_1@@_CAACGGCGTCTTTCTA-1	IMQ_1	5927	2286	3.52623587	F1	Coch+ Cyp2f2+ Fibroblasts	Fibroblasts	IMQ	IMQ_Fibroblasts	-6.495576491	0.247248014
IMQ_1@@_CAAGAGGGTACATTGC-1	IMQ_1	6284	2582	3.91470401	F1	Coch+ Cyp2f2+ Fibroblasts	Fibroblasts	IMQ	IMQ_Fibroblasts	-4.233471503	0.539896568
IMQ_1@@_CAAGCTAAGTAGCTCT-1	IMQ_1	8352	2812	1.448754789	F1	Coch+ Cyp2f2+ Fibroblasts	Fibroblasts	IMQ	IMQ_Fibroblasts	-7.621801486	-0.113632011
IMQ_1@@_CAAGGGATCAATGTCG-1	IMQ_1	6709	2583	1.773736772	F1	Coch+ Cyp2f2+ Fibroblasts	Fibroblasts	IMQ	IMQ_Fibroblasts	-4.238758674	0.642457267
IMQ_1@@_CAATACGGTCCCTCAT-1	IMQ_1	5964	2298	1.475519785	F1	Coch+ Cyp2f2+ Fibroblasts	Fibroblasts	IMQ	IMQ_Fibroblasts	-7.448286166	0.449482401
IMQ_1@@_CAATCGAGTTCAGCGC-1	IMQ_1	9783	2948	1.287948482	F1	Coch+ Cyp2f2+ Fibroblasts	Fibroblasts	IMQ	IMQ_Fibroblasts	-7.608806243	0.827006539
IMQ_1@@_CAATGACGTACGACTT-1	IMQ_1	9829	2864	1.526096246	F1	Coch+ Cyp2f2+ Fibroblasts	Fibroblasts	IMQ	IMQ_Fibroblasts	-6.125147929	0.517431875
IMQ_1@@_CAATGACGTTTACGAC-1	IMQ_1	5247	2405	1.905850962	F1	Coch+ Cyp2f2+ Fibroblasts	Fibroblasts	IMQ	IMQ_Fibroblasts	-5.43212091	0.885069688
IMQ_1@@_CACAACAAGACAACAT-1	IMQ_1	13709	3854	2.990736013	F1	Coch+ Cyp2f2+ Fibroblasts	Fibroblasts	IMQ	IMQ_Fibroblasts	-5.553232303	0.634307524
IMQ_1@@_CACAACACAGACCTAT-1	IMQ_1	8293	2799	2.785481732	F1	Coch+ Cyp2f2+ Fibroblasts	Fibroblasts	IMQ	IMQ_Fibroblasts	-7.800431361	0.102337708
IMQ_1@@_CACAACACATGACAAA-1	IMQ_1	12971	3756	2.405365816	F1	Coch+ Cyp2f2+ Fibroblasts	Fibroblasts	IMQ	IMQ_Fibroblasts	-6.617198577	0.233933886
IMQ_1@@_CACAACATCAAAGGTA-1	IMQ_1	11162	3259	0.421071493	F1	Coch+ Cyp2f2+ Fibroblasts	Fibroblasts	IMQ	IMQ_Fibroblasts	-7.939393153	-0.627757678
IMQ_1@@_CACAACATCAAATGCC-1	IMQ_1	6273	2395	2.231787024	F1	Coch+ Cyp2f2+ Fibroblasts	Fibroblasts	IMQ	IMQ_Fibroblasts	-4.234215369	0.588461598
IMQ_1@@_CACAGATCACACAGAG-1	IMQ_1	25377	4739	1.146707649	F1	Coch+ Cyp2f2+ Fibroblasts	Fibroblasts	IMQ	IMQ_Fibroblasts	-6.645008197	-0.109719279
IMQ_1@@_CACAGATCAGGAATCG-1	IMQ_1	6760	2361	1.582840237	F1	Coch+ Cyp2f2+ Fibroblasts	Fibroblasts	IMQ	IMQ_Fibroblasts	-7.004509082	2.340765436
IMQ_1@@_CACAGATCATACAGCT-1	IMQ_1	9631	3061	1.484788703	F1	Coch+ Cyp2f2+ Fibroblasts	Fibroblasts	IMQ	IMQ_Fibroblasts	-5.97323524	0.535134991
IMQ_1@@_CACAGATGTAACAGGC-1	IMQ_1	9773	2912	2.6501586	F1	Coch+ Cyp2f2+ Fibroblasts	Fibroblasts	IMQ	IMQ_Fibroblasts	-6.343233218	0.34384503
IMQ_1@@_CACAGATTCACAACCA-1	IMQ_1	19214	4489	2.144269803	F1	Coch+ Cyp2f2+ Fibroblasts	Fibroblasts	IMQ	IMQ_Fibroblasts	-7.016390433	0.604696174
IMQ_1@@_CACAGGCAGTCGTCTA-1	IMQ_1	10330	2875	2.623426912	F1	Coch+ Cyp2f2+ Fibroblasts	Fibroblasts	IMQ	IMQ_Fibroblasts	-7.660781016	0.857414683
IMQ_1@@_CACAGGCCATCTTTCA-1	IMQ_1	10564	3365	2.962892844	F1	Coch+ Cyp2f2+ Fibroblasts	Fibroblasts	IMQ	IMQ_Fibroblasts	-5.504762759	0.460669597
IMQ_1@@_CACAGGCTCTGTGCAA-1	IMQ_1	4807	1868	3.120449345	F1	Coch+ Cyp2f2+ Fibroblasts	Fibroblasts	IMQ	IMQ_Fibroblasts	-6.636297812	2.053482731
IMQ_1@@_CACATGATCTCATAGG-1	IMQ_1	9297	2894	1.925352264	F1	Coch+ Cyp2f2+ Fibroblasts	Fibroblasts	IMQ	IMQ_Fibroblasts	-6.098078361	0.251516183
IMQ_1@@_CACCGTTGTGCCCGTA-1	IMQ_1	6607	2530	2.815196004	F1	Coch+ Cyp2f2+ Fibroblasts	Fibroblasts	IMQ	IMQ_Fibroblasts	-4.89419805	0.530046244
IMQ_1@@_CACGAATAGTGGATAT-1	IMQ_1	4489	2131	1.871240811	F1	Coch+ Cyp2f2+ Fibroblasts	Fibroblasts	IMQ	IMQ_Fibroblasts	-3.107947459	0.428317269
IMQ_1@@_CACGTGGCAATCTCGA-1	IMQ_1	9377	2928	1.994241229	F1	Coch+ Cyp2f2+ Fibroblasts	Fibroblasts	IMQ	IMQ_Fibroblasts	-6.816833606	0.259985318
IMQ_1@@_CACGTGGCAGCGCGTT-1	IMQ_1	8414	2991	1.913477537	F1	Coch+ Cyp2f2+ Fibroblasts	Fibroblasts	IMQ	IMQ_Fibroblasts	-5.741538634	0.385154386
IMQ_1@@_CACGTGGTCCAACCGG-1	IMQ_1	2695	1337	0.927643785	F1	Coch+ Cyp2f2+ Fibroblasts	Fibroblasts	IMQ	IMQ_Fibroblasts	-6.271148314	0.79827865
IMQ_1@@_CACGTGGTCTTCGACC-1	IMQ_1	6281	2435	0.700525394	F1	Coch+ Cyp2f2+ Fibroblasts	Fibroblasts	IMQ	IMQ_Fibroblasts	-7.462024322	0.749911805
IMQ_1@@_CACGTTCTCCTCACGT-1	IMQ_1	8050	2773	2.335403727	F1	Coch+ Cyp2f2+ Fibroblasts	Fibroblasts	IMQ	IMQ_Fibroblasts	-5.472951522	0.698020001
IMQ_1@@_CACTAAGGTATGGTTC-1	IMQ_1	20925	4311	1.925925926	F1	Coch+ Cyp2f2+ Fibroblasts	Fibroblasts	IMQ	IMQ_Fibroblasts	-7.952041736	-0.207533491
IMQ_1@@_CACTAAGTCTCATAGG-1	IMQ_1	4826	2157	2.009946125	F1	Coch+ Cyp2f2+ Fibroblasts	Fibroblasts	IMQ	IMQ_Fibroblasts	-5.45958673	0.49099942
IMQ_1@@_CACTAAGTCTGTGCTC-1	IMQ_1	6982	2648	3.69521627	F1	Coch+ Cyp2f2+ Fibroblasts	Fibroblasts	IMQ	IMQ_Fibroblasts	-6.212689986	0.557742198
IMQ_1@@_CACTGAATCGTTAGAC-1	IMQ_1	6881	2246	2.194448481	F1	Coch+ Cyp2f2+ Fibroblasts	Fibroblasts	IMQ	IMQ_Fibroblasts	-4.344628444	0.824034293
IMQ_1@@_CACTGTCGTGTTCCTC-1	IMQ_1	7278	2552	2.885408079	F1	Coch+ Cyp2f2+ Fibroblasts	Fibroblasts	IMQ	IMQ_Fibroblasts	-6.603592029	1.848356446
IMQ_1@@_CACTTCGGTCGTTCAA-1	IMQ_1	14595	3176	3.083247688	F1	Coch+ Cyp2f2+ Fibroblasts	Fibroblasts	IMQ	IMQ_Fibroblasts	-7.247589698	0.312007745
IMQ_1@@_CACTTCGTCTTCTCAA-1	IMQ_1	6833	2437	1.87326211	F1	Coch+ Cyp2f2+ Fibroblasts	Fibroblasts	IMQ	IMQ_Fibroblasts	-4.376773467	0.379598161
IMQ_1@@_CAGATACCAACCTAAC-1	IMQ_1	9209	2921	3.38799001	F1	Coch+ Cyp2f2+ Fibroblasts	Fibroblasts	IMQ	IMQ_Fibroblasts	-7.302119365	0.695150812
IMQ_1@@_CAGATACGTAGTCTTG-1	IMQ_1	9046	2896	3.294273712	F1	Coch+ Cyp2f2+ Fibroblasts	Fibroblasts	IMQ	IMQ_Fibroblasts	-8.409232249	0.209428032
IMQ_1@@_CAGCACGCATGGAATA-1	IMQ_1	7995	2642	1.926203877	F1	Coch+ Cyp2f2+ Fibroblasts	Fibroblasts	IMQ	IMQ_Fibroblasts	-5.752263656	0.430920919
IMQ_1@@_CAGCAGCGTGCTCTCT-1	IMQ_1	7158	2344	1.480860576	F1	Coch+ Cyp2f2+ Fibroblasts	Fibroblasts	IMQ	IMQ_Fibroblasts	-6.719138255	-0.229023151
IMQ_1@@_CAGCAGCTCTGAGTCA-1	IMQ_1	13744	3572	2.088183935	F1	Coch+ Cyp2f2+ Fibroblasts	Fibroblasts	IMQ	IMQ_Fibroblasts	-6.693268886	0.697411438
IMQ_1@@_CAGCGTGAGGGTCAAC-1	IMQ_1	10756	3209	3.216809223	F1	Coch+ Cyp2f2+ Fibroblasts	Fibroblasts	IMQ	IMQ_Fibroblasts	-7.970359912	0.67866381
IMQ_1@@_CAGCGTGCAGGGACTA-1	IMQ_1	10670	3073	1.340206186	F1	Coch+ Cyp2f2+ Fibroblasts	Fibroblasts	IMQ	IMQ_Fibroblasts	-7.121085277	2.286106547
IMQ_1@@_CAGGCCACAGGAGGTT-1	IMQ_1	6890	2564	2.235123367	F1	Coch+ Cyp2f2+ Fibroblasts	Fibroblasts	IMQ	IMQ_Fibroblasts	-6.588386168	2.964662989
IMQ_1@@_CAGGGCTGTTGATCGT-1	IMQ_1	7538	2483	1.684797028	F1	Coch+ Cyp2f2+ Fibroblasts	Fibroblasts	IMQ	IMQ_Fibroblasts	-6.949466815	1.296243628
IMQ_1@@_CAGGTATGTAGGGTAC-1	IMQ_1	7461	2651	3.176517893	F1	Coch+ Cyp2f2+ Fibroblasts	Fibroblasts	IMQ	IMQ_Fibroblasts	-5.137070289	0.833388646
IMQ_1@@_CAGTGCGCAGCTAACT-1	IMQ_1	9999	2862	2.00020002	F1	Coch+ Cyp2f2+ Fibroblasts	Fibroblasts	IMQ	IMQ_Fibroblasts	-7.310834994	1.400601824
IMQ_1@@_CAGTGCGCATCCCGTT-1	IMQ_1	3234	1365	2.133580705	F1	Coch+ Cyp2f2+ Fibroblasts	Fibroblasts	IMQ	IMQ_Fibroblasts	-8.022663226	-0.393703202
IMQ_1@@_CAGTGCGTCACCCTGT-1	IMQ_1	6757	2154	0.79917123	F1	Coch+ Cyp2f2+ Fibroblasts	Fibroblasts	IMQ	IMQ_Fibroblasts	-6.633689513	0.664791544
IMQ_1@@_CAGTTAGCAGCGTGCT-1	IMQ_1	6679	2395	3.698158407	F1	Coch+ Cyp2f2+ Fibroblasts	Fibroblasts	IMQ	IMQ_Fibroblasts	-7.154113402	0.520964225
IMQ_1@@_CAGTTAGGTATACAGA-1	IMQ_1	7357	2474	1.685469621	F1	Coch+ Cyp2f2+ Fibroblasts	Fibroblasts	IMQ	IMQ_Fibroblasts	-7.110639205	2.438373526
IMQ_1@@_CAGTTCCAGAATTGCA-1	IMQ_1	7279	2715	2.692677566	F1	Coch+ Cyp2f2+ Fibroblasts	Fibroblasts	IMQ	IMQ_Fibroblasts	-4.215576758	0.999153336
IMQ_1@@_CATACAGGTATGAGAT-1	IMQ_1	5827	2662	1.596018534	F1	Coch+ Cyp2f2+ Fibroblasts	Fibroblasts	IMQ	IMQ_Fibroblasts	-3.890091529	0.861086925
IMQ_1@@_CATAGACTCCACACCT-1	IMQ_1	10305	3208	1.746724891	F1	Coch+ Cyp2f2+ Fibroblasts	Fibroblasts	IMQ	IMQ_Fibroblasts	-6.530634513	2.014340122
IMQ_1@@_CATCAAGAGTTTCGGT-1	IMQ_1	8198	2990	2.18345938	F1	Coch+ Cyp2f2+ Fibroblasts	Fibroblasts	IMQ	IMQ_Fibroblasts	-4.052568545	0.930690964
IMQ_1@@_CATCAAGTCGACATTG-1	IMQ_1	9381	2856	2.85683829	F1	Coch+ Cyp2f2+ Fibroblasts	Fibroblasts	IMQ	IMQ_Fibroblasts	-7.2748171	0.473498364
IMQ_1@@_CATCCACGTTGTGTAC-1	IMQ_1	5198	2009	2.86648711	F1	Coch+ Cyp2f2+ Fibroblasts	Fibroblasts	IMQ	IMQ_Fibroblasts	-5.121880164	0.546950658
IMQ_1@@_CATCGGGAGCTGGCTC-1	IMQ_1	6013	2346	2.577748212	F1	Coch+ Cyp2f2+ Fibroblasts	Fibroblasts	IMQ	IMQ_Fibroblasts	-6.597459903	0.212340345
IMQ_1@@_CATCGTCAGGCACTCC-1	IMQ_1	16655	3542	2.359651756	F1	Coch+ Cyp2f2+ Fibroblasts	Fibroblasts	IMQ	IMQ_Fibroblasts	-6.221861949	1.05300947
IMQ_1@@_CATGAGTAGGACTGGT-1	IMQ_1	6293	2679	2.606070237	F1	Coch+ Cyp2f2+ Fibroblasts	Fibroblasts	IMQ	IMQ_Fibroblasts	-3.511438718	0.517787298
IMQ_1@@_CATGAGTGTCGGCTAC-1	IMQ_1	7642	2481	1.544098404	F1	Coch+ Cyp2f2+ Fibroblasts	Fibroblasts	IMQ	IMQ_Fibroblasts	-7.676625361	0.309937378
IMQ_1@@_CATGCAAGTGCAACGA-1	IMQ_1	834	546	2.398081535	F1	Coch+ Cyp2f2+ Fibroblasts	Fibroblasts	IMQ	IMQ_Fibroblasts	-2.912171474	0.238369813
IMQ_1@@_CATGCAATCGGTATGT-1	IMQ_1	7746	2942	4.66046992	F1	Coch+ Cyp2f2+ Fibroblasts	Fibroblasts	IMQ	IMQ_Fibroblasts	-5.04586803	1.085309227
IMQ_1@@_CATGCCTAGTAAACAC-1	IMQ_1	4829	2050	1.801615241	F1	Coch+ Cyp2f2+ Fibroblasts	Fibroblasts	IMQ	IMQ_Fibroblasts	-6.672044864	2.979827841
IMQ_1@@_CATGCGGAGATAGGGA-1	IMQ_1	11946	3660	3.20609409	F1	Coch+ Cyp2f2+ Fibroblasts	Fibroblasts	IMQ	IMQ_Fibroblasts	-7.450381865	2.282754143
IMQ_1@@_CATGCTCCAATAACGA-1	IMQ_1	8318	2408	2.416446261	F1	Coch+ Cyp2f2+ Fibroblasts	Fibroblasts	IMQ	IMQ_Fibroblasts	-7.432557216	2.383782347
IMQ_1@@_CATGCTCGTCTTACAG-1	IMQ_1	4559	1850	2.807633253	F1	Coch+ Cyp2f2+ Fibroblasts	Fibroblasts	IMQ	IMQ_Fibroblasts	-8.182527652	0.398650726
IMQ_1@@_CATGGATCATCATTTC-1	IMQ_1	7632	2901	2.266771488	F1	Coch+ Cyp2f2+ Fibroblasts	Fibroblasts	IMQ	IMQ_Fibroblasts	-5.390512099	0.611377915
IMQ_1@@_CATGGATTCTCCAATT-1	IMQ_1	8338	3032	2.530582874	F1	Coch+ Cyp2f2+ Fibroblasts	Fibroblasts	IMQ	IMQ_Fibroblasts	-5.213659396	0.600380083
IMQ_1@@_CATTCATGTACCGGAA-1	IMQ_1	7514	2416	2.92786798	F1	Coch+ Cyp2f2+ Fibroblasts	Fibroblasts	IMQ	IMQ_Fibroblasts	-3.108969321	0.377398153
IMQ_1@@_CATTCCGAGCACACCC-1	IMQ_1	20207	3986	1.509377938	F1	Coch+ Cyp2f2+ Fibroblasts	Fibroblasts	IMQ	IMQ_Fibroblasts	-6.341389766	-0.145155537
IMQ_1@@_CATTCCGAGGGTCTTT-1	IMQ_1	11750	3314	2.544680851	F1	Coch+ Cyp2f2+ Fibroblasts	Fibroblasts	IMQ	IMQ_Fibroblasts	-6.184094539	1.349501808
IMQ_1@@_CATTCCGCAATTCTTC-1	IMQ_1	8020	2893	3.765586035	F1	Coch+ Cyp2f2+ Fibroblasts	Fibroblasts	IMQ	IMQ_Fibroblasts	-4.680455317	1.134739717
IMQ_1@@_CATTGAGTCATACAGC-1	IMQ_1	7985	2307	1.014402004	F1	Coch+ Cyp2f2+ Fibroblasts	Fibroblasts	IMQ	IMQ_Fibroblasts	-6.756881347	2.05819579
IMQ_1@@_CATTGTTGTCCGGATC-1	IMQ_1	6841	2350	0.833211519	F1	Coch+ Cyp2f2+ Fibroblasts	Fibroblasts	IMQ	IMQ_Fibroblasts	-6.42693006	2.973200758
IMQ_1@@_CCAATGACAGGTGGAT-1	IMQ_1	7856	2806	2.647657841	F1	Coch+ Cyp2f2+ Fibroblasts	Fibroblasts	IMQ	IMQ_Fibroblasts	-6.478250613	0.278119584
IMQ_1@@_CCACAAAAGGGCCAAT-1	IMQ_1	8667	3056	2.849890389	F1	Coch+ Cyp2f2+ Fibroblasts	Fibroblasts	IMQ	IMQ_Fibroblasts	-6.541083922	0.226474305
IMQ_1@@_CCACCATGTCCTACAA-1	IMQ_1	5705	2253	3.207712533	F1	Coch+ Cyp2f2+ Fibroblasts	Fibroblasts	IMQ	IMQ_Fibroblasts	-7.897123446	-0.242007744
IMQ_1@@_CCACGAGGTACGCTAT-1	IMQ_1	5767	2326	3.502687706	F1	Coch+ Cyp2f2+ Fibroblasts	Fibroblasts	IMQ	IMQ_Fibroblasts	-6.485293975	0.302136679
IMQ_1@@_CCACGAGTCACGGGCT-1	IMQ_1	7573	2538	3.32761125	F1	Coch+ Cyp2f2+ Fibroblasts	Fibroblasts	IMQ	IMQ_Fibroblasts	-4.770983806	1.172581037
IMQ_1@@_CCACGTTCACACACTA-1	IMQ_1	6384	2558	2.020676692	F1	Coch+ Cyp2f2+ Fibroblasts	Fibroblasts	IMQ	IMQ_Fibroblasts	-2.998127332	0.182601144
IMQ_1@@_CCACTTGCAGAGCTAG-1	IMQ_1	7055	2363	1.50248051	F1	Coch+ Cyp2f2+ Fibroblasts	Fibroblasts	IMQ	IMQ_Fibroblasts	-6.426323047	-0.40732495
IMQ_1@@_CCACTTGTCGATTCCC-1	IMQ_1	10439	3415	2.557716256	F1	Coch+ Cyp2f2+ Fibroblasts	Fibroblasts	IMQ	IMQ_Fibroblasts	-6.785885921	2.704966744
IMQ_1@@_CCATAAGCATATGGCT-1	IMQ_1	4980	2102	2.590361446	F1	Coch+ Cyp2f2+ Fibroblasts	Fibroblasts	IMQ	IMQ_Fibroblasts	-3.564416518	0.9379855
IMQ_1@@_CCATAAGGTCCGTTTC-1	IMQ_1	7792	2587	1.283367556	F1	Coch+ Cyp2f2+ Fibroblasts	Fibroblasts	IMQ	IMQ_Fibroblasts	-7.185699096	-0.14295734
IMQ_1@@_CCATCACCACCGTACG-1	IMQ_1	6686	2286	1.166616811	F1	Coch+ Cyp2f2+ Fibroblasts	Fibroblasts	IMQ	IMQ_Fibroblasts	-6.965209117	1.656936486
IMQ_1@@_CCCATTGAGAGTGACC-1	IMQ_1	10344	2843	1.730471771	F1	Coch+ Cyp2f2+ Fibroblasts	Fibroblasts	IMQ	IMQ_Fibroblasts	-6.221327415	0.560262521
IMQ_1@@_CCCATTGCAAGACCGA-1	IMQ_1	9385	3109	1.108151305	F1	Coch+ Cyp2f2+ Fibroblasts	Fibroblasts	IMQ	IMQ_Fibroblasts	-5.84638082	1.267672022
IMQ_1@@_CCCATTGGTAGTCGGA-1	IMQ_1	6069	2096	2.899983523	F1	Coch+ Cyp2f2+ Fibroblasts	Fibroblasts	IMQ	IMQ_Fibroblasts	-7.577142348	0.304752489
IMQ_1@@_CCCATTGGTGCAACGA-1	IMQ_1	11071	3233	0.939391202	F1	Coch+ Cyp2f2+ Fibroblasts	Fibroblasts	IMQ	IMQ_Fibroblasts	-6.67365705	0.416137477
IMQ_1@@_CCCGGAAAGACCCTTA-1	IMQ_1	5139	2178	1.98482195	F1	Coch+ Cyp2f2+ Fibroblasts	Fibroblasts	IMQ	IMQ_Fibroblasts	-2.916198602	0.323348304
IMQ_1@@_CCCGGAAAGCTGACAG-1	IMQ_1	9504	3278	2.083333333	F1	Coch+ Cyp2f2+ Fibroblasts	Fibroblasts	IMQ	IMQ_Fibroblasts	-4.953902831	0.603578766
IMQ_1@@_CCCGGAAAGTGGTGAC-1	IMQ_1	15634	3668	1.848535244	F1	Coch+ Cyp2f2+ Fibroblasts	Fibroblasts	IMQ	IMQ_Fibroblasts	-6.236068358	0.85682555
IMQ_1@@_CCCGGAACACTACAGT-1	IMQ_1	10272	3128	6.142912773	F1	Coch+ Cyp2f2+ Fibroblasts	Fibroblasts	IMQ	IMQ_Fibroblasts	-6.722239127	0.678095897
IMQ_1@@_CCCTAACAGGGACTGT-1	IMQ_1	5120	2134	2.51953125	F1	Coch+ Cyp2f2+ Fibroblasts	Fibroblasts	IMQ	IMQ_Fibroblasts	-3.129226317	0.273823221
IMQ_1@@_CCCTCAACAACTGAAA-1	IMQ_1	7011	2759	1.540436457	F1	Coch+ Cyp2f2+ Fibroblasts	Fibroblasts	IMQ	IMQ_Fibroblasts	-4.384041896	0.74795117
IMQ_1@@_CCCTCAAGTCGGATTT-1	IMQ_1	5201	2206	4.710632571	F1	Coch+ Cyp2f2+ Fibroblasts	Fibroblasts	IMQ	IMQ_Fibroblasts	-4.605585685	1.064854105
IMQ_1@@_CCGAACGGTTCGTTCC-1	IMQ_1	15574	3807	2.02902273	F1	Coch+ Cyp2f2+ Fibroblasts	Fibroblasts	IMQ	IMQ_Fibroblasts	-7.286241641	1.874709328
IMQ_1@@_CCGAACGTCTATCCAT-1	IMQ_1	4469	2007	2.729917207	F1	Coch+ Cyp2f2+ Fibroblasts	Fibroblasts	IMQ	IMQ_Fibroblasts	-3.255742421	0.30928125
IMQ_1@@_CCGATGGCAACAGATA-1	IMQ_1	5294	2087	0.661125803	F1	Coch+ Cyp2f2+ Fibroblasts	Fibroblasts	IMQ	IMQ_Fibroblasts	-6.596669784	0.990453442
IMQ_1@@_CCGATGGCAGCACGAA-1	IMQ_1	7352	2433	2.094668118	F1	Coch+ Cyp2f2+ Fibroblasts	Fibroblasts	IMQ	IMQ_Fibroblasts	-7.210260978	0.282485326
IMQ_1@@_CCGATGGGTGACTATC-1	IMQ_1	6224	2340	1.670951157	F1	Coch+ Cyp2f2+ Fibroblasts	Fibroblasts	IMQ	IMQ_Fibroblasts	-6.265120139	0.690454264
IMQ_1@@_CCGCAAGAGCATCTTG-1	IMQ_1	6560	2376	1.798780488	F1	Coch+ Cyp2f2+ Fibroblasts	Fibroblasts	IMQ	IMQ_Fibroblasts	-5.184274783	0.264803966
IMQ_1@@_CCGCAAGAGTCGCTAT-1	IMQ_1	11114	2933	2.393377722	F1	Coch+ Cyp2f2+ Fibroblasts	Fibroblasts	IMQ	IMQ_Fibroblasts	-6.263678184	0.081022998
IMQ_1@@_CCGCAAGGTCCAGAAG-1	IMQ_1	6243	2568	4.132628544	F1	Coch+ Cyp2f2+ Fibroblasts	Fibroblasts	IMQ	IMQ_Fibroblasts	-6.551784625	0.322684725
IMQ_1@@_CCGGACAAGTAGTGCG-1	IMQ_1	7263	2756	2.588462068	F1	Coch+ Cyp2f2+ Fibroblasts	Fibroblasts	IMQ	IMQ_Fibroblasts	-4.412264457	1.386686166
IMQ_1@@_CCGGACACACAAGCCC-1	IMQ_1	7251	2795	2.758240243	F1	Coch+ Cyp2f2+ Fibroblasts	Fibroblasts	IMQ	IMQ_Fibroblasts	-4.908184638	0.570308467
IMQ_1@@_CCGGGTAAGGTTGCCC-1	IMQ_1	2728	1400	4.032258065	F1	Coch+ Cyp2f2+ Fibroblasts	Fibroblasts	IMQ	IMQ_Fibroblasts	-6.327792277	2.647337874
IMQ_1@@_CCGGTAGCAAACCACT-1	IMQ_1	7863	2750	2.403662724	F1	Coch+ Cyp2f2+ Fibroblasts	Fibroblasts	IMQ	IMQ_Fibroblasts	-4.144419303	0.647423287
IMQ_1@@_CCGGTGAGTAAGTAGT-1	IMQ_1	8945	2790	2.302962549	F1	Coch+ Cyp2f2+ Fibroblasts	Fibroblasts	IMQ	IMQ_Fibroblasts	-6.979168048	0.546004136
IMQ_1@@_CCGTAGGGTATCCCAA-1	IMQ_1	6451	2430	1.426135483	F1	Coch+ Cyp2f2+ Fibroblasts	Fibroblasts	IMQ	IMQ_Fibroblasts	-5.043424716	0.279036721
IMQ_1@@_CCGTGAGAGCGTACAG-1	IMQ_1	5150	2031	1.805825243	F1	Coch+ Cyp2f2+ Fibroblasts	Fibroblasts	IMQ	IMQ_Fibroblasts	-3.610236993	0.808366378
IMQ_1@@_CCGTGAGAGTAACGAT-1	IMQ_1	6096	2313	5.118110236	F1	Coch+ Cyp2f2+ Fibroblasts	Fibroblasts	IMQ	IMQ_Fibroblasts	-6.395634284	2.540233095
IMQ_1@@_CCGTTCACACACACTA-1	IMQ_1	9904	3197	1.736672052	F1	Coch+ Cyp2f2+ Fibroblasts	Fibroblasts	IMQ	IMQ_Fibroblasts	-6.871965518	0.283878167
IMQ_1@@_CCGTTCACATCCTTCG-1	IMQ_1	8945	2758	0.816098379	F1	Coch+ Cyp2f2+ Fibroblasts	Fibroblasts	IMQ	IMQ_Fibroblasts	-6.622549167	0.452488263
IMQ_1@@_CCTAACCAGACCCGCT-1	IMQ_1	5816	2360	4.522008253	F1	Coch+ Cyp2f2+ Fibroblasts	Fibroblasts	IMQ	IMQ_Fibroblasts	-3.232207885	0.278623899
IMQ_1@@_CCTAAGACACAGTCGC-1	IMQ_1	9085	2805	1.651073198	F1	Coch+ Cyp2f2+ Fibroblasts	Fibroblasts	IMQ	IMQ_Fibroblasts	-6.875319591	-0.027017782
IMQ_1@@_CCTACGTCAAATACAG-1	IMQ_1	6627	2537	2.580353101	F1	Coch+ Cyp2f2+ Fibroblasts	Fibroblasts	IMQ	IMQ_Fibroblasts	-4.7131282	0.557777186
IMQ_1@@_CCTACGTCAGCGTTTA-1	IMQ_1	9456	3496	2.241962775	F1	Coch+ Cyp2f2+ Fibroblasts	Fibroblasts	IMQ	IMQ_Fibroblasts	-4.137496104	0.43197604
IMQ_1@@_CCTCACACATATGGCT-1	IMQ_1	20662	4656	1.471299971	F1	Coch+ Cyp2f2+ Fibroblasts	Fibroblasts	IMQ	IMQ_Fibroblasts	-6.614143481	1.698945006
IMQ_1@@_CCTCACAGTCACTCTC-1	IMQ_1	13552	3500	2.553128689	F1	Coch+ Cyp2f2+ Fibroblasts	Fibroblasts	IMQ	IMQ_Fibroblasts	-7.319797626	1.153954347
IMQ_1@@_CCTCACAGTGTTGCCG-1	IMQ_1	5986	2132	1.787504176	F1	Coch+ Cyp2f2+ Fibroblasts	Fibroblasts	IMQ	IMQ_Fibroblasts	-6.774289241	2.034608563
IMQ_1@@_CCTCATGCACAAGTTC-1	IMQ_1	5826	2013	0.90971507	F1	Coch+ Cyp2f2+ Fibroblasts	Fibroblasts	IMQ	IMQ_Fibroblasts	-6.866167655	1.836617668
IMQ_1@@_CCTCCAAAGCCTGAAG-1	IMQ_1	4405	2042	4.063564132	F1	Coch+ Cyp2f2+ Fibroblasts	Fibroblasts	IMQ	IMQ_Fibroblasts	-3.756867042	0.383432647
IMQ_1@@_CCTCCAACAGAAACCG-1	IMQ_1	9338	3114	2.602270293	F1	Coch+ Cyp2f2+ Fibroblasts	Fibroblasts	IMQ	IMQ_Fibroblasts	-7.850597968	1.476762493
IMQ_1@@_CCTCTAGGTATGTCTG-1	IMQ_1	5041	2114	4.00714144	F1	Coch+ Cyp2f2+ Fibroblasts	Fibroblasts	IMQ	IMQ_Fibroblasts	-3.532088151	0.460434635
IMQ_1@@_CCTCTAGGTTGAGTCT-1	IMQ_1	5201	2296	2.153432032	F1	Coch+ Cyp2f2+ Fibroblasts	Fibroblasts	IMQ	IMQ_Fibroblasts	-3.087375035	0.251611044
IMQ_1@@_CCTCTCCTCACCCATC-1	IMQ_1	8863	2990	1.207266163	F1	Coch+ Cyp2f2+ Fibroblasts	Fibroblasts	IMQ	IMQ_Fibroblasts	-6.130771747	3.171846112
IMQ_1@@_CCTGCATTCTTTCTAG-1	IMQ_1	9451	2964	2.740450746	F1	Coch+ Cyp2f2+ Fibroblasts	Fibroblasts	IMQ	IMQ_Fibroblasts	-3.994004359	0.826471527
IMQ_1@@_CCTGTTGTCGCTGTTC-1	IMQ_1	10438	3205	1.283770837	F1	Coch+ Cyp2f2+ Fibroblasts	Fibroblasts	IMQ	IMQ_Fibroblasts	-6.770115485	2.865697582
IMQ_1@@_CCTTCAGCACGCGCAT-1	IMQ_1	4577	1760	0.371422329	F1	Coch+ Cyp2f2+ Fibroblasts	Fibroblasts	IMQ	IMQ_Fibroblasts	-6.722357383	2.944147547
IMQ_1@@_CCTTGTGCATGGCACC-1	IMQ_1	8593	3085	1.640870476	F1	Coch+ Cyp2f2+ Fibroblasts	Fibroblasts	IMQ	IMQ_Fibroblasts	-7.973313441	1.40521272
IMQ_1@@_CCTTTGGAGCAAACAT-1	IMQ_1	8159	2597	0.551538179	F1	Coch+ Cyp2f2+ Fibroblasts	Fibroblasts	IMQ	IMQ_Fibroblasts	-6.722114196	2.734379013
IMQ_1@@_CCTTTGGCACGTAACT-1	IMQ_1	7532	2576	2.004779607	F1	Coch+ Cyp2f2+ Fibroblasts	Fibroblasts	IMQ	IMQ_Fibroblasts	-7.718902698	1.933686455
IMQ_1@@_CCTTTGGGTTTAGTCG-1	IMQ_1	8362	3009	1.363310213	F1	Coch+ Cyp2f2+ Fibroblasts	Fibroblasts	IMQ	IMQ_Fibroblasts	-7.682724109	0.307716687
IMQ_1@@_CGAAGGAGTAATGATG-1	IMQ_1	7914	2341	1.66793025	F1	Coch+ Cyp2f2+ Fibroblasts	Fibroblasts	IMQ	IMQ_Fibroblasts	-6.887925258	1.545485218
IMQ_1@@_CGAAGTTGTGTGTTTG-1	IMQ_1	13942	2995	1.907904174	F1	Coch+ Cyp2f2+ Fibroblasts	Fibroblasts	IMQ	IMQ_Fibroblasts	-6.78813087	2.238198956
IMQ_1@@_CGAATTGAGGAAGTGA-1	IMQ_1	14263	3940	2.811470238	F1	Coch+ Cyp2f2+ Fibroblasts	Fibroblasts	IMQ	IMQ_Fibroblasts	-7.479875674	-0.614142577
IMQ_1@@_CGACAGCAGAATCTAG-1	IMQ_1	9084	2605	1.431087627	F1	Coch+ Cyp2f2+ Fibroblasts	Fibroblasts	IMQ	IMQ_Fibroblasts	-6.411076179	1.99584051
IMQ_1@@_CGACAGCAGTATAGAC-1	IMQ_1	6118	2224	2.468126839	F1	Coch+ Cyp2f2+ Fibroblasts	Fibroblasts	IMQ	IMQ_Fibroblasts	-3.905923953	1.444599589
IMQ_1@@_CGACAGCCATATACCG-1	IMQ_1	12238	3349	1.33191698	F1	Coch+ Cyp2f2+ Fibroblasts	Fibroblasts	IMQ	IMQ_Fibroblasts	-7.588864913	1.560192545
IMQ_1@@_CGACAGCTCGTCTACC-1	IMQ_1	6221	2282	3.118469699	F1	Coch+ Cyp2f2+ Fibroblasts	Fibroblasts	IMQ	IMQ_Fibroblasts	-6.534443965	0.246399393
IMQ_1@@_CGAGAAGAGGATTTAG-1	IMQ_1	9832	2767	2.735964199	F1	Coch+ Cyp2f2+ Fibroblasts	Fibroblasts	IMQ	IMQ_Fibroblasts	-7.407723536	1.293803175
IMQ_1@@_CGAGGAAAGTCTGCAT-1	IMQ_1	9723	3055	2.632932223	F1	Coch+ Cyp2f2+ Fibroblasts	Fibroblasts	IMQ	IMQ_Fibroblasts	-5.244151225	1.029192408
IMQ_1@@_CGAGGCTCAAGTGCTT-1	IMQ_1	1919	1040	2.032308494	F1	Coch+ Cyp2f2+ Fibroblasts	Fibroblasts	IMQ	IMQ_Fibroblasts	-3.790129533	0.715645393
IMQ_1@@_CGAGGCTCACAAATCC-1	IMQ_1	10319	2977	2.771586394	F1	Coch+ Cyp2f2+ Fibroblasts	Fibroblasts	IMQ	IMQ_Fibroblasts	-6.41183578	-0.253809414
IMQ_1@@_CGAGGCTTCACGAACT-1	IMQ_1	4916	1892	2.196908055	F1	Coch+ Cyp2f2+ Fibroblasts	Fibroblasts	IMQ	IMQ_Fibroblasts	-4.659968963	0.32822301
IMQ_1@@_CGAGTGCCAATAGTCC-1	IMQ_1	2886	1464	1.524601525	F1	Coch+ Cyp2f2+ Fibroblasts	Fibroblasts	IMQ	IMQ_Fibroblasts	-7.864603152	1.515534838
IMQ_1@@_CGAGTGCGTGTTCCAA-1	IMQ_1	10060	2871	4.085487078	F1	Coch+ Cyp2f2+ Fibroblasts	Fibroblasts	IMQ	IMQ_Fibroblasts	-8.190993419	0.09978654
IMQ_1@@_CGAGTTAAGGGTCACA-1	IMQ_1	7648	2491	3.294979079	F1	Coch+ Cyp2f2+ Fibroblasts	Fibroblasts	IMQ	IMQ_Fibroblasts	-5.948043456	1.211269577
IMQ_1@@_CGATGCGCAATACAGA-1	IMQ_1	6768	2033	1.580969267	F1	Coch+ Cyp2f2+ Fibroblasts	Fibroblasts	IMQ	IMQ_Fibroblasts	-6.582409492	1.645281633
IMQ_1@@_CGATGCGGTGCATCTA-1	IMQ_1	8166	2602	3.232916973	F1	Coch+ Cyp2f2+ Fibroblasts	Fibroblasts	IMQ	IMQ_Fibroblasts	-7.049279799	2.31128331
IMQ_1@@_CGATGGCCATGTCAGT-1	IMQ_1	11288	3253	2.58681786	F1	Coch+ Cyp2f2+ Fibroblasts	Fibroblasts	IMQ	IMQ_Fibroblasts	-7.535115352	0.145874729
IMQ_1@@_CGCATAACAGCTTTCC-1	IMQ_1	7199	2469	1.958605362	F1	Coch+ Cyp2f2+ Fibroblasts	Fibroblasts	IMQ	IMQ_Fibroblasts	-7.39745008	1.328105529
IMQ_1@@_CGCATAATCCCACAGG-1	IMQ_1	8563	3161	2.522480439	F1	Coch+ Cyp2f2+ Fibroblasts	Fibroblasts	IMQ	IMQ_Fibroblasts	-6.117294421	1.588614305
IMQ_1@@_CGCGTGAAGCGGTATG-1	IMQ_1	4573	1977	2.492893068	F1	Coch+ Cyp2f2+ Fibroblasts	Fibroblasts	IMQ	IMQ_Fibroblasts	-6.497498145	1.825852354
IMQ_1@@_CGCGTGACATGACACT-1	IMQ_1	5163	2141	1.801278327	F1	Coch+ Cyp2f2+ Fibroblasts	Fibroblasts	IMQ	IMQ_Fibroblasts	-3.800327411	0.480547567
IMQ_1@@_CGGAATTCAGAGGACT-1	IMQ_1	10356	3409	2.394747007	F1	Coch+ Cyp2f2+ Fibroblasts	Fibroblasts	IMQ	IMQ_Fibroblasts	-5.03542625	1.070071777
IMQ_1@@_CGGAATTGTGATTCAC-1	IMQ_1	9453	2794	2.369618111	F1	Coch+ Cyp2f2+ Fibroblasts	Fibroblasts	IMQ	IMQ_Fibroblasts	-6.858094325	1.009434899
IMQ_1@@_CGGACACGTGCTGTCG-1	IMQ_1	9961	3125	2.339122578	F1	Coch+ Cyp2f2+ Fibroblasts	Fibroblasts	IMQ	IMQ_Fibroblasts	-6.816701045	0.357968827
IMQ_1@@_CGGAGAAGTGCCTTCT-1	IMQ_1	7008	2716	0.813356164	F1	Coch+ Cyp2f2+ Fibroblasts	Fibroblasts	IMQ	IMQ_Fibroblasts	-3.668848863	0.532888909
IMQ_1@@_CGGCAGTAGCGAGAAA-1	IMQ_1	10855	2680	0.700138185	F1	Coch+ Cyp2f2+ Fibroblasts	Fibroblasts	IMQ	IMQ_Fibroblasts	-6.614031901	1.773046573
IMQ_1@@_CGGCAGTGTTGTTGAC-1	IMQ_1	7403	2773	2.877211941	F1	Coch+ Cyp2f2+ Fibroblasts	Fibroblasts	IMQ	IMQ_Fibroblasts	-4.703447452	1.46654733
IMQ_1@@_CGGGACTAGCACGATG-1	IMQ_1	3423	1688	3.2427695	F1	Coch+ Cyp2f2+ Fibroblasts	Fibroblasts	IMQ	IMQ_Fibroblasts	-3.732682815	0.912136157
IMQ_1@@_CGGGTCAGTTCCGCTT-1	IMQ_1	6938	2841	2.551167483	F1	Coch+ Cyp2f2+ Fibroblasts	Fibroblasts	IMQ	IMQ_Fibroblasts	-4.175922503	1.390378435
IMQ_1@@_CGGGTGTGTTGGAGAC-1	IMQ_1	4778	1997	5.922980326	F1	Coch+ Cyp2f2+ Fibroblasts	Fibroblasts	IMQ	IMQ_Fibroblasts	-8.165403476	0.34523948
IMQ_1@@_CGTAAGTCACAACGCC-1	IMQ_1	9791	2847	1.777142274	F1	Coch+ Cyp2f2+ Fibroblasts	Fibroblasts	IMQ	IMQ_Fibroblasts	-5.771469226	0.335803588
IMQ_1@@_CGTAAGTCACGGTGAA-1	IMQ_1	13065	3304	1.836969001	F1	Coch+ Cyp2f2+ Fibroblasts	Fibroblasts	IMQ	IMQ_Fibroblasts	-8.15203773	-0.011308248
IMQ_1@@_CGTAAGTGTTGGCCGT-1	IMQ_1	4399	1789	3.137076608	F1	Coch+ Cyp2f2+ Fibroblasts	Fibroblasts	IMQ	IMQ_Fibroblasts	-3.177258363	0.352361282
IMQ_1@@_CGTAAGTTCGATACTG-1	IMQ_1	8199	2738	1.207464325	F1	Coch+ Cyp2f2+ Fibroblasts	Fibroblasts	IMQ	IMQ_Fibroblasts	-6.947626224	0.333335598
IMQ_1@@_CGTAATGTCCTGCCAT-1	IMQ_1	9202	2959	5.303194958	F1	Coch+ Cyp2f2+ Fibroblasts	Fibroblasts	IMQ	IMQ_Fibroblasts	-8.254145732	0.137728323
IMQ_1@@_CGTAGTAAGGACAAGA-1	IMQ_1	7387	2546	1.34019223	F1	Coch+ Cyp2f2+ Fibroblasts	Fibroblasts	IMQ	IMQ_Fibroblasts	-6.560185542	0.05668052
IMQ_1@@_CGTAGTACATAGAATG-1	IMQ_1	4112	1779	5.714980545	F1	Coch+ Cyp2f2+ Fibroblasts	Fibroblasts	IMQ	IMQ_Fibroblasts	-8.35460197	0.316432079
IMQ_1@@_CGTCAAAAGCCGGATA-1	IMQ_1	7809	2929	2.023306441	F1	Coch+ Cyp2f2+ Fibroblasts	Fibroblasts	IMQ	IMQ_Fibroblasts	-4.179950347	1.360964497
IMQ_1@@_CGTCAAAGTAAGATCA-1	IMQ_1	10714	3177	1.605376143	F1	Coch+ Cyp2f2+ Fibroblasts	Fibroblasts	IMQ	IMQ_Fibroblasts	-6.450741878	2.949367483
IMQ_1@@_CGTCCATCAAGATGGC-1	IMQ_1	22045	4715	1.946019506	F1	Coch+ Cyp2f2+ Fibroblasts	Fibroblasts	IMQ	IMQ_Fibroblasts	-7.024032226	1.474846562
IMQ_1@@_CGTCCATTCGCGTGAC-1	IMQ_1	6939	2448	1.95993659	F1	Coch+ Cyp2f2+ Fibroblasts	Fibroblasts	IMQ	IMQ_Fibroblasts	-5.882993331	0.628741105
IMQ_1@@_CGTGAATCAATTGCTG-1	IMQ_1	9258	2527	2.59235256	F1	Coch+ Cyp2f2+ Fibroblasts	Fibroblasts	IMQ	IMQ_Fibroblasts	-7.648259749	1.334901651
IMQ_1@@_CGTTAGATCCCTATTA-1	IMQ_1	8624	2855	3.977272727	F1	Coch+ Cyp2f2+ Fibroblasts	Fibroblasts	IMQ	IMQ_Fibroblasts	-4.938094249	1.293565472
IMQ_1@@_CGTTCTGAGCAGCACA-1	IMQ_1	11406	3138	2.805540943	F1	Coch+ Cyp2f2+ Fibroblasts	Fibroblasts	IMQ	IMQ_Fibroblasts	-7.255233874	2.052827318
IMQ_1@@_CTAACCCCACCCTAAA-1	IMQ_1	10839	3042	3.035335363	F1	Coch+ Cyp2f2+ Fibroblasts	Fibroblasts	IMQ	IMQ_Fibroblasts	-7.431923499	2.202449759
IMQ_1@@_CTAACCCGTCGATTAC-1	IMQ_1	8283	2562	3.235542678	F1	Coch+ Cyp2f2+ Fibroblasts	Fibroblasts	IMQ	IMQ_Fibroblasts	-4.556517711	1.366842111
IMQ_1@@_CTAAGTGGTCACTCTC-1	IMQ_1	10821	3354	1.866740597	F1	Coch+ Cyp2f2+ Fibroblasts	Fibroblasts	IMQ	IMQ_Fibroblasts	-5.548139682	0.950720509
IMQ_1@@_CTACATTGTTATTCCT-1	IMQ_1	6693	2652	1.82279994	F1	Coch+ Cyp2f2+ Fibroblasts	Fibroblasts	IMQ	IMQ_Fibroblasts	-6.906549087	0.799588044
IMQ_1@@_CTACCCAGTCCACTTC-1	IMQ_1	9494	2814	1.674741942	F1	Coch+ Cyp2f2+ Fibroblasts	Fibroblasts	IMQ	IMQ_Fibroblasts	-7.833395591	-0.613820891
IMQ_1@@_CTACCCATCGGTAACT-1	IMQ_1	4813	2077	2.929565759	F1	Coch+ Cyp2f2+ Fibroblasts	Fibroblasts	IMQ	IMQ_Fibroblasts	-3.989016166	0.509814878
IMQ_1@@_CTACCTGGTGATTAGA-1	IMQ_1	7689	2501	1.391598387	F1	Coch+ Cyp2f2+ Fibroblasts	Fibroblasts	IMQ	IMQ_Fibroblasts	-6.919103255	0.443953415
IMQ_1@@_CTACGGGGTAAGTCAA-1	IMQ_1	5468	2186	2.286027798	F1	Coch+ Cyp2f2+ Fibroblasts	Fibroblasts	IMQ	IMQ_Fibroblasts	-5.075456729	0.733710845
IMQ_1@@_CTAGGTACAGGCATTT-1	IMQ_1	5949	2490	3.193814086	F1	Coch+ Cyp2f2+ Fibroblasts	Fibroblasts	IMQ	IMQ_Fibroblasts	-7.004568686	0.545621594
IMQ_1@@_CTATAGGGTCGTGCCA-1	IMQ_1	7721	2593	2.525579588	F1	Coch+ Cyp2f2+ Fibroblasts	Fibroblasts	IMQ	IMQ_Fibroblasts	-5.428859344	0.408702095
IMQ_1@@_CTATCCGCAAATGGTA-1	IMQ_1	17461	3821	1.94719661	F1	Coch+ Cyp2f2+ Fibroblasts	Fibroblasts	IMQ	IMQ_Fibroblasts	-7.150512805	-0.285609401
IMQ_1@@_CTATCTACAATGAGCG-1	IMQ_1	10290	3280	3.790087464	F1	Coch+ Cyp2f2+ Fibroblasts	Fibroblasts	IMQ	IMQ_Fibroblasts	-4.393375983	1.180286368
IMQ_1@@_CTCAACCGTACGTGAG-1	IMQ_1	2878	1396	2.536483669	F1	Coch+ Cyp2f2+ Fibroblasts	Fibroblasts	IMQ	IMQ_Fibroblasts	-6.72412168	2.371032437
IMQ_1@@_CTCAGAACATTGAGCT-1	IMQ_1	5479	2232	1.971162621	F1	Coch+ Cyp2f2+ Fibroblasts	Fibroblasts	IMQ	IMQ_Fibroblasts	-3.626659265	0.438372751
IMQ_1@@_CTCAGAATCAAGCCGC-1	IMQ_1	9365	2856	2.637479979	F1	Coch+ Cyp2f2+ Fibroblasts	Fibroblasts	IMQ	IMQ_Fibroblasts	-6.481011024	2.902780255
IMQ_1@@_CTCAGGGCAAGAGATT-1	IMQ_1	6271	2104	0.940838782	F1	Coch+ Cyp2f2+ Fibroblasts	Fibroblasts	IMQ	IMQ_Fibroblasts	-7.385409465	-0.515803198
IMQ_1@@_CTCAGGGCAGGGAATC-1	IMQ_1	4829	2115	2.174363222	F1	Coch+ Cyp2f2+ Fibroblasts	Fibroblasts	IMQ	IMQ_Fibroblasts	-4.874051681	0.728270729
IMQ_1@@_CTCAGTCAGCTGCCTG-1	IMQ_1	7165	2632	3.754361479	F1	Coch+ Cyp2f2+ Fibroblasts	Fibroblasts	IMQ	IMQ_Fibroblasts	-6.676559081	0.17209657
IMQ_1@@_CTCAGTCTCAACGAGG-1	IMQ_1	12236	3276	2.231121281	F1	Coch+ Cyp2f2+ Fibroblasts	Fibroblasts	IMQ	IMQ_Fibroblasts	-7.217074981	1.420323928
IMQ_1@@_CTCAGTCTCGTGGGTC-1	IMQ_1	13035	3232	1.281166091	F1	Coch+ Cyp2f2+ Fibroblasts	Fibroblasts	IMQ	IMQ_Fibroblasts	-7.494854083	1.731607636
IMQ_1@@_CTCATCGAGAAGATCT-1	IMQ_1	10650	2918	0.882629108	F1	Coch+ Cyp2f2+ Fibroblasts	Fibroblasts	IMQ	IMQ_Fibroblasts	-6.958354583	1.480422099
IMQ_1@@_CTCATCGCATCGCTGG-1	IMQ_1	13517	3284	3.225567804	F1	Coch+ Cyp2f2+ Fibroblasts	Fibroblasts	IMQ	IMQ_Fibroblasts	-7.551649203	-0.423076267
IMQ_1@@_CTCATCGTCCGTTGGG-1	IMQ_1	10664	3296	1.987996999	F1	Coch+ Cyp2f2+ Fibroblasts	Fibroblasts	IMQ	IMQ_Fibroblasts	-4.540725818	0.99676319
IMQ_1@@_CTCATTAAGATAGGGA-1	IMQ_1	11006	3024	3.816100309	F1	Coch+ Cyp2f2+ Fibroblasts	Fibroblasts	IMQ	IMQ_Fibroblasts	-5.838916411	1.280397137
IMQ_1@@_CTCATTAAGGTAGACC-1	IMQ_1	12373	3129	1.357795199	F1	Coch+ Cyp2f2+ Fibroblasts	Fibroblasts	IMQ	IMQ_Fibroblasts	-6.360525718	0.714026292
IMQ_1@@_CTCATTAGTTGTGGCC-1	IMQ_1	8639	3046	2.315082764	F1	Coch+ Cyp2f2+ Fibroblasts	Fibroblasts	IMQ	IMQ_Fibroblasts	-4.915254226	1.245351275
IMQ_1@@_CTCATTATCTATTGTC-1	IMQ_1	5622	2134	1.885450018	F1	Coch+ Cyp2f2+ Fibroblasts	Fibroblasts	IMQ	IMQ_Fibroblasts	-7.390335193	0.617521604
IMQ_1@@_CTCCAACAGGCTATCT-1	IMQ_1	5043	2147	3.985722784	F1	Coch+ Cyp2f2+ Fibroblasts	Fibroblasts	IMQ	IMQ_Fibroblasts	-4.000426402	0.650473614
IMQ_1@@_CTCCAACCAAAGGCGT-1	IMQ_1	8592	2404	1.815642458	F1	Coch+ Cyp2f2+ Fibroblasts	Fibroblasts	IMQ	IMQ_Fibroblasts	-7.279811969	1.008959015
IMQ_1@@_CTCCAACCATCCCACT-1	IMQ_1	13580	3844	1.892488954	F1	Coch+ Cyp2f2+ Fibroblasts	Fibroblasts	IMQ	IMQ_Fibroblasts	-7.381315818	0.787713607
IMQ_1@@_CTCCAACTCCTTTAGT-1	IMQ_1	5767	2299	2.444945379	F1	Coch+ Cyp2f2+ Fibroblasts	Fibroblasts	IMQ	IMQ_Fibroblasts	-2.896556487	0.07108589
IMQ_1@@_CTCCATGAGGTAAGAG-1	IMQ_1	1821	918	4.612850082	F1	Coch+ Cyp2f2+ Fibroblasts	Fibroblasts	IMQ	IMQ_Fibroblasts	-6.891054263	0.240275254
IMQ_1@@_CTCCCAATCCCGTGTT-1	IMQ_1	5976	2325	3.145917001	F1	Coch+ Cyp2f2+ Fibroblasts	Fibroblasts	IMQ	IMQ_Fibroblasts	-8.316337695	0.424411317
IMQ_1@@_CTCCGATGTCCGGCAT-1	IMQ_1	7759	2639	2.397216136	F1	Coch+ Cyp2f2+ Fibroblasts	Fibroblasts	IMQ	IMQ_Fibroblasts	-7.28689014	2.404868801
IMQ_1@@_CTCCTTTAGAGCCTGA-1	IMQ_1	5798	2085	3.46671266	F1	Coch+ Cyp2f2+ Fibroblasts	Fibroblasts	IMQ	IMQ_Fibroblasts	-3.096244922	0.189395507
IMQ_1@@_CTCGAGGAGACTTCAC-1	IMQ_1	8749	2857	2.606012116	F1	Coch+ Cyp2f2+ Fibroblasts	Fibroblasts	IMQ	IMQ_Fibroblasts	-6.421360126	1.076074322
IMQ_1@@_CTCGAGGCAAGTATCC-1	IMQ_1	3030	1525	2.343234323	F1	Coch+ Cyp2f2+ Fibroblasts	Fibroblasts	IMQ	IMQ_Fibroblasts	-3.311993709	0.58192422
IMQ_1@@_CTCGAGGTCCGCACGA-1	IMQ_1	13694	3119	1.307141814	F1	Coch+ Cyp2f2+ Fibroblasts	Fibroblasts	IMQ	IMQ_Fibroblasts	-6.358530631	1.857351979
IMQ_1@@_CTCTCAGCAGCGACCT-1	IMQ_1	11245	2710	0.755891507	F1	Coch+ Cyp2f2+ Fibroblasts	Fibroblasts	IMQ	IMQ_Fibroblasts	-6.735704532	0.952970584
IMQ_1@@_CTCTCGAGTCAGACTT-1	IMQ_1	6670	2214	2.413793103	F1	Coch+ Cyp2f2+ Fibroblasts	Fibroblasts	IMQ	IMQ_Fibroblasts	-4.758851638	0.733619829
IMQ_1@@_CTCTGGTTCGAGAATA-1	IMQ_1	4804	2223	3.788509575	F1	Coch+ Cyp2f2+ Fibroblasts	Fibroblasts	IMQ	IMQ_Fibroblasts	-5.249266734	1.496960123
IMQ_1@@_CTGAATGGTTGATCGT-1	IMQ_1	12158	3219	1.283105774	F1	Coch+ Cyp2f2+ Fibroblasts	Fibroblasts	IMQ	IMQ_Fibroblasts	-7.111561408	0.075817545
IMQ_1@@_CTGAGCGAGGGAGGCA-1	IMQ_1	14931	3702	0.937646507	F1	Coch+ Cyp2f2+ Fibroblasts	Fibroblasts	IMQ	IMQ_Fibroblasts	-6.724255195	0.536668857
IMQ_1@@_CTGATCCAGCATACTC-1	IMQ_1	7150	2502	3.258741259	F1	Coch+ Cyp2f2+ Fibroblasts	Fibroblasts	IMQ	IMQ_Fibroblasts	-6.548163524	0.203577568
IMQ_1@@_CTGATCCCACAAGCCC-1	IMQ_1	8449	2549	1.657000829	F1	Coch+ Cyp2f2+ Fibroblasts	Fibroblasts	IMQ	IMQ_Fibroblasts	-6.29097568	-0.216973647
IMQ_1@@_CTGATCCCATGTGCTA-1	IMQ_1	9279	2830	2.327837051	F1	Coch+ Cyp2f2+ Fibroblasts	Fibroblasts	IMQ	IMQ_Fibroblasts	-4.103861442	0.54204156
IMQ_1@@_CTGATCCGTGTCCGTG-1	IMQ_1	11557	3270	3.149606299	F1	Coch+ Cyp2f2+ Fibroblasts	Fibroblasts	IMQ	IMQ_Fibroblasts	-5.979323974	1.261122187
IMQ_1@@_CTGATCCTCGGATACT-1	IMQ_1	18309	4028	2.659894041	F1	Coch+ Cyp2f2+ Fibroblasts	Fibroblasts	IMQ	IMQ_Fibroblasts	-7.497273078	-0.565394859
IMQ_1@@_CTGCAGGAGTTCTACG-1	IMQ_1	6403	2459	3.420271748	F1	Coch+ Cyp2f2+ Fibroblasts	Fibroblasts	IMQ	IMQ_Fibroblasts	-4.969752421	0.503165622
IMQ_1@@_CTGCAGGCAGCGACCT-1	IMQ_1	5261	2100	3.383387189	F1	Coch+ Cyp2f2+ Fibroblasts	Fibroblasts	IMQ	IMQ_Fibroblasts	-2.964039674	0.104198893
IMQ_1@@_CTGCAGGGTCTTCATT-1	IMQ_1	10647	3054	1.117685733	F1	Coch+ Cyp2f2+ Fibroblasts	Fibroblasts	IMQ	IMQ_Fibroblasts	-7.813681235	1.194795926
IMQ_1@@_CTGCATCGTATTTCTC-1	IMQ_1	11411	3266	2.672859522	F1	Coch+ Cyp2f2+ Fibroblasts	Fibroblasts	IMQ	IMQ_Fibroblasts	-4.842596641	0.815016349
IMQ_1@@_CTGCCATTCGGTCGAC-1	IMQ_1	12029	3354	1.704214814	F1	Coch+ Cyp2f2+ Fibroblasts	Fibroblasts	IMQ	IMQ_Fibroblasts	-6.787415614	0.45640715
IMQ_1@@_CTGCGAGAGACGTCGA-1	IMQ_1	6709	2373	2.295424057	F1	Coch+ Cyp2f2+ Fibroblasts	Fibroblasts	IMQ	IMQ_Fibroblasts	-6.928278556	1.464346488
IMQ_1@@_CTGCGAGCATAATGAG-1	IMQ_1	9303	2923	1.601633882	F1	Coch+ Cyp2f2+ Fibroblasts	Fibroblasts	IMQ	IMQ_Fibroblasts	-7.959103694	1.007705172
IMQ_1@@_CTGCGAGTCAACTCTT-1	IMQ_1	8826	3000	2.651257648	F1	Coch+ Cyp2f2+ Fibroblasts	Fibroblasts	IMQ	IMQ_Fibroblasts	-7.081568351	2.473876436
IMQ_1@@_CTGGACGGTCCACATA-1	IMQ_1	8923	3206	2.084500728	F1	Coch+ Cyp2f2+ Fibroblasts	Fibroblasts	IMQ	IMQ_Fibroblasts	-4.358130088	1.34768935
IMQ_1@@_CTGGCAGTCGTAGTGT-1	IMQ_1	7905	2799	1.859582543	F1	Coch+ Cyp2f2+ Fibroblasts	Fibroblasts	IMQ	IMQ_Fibroblasts	-6.012068381	0.447578212
IMQ_1@@_CTGGTCTTCGGACTGC-1	IMQ_1	7840	2682	1.31377551	F1	Coch+ Cyp2f2+ Fibroblasts	Fibroblasts	IMQ	IMQ_Fibroblasts	-7.88287746	-0.085732947
IMQ_1@@_CTGTACCGTAAGCGGT-1	IMQ_1	8771	2783	1.493558317	F1	Coch+ Cyp2f2+ Fibroblasts	Fibroblasts	IMQ	IMQ_Fibroblasts	-6.548971763	2.793837269
IMQ_1@@_CTGTAGAAGAACTGAT-1	IMQ_1	13597	3786	3.015371038	F1	Coch+ Cyp2f2+ Fibroblasts	Fibroblasts	IMQ	IMQ_Fibroblasts	-4.548751941	1.633664091
IMQ_1@@_CTGTAGAAGAGTCAGC-1	IMQ_1	3495	1683	1.745350501	F1	Coch+ Cyp2f2+ Fibroblasts	Fibroblasts	IMQ	IMQ_Fibroblasts	-6.368797412	0.353924652
IMQ_1@@_CTGTAGAGTACAGGTG-1	IMQ_1	5681	2057	3.696532301	F1	Coch+ Cyp2f2+ Fibroblasts	Fibroblasts	IMQ	IMQ_Fibroblasts	-6.256681075	0.535066446
IMQ_1@@_CTGTATTCATCGCTCT-1	IMQ_1	8265	2869	2.492437992	F1	Coch+ Cyp2f2+ Fibroblasts	Fibroblasts	IMQ	IMQ_Fibroblasts	-5.488742938	0.940504988
IMQ_1@@_CTGTCGTAGTCAGCGA-1	IMQ_1	8580	2853	4.498834499	F1	Coch+ Cyp2f2+ Fibroblasts	Fibroblasts	IMQ	IMQ_Fibroblasts	-3.018688788	0.11922874
IMQ_1@@_CTGTCGTCATTGAGCT-1	IMQ_1	13087	3199	1.795675097	F1	Coch+ Cyp2f2+ Fibroblasts	Fibroblasts	IMQ	IMQ_Fibroblasts	-6.711952319	1.468308171
IMQ_1@@_CTGTGAAAGCGGACAT-1	IMQ_1	3914	1716	2.810424119	F1	Coch+ Cyp2f2+ Fibroblasts	Fibroblasts	IMQ	IMQ_Fibroblasts	-6.429133525	3.056739767
IMQ_1@@_CTGTGAACACTCAAGT-1	IMQ_1	8252	2982	2.338826951	F1	Coch+ Cyp2f2+ Fibroblasts	Fibroblasts	IMQ	IMQ_Fibroblasts	-6.46324264	0.710946341
IMQ_1@@_CTGTGAACATGGCGCT-1	IMQ_1	9285	2602	1.260096931	F1	Coch+ Cyp2f2+ Fibroblasts	Fibroblasts	IMQ	IMQ_Fibroblasts	-6.340194812	0.105843266
IMQ_1@@_CTGTGGGAGAGGTTTA-1	IMQ_1	1874	1136	3.735325507	F1	Coch+ Cyp2f2+ Fibroblasts	Fibroblasts	IMQ	IMQ_Fibroblasts	-3.44136559	0.826932033
IMQ_1@@_CTTACCGTCGCGATCG-1	IMQ_1	15681	3826	2.990880684	F1	Coch+ Cyp2f2+ Fibroblasts	Fibroblasts	IMQ	IMQ_Fibroblasts	-7.834817519	-0.515126715
IMQ_1@@_CTTCAATGTTAGAGTA-1	IMQ_1	9038	2959	2.367780482	F1	Coch+ Cyp2f2+ Fibroblasts	Fibroblasts	IMQ	IMQ_Fibroblasts	-7.456915965	1.497636755
IMQ_1@@_CTTCCGAGTTATAGCC-1	IMQ_1	8644	2708	2.579824155	F1	Coch+ Cyp2f2+ Fibroblasts	Fibroblasts	IMQ	IMQ_Fibroblasts	-6.163369288	0.155289789
IMQ_1@@_CTTCCGATCTTCCCAG-1	IMQ_1	15634	4009	4.490213637	F1	Coch+ Cyp2f2+ Fibroblasts	Fibroblasts	IMQ	IMQ_Fibroblasts	-7.798214068	0.338507553
IMQ_1@@_CTTCCTTCATCTCCCA-1	IMQ_1	6956	2231	3.665899942	F1	Coch+ Cyp2f2+ Fibroblasts	Fibroblasts	IMQ	IMQ_Fibroblasts	-7.13596498	2.361421068
IMQ_1@@_CTTCGGTAGACTCGAG-1	IMQ_1	8385	2786	1.729278473	F1	Coch+ Cyp2f2+ Fibroblasts	Fibroblasts	IMQ	IMQ_Fibroblasts	-7.684111228	0.590258976
IMQ_1@@_CTTCGGTGTTATCTGG-1	IMQ_1	9593	2561	0.896487022	F1	Coch+ Cyp2f2+ Fibroblasts	Fibroblasts	IMQ	IMQ_Fibroblasts	-6.748310676	1.652229031
IMQ_1@@_CTTCTCTAGTCGCGAA-1	IMQ_1	7430	2457	3.122476447	F1	Coch+ Cyp2f2+ Fibroblasts	Fibroblasts	IMQ	IMQ_Fibroblasts	-4.976526847	0.688826521
IMQ_1@@_CTTCTCTGTCGTACTA-1	IMQ_1	5085	2205	2.163225172	F1	Coch+ Cyp2f2+ Fibroblasts	Fibroblasts	IMQ	IMQ_Fibroblasts	-3.690291753	0.790078123
IMQ_1@@_CTTGAGAAGGTGATAT-1	IMQ_1	4525	2017	3.55801105	F1	Coch+ Cyp2f2+ Fibroblasts	Fibroblasts	IMQ	IMQ_Fibroblasts	-6.147683253	0.547129234
IMQ_1@@_CTTGATTTCCGACGGT-1	IMQ_1	6229	2401	2.600738481	F1	Coch+ Cyp2f2+ Fibroblasts	Fibroblasts	IMQ	IMQ_Fibroblasts	-5.042487254	0.432332714
IMQ_1@@_GAAACCTGTTGGCCTG-1	IMQ_1	18304	4168	3.15777972	F1	Coch+ Cyp2f2+ Fibroblasts	Fibroblasts	IMQ	IMQ_Fibroblasts	-7.609112849	2.072097739
IMQ_1@@_GAAACCTTCGGCCAAC-1	IMQ_1	12918	3155	0.696702276	F1	Coch+ Cyp2f2+ Fibroblasts	Fibroblasts	IMQ	IMQ_Fibroblasts	-7.748872867	-0.681612531
IMQ_1@@_GAACGTTAGACCAAAT-1	IMQ_1	6129	2391	5.514765867	F1	Coch+ Cyp2f2+ Fibroblasts	Fibroblasts	IMQ	IMQ_Fibroblasts	-6.586490741	1.116600474
IMQ_1@@_GAACGTTCAACGACTT-1	IMQ_1	5243	1973	0.87736029	F1	Coch+ Cyp2f2+ Fibroblasts	Fibroblasts	IMQ	IMQ_Fibroblasts	-6.220689406	0.464746018
IMQ_1@@_GAACGTTTCGAAGAAT-1	IMQ_1	6317	2621	3.197720437	F1	Coch+ Cyp2f2+ Fibroblasts	Fibroblasts	IMQ	IMQ_Fibroblasts	-4.059826961	0.721764346
IMQ_1@@_GAAGAATGTATTTCTC-1	IMQ_1	17936	3958	2.224576271	F1	Coch+ Cyp2f2+ Fibroblasts	Fibroblasts	IMQ	IMQ_Fibroblasts	-7.430925479	0.512721916
IMQ_1@@_GAAGCCCCACATACGT-1	IMQ_1	13240	3997	1.578549849	F1	Coch+ Cyp2f2+ Fibroblasts	Fibroblasts	IMQ	IMQ_Fibroblasts	-6.563603511	1.580315789
IMQ_1@@_GAAGCCCGTACCGGCT-1	IMQ_1	6665	1961	0.270067517	F1	Coch+ Cyp2f2+ Fibroblasts	Fibroblasts	IMQ	IMQ_Fibroblasts	-6.43084394	1.534582814
IMQ_1@@_GAAGCCCGTTAACAGA-1	IMQ_1	15359	3697	2.324370076	F1	Coch+ Cyp2f2+ Fibroblasts	Fibroblasts	IMQ	IMQ_Fibroblasts	-6.813230147	-0.353366892
IMQ_1@@_GAAGCCCTCGAGGCAA-1	IMQ_1	12828	3147	2.260679763	F1	Coch+ Cyp2f2+ Fibroblasts	Fibroblasts	IMQ	IMQ_Fibroblasts	-7.093491187	1.278710683
IMQ_1@@_GAATAGACAACCGCCA-1	IMQ_1	9688	3029	1.90957886	F1	Coch+ Cyp2f2+ Fibroblasts	Fibroblasts	IMQ	IMQ_Fibroblasts	-4.852158656	1.557707151
IMQ_1@@_GAATCACCACTCTCGT-1	IMQ_1	7200	2420	1.944444444	F1	Coch+ Cyp2f2+ Fibroblasts	Fibroblasts	IMQ	IMQ_Fibroblasts	-6.865285029	2.920242508
IMQ_1@@_GAATCACGTAACCCTA-1	IMQ_1	8886	3043	2.318253432	F1	Coch+ Cyp2f2+ Fibroblasts	Fibroblasts	IMQ	IMQ_Fibroblasts	-5.2862569	0.568138142
IMQ_1@@_GACACGCCACAGCTTA-1	IMQ_1	5344	2118	3.368263473	F1	Coch+ Cyp2f2+ Fibroblasts	Fibroblasts	IMQ	IMQ_Fibroblasts	-4.257495513	1.405130227
IMQ_1@@_GACAGCCAGCTTACGT-1	IMQ_1	6301	2711	3.094746866	F1	Coch+ Cyp2f2+ Fibroblasts	Fibroblasts	IMQ	IMQ_Fibroblasts	-6.628428092	0.196079125
IMQ_1@@_GACAGCCGTTATGACC-1	IMQ_1	9868	2966	4.033238752	F1	Coch+ Cyp2f2+ Fibroblasts	Fibroblasts	IMQ	IMQ_Fibroblasts	-7.838258376	1.640688022
IMQ_1@@_GACATCACAAGTGATA-1	IMQ_1	19452	4560	3.115360888	F1	Coch+ Cyp2f2+ Fibroblasts	Fibroblasts	IMQ	IMQ_Fibroblasts	-6.870047202	0.861683925
IMQ_1@@_GACCCTTTCATTGCCC-1	IMQ_1	4759	1980	2.227358689	F1	Coch+ Cyp2f2+ Fibroblasts	Fibroblasts	IMQ	IMQ_Fibroblasts	-6.964348903	0.456585129
[truncated: 47,544 more rows]
