# Supplementary material for: Allosteric inhibition of SHP2 uncovers aberrant TLR7 trafficking in aggravating psoriasis
Source: EMBO Mol Med. 2021 Dec 22;14(3):e14455. doi: 10.15252/emmm.202114455 (PMC8899919; doi:10.15252/emmm.202114455)
Supplement: Supplementary file 6 — Source Data for Figure 3 [file EMMM-14-e14455-s008.zip › Figure_3/3_D/heatmap.csv]

	E0	E1	F0	F1	F2	F3	F4	F5	F6	K0	K1	K2	K3	L0	L1	L2	L3	L4	M0	M1	M2	M3	M4	M5	S0
Ccl21a	275.712280701754	0.201986754966887	0.214064697609001	0.252525252525253	0.303706737661274	0.169308357348703	0.109274193548387	0.0407608695652174	0.936046511627907	0.184786445464172	0.0604922036445614	0.0690501226778829	0.0594423987375066	0.0438533429187635	0.038961038961039	0.0863039399624766	0.0529661016949153	0.546728971962617	0.145760336370007	0.0966084275436793	0.570663811563169	0.0451388888888889	0.0555555555555555	0.0517241379310345	0.0303448275862069
Cldn5	16.740350877193	5.40562913907285	0.00857946554149086	0.014520202020202	0.0149498259266844	0.0111671469740634	0.0225806451612903	0.00271739130434783	0.0494186046511628	0.00688316272502647	0.00244223182415931	0.00630914826498423	0.00263019463440295	0.00359453630481668	0.0630797773654917	0.0187617260787993	0.0190677966101695	0.00934579439252336	0.0504555010511563	0.0143884892086331	0.0203426124197002	0	0	0	0.00275862068965517
Lyve1	12.7169590643275	0.0198675496688742	0.00787623066104079	0.0115214646464646	0.0172025394224862	0.0136887608069164	0.0157258064516129	0.10054347826087	0.0465116279069767	0.0570067066713731	0.0775878264136765	0.0354013319313004	0.174644923724356	0.00287562904385334	0.0148423005565863	0.00187617260787992	0	0.00467289719626168	0.01541695865452	0.159301130524152	0.0417558886509636	0	0	0.00862068965517241	0.0317241379310345
Pecam1	3.93333333333333	10.8692052980132	0.0118143459915612	0.0243055555555556	0.0122875281589187	0.0216138328530259	0.0181451612903226	0.016304347826087	0.0174418604651163	0.0125308859865867	0.0142776629720083	0.017875920084122	0.0184113624408206	0.00359453630481668	0.0705009276437848	0.142589118198874	0.127118644067797	0.266355140186916	0.165381920112123	0.116135662898253	0.0802997858672377	0.015625	0.236111111111111	0.137931034482759	0.0193103448275862
Cdh5	2.84678362573099	9.83443708609271	0.00562587904360056	0.00741792929292929	0.0665574441941429	0.00504322766570605	0.00887096774193548	0.00271739130434783	0.00290697674418605	0.00441228379809389	0.00300582378358069	0.00315457413249211	0.00315623356128353	0.00790797987059669	0.00927643784786642	0	0.0169491525423729	0	0.0210231254379818	0.00822199383350463	0.0256959314775161	0.00173611111111111	0	0.0172413793103448	0.0124137931034483
Flt1	0.00233918128654971	9.11258278145695	0.0779184247538678	0.0279356060606061	0.037681753020684	0.026657060518732	0.626612903225806	0.0108695652173913	0.0872093023255814	0.00864807624426403	0.00751455945895172	0.0066596565019278	0.0168332456601789	0	0.00556586270871985	0.00562851782363977	0.010593220338983	0	0.166783461807989	0.0359712230215827	0.0246252676659529	0.0121527777777778	0.0138888888888889	0.0258620689655172	0.0151724137931035
Vwf	0.102923976608187	4.92384105960265	0.0019690576652602	0.00441919191919192	0.00327667417571165	0.00360230547550432	0.0334677419354839	0.0815217391304348	0.00872093023255814	0.00511824920578892	0.00300582378358069	0.00876270592358921	0.00420831141504471	0.000718907260963336	0.00371057513914657	0	0	0.00467289719626168	0.0875963559915908	0.0719424460431655	0.088865096359743	0	0	0.146551724137931	0.11448275862069
C3	2.67602339181287	0.18046357615894	33.3008438818565	3.77541035353535	17.625025599017	0.798631123919308	0.677016129032258	0.5	1.28488372093023	0.189551711966114	1.10595528837122	0.248159831756046	0.237769594950026	0.91157440690151	1.03896103896104	0.765478424015009	0.927966101694915	0.303738317757009	2.13174491941135	1.48612538540596	0.477516059957173	2.140625	0.9375	0.189655172413793	0.557241379310345
Gsn	3.35555555555556	3.02980132450331	80.3533052039381	27.8478535353535	54.7915216055703	7.86059077809798	11.2633064516129	6.09510869565217	16.75	5.41298976350159	4.6257749389442	5.38240448650543	2.23882167280379	4.2803738317757	3.19294990723562	3.5046904315197	2.61228813559322	0.962616822429907	2.72740014015417	5.42343268242549	6.55781584582441	4.63194444444444	4.25	3.67241379310345	12.9793103448276
Ogn	0.235087719298246	0.153973509933775	8.49268635724332	1.41919191919192	3.91030104443989	0.296469740634006	0.237096774193548	0.39945652173913	0.174418604651163	0.0435933639251677	0.269209092616945	0.0424114966701718	0.0420831141504471	0.204169662113587	0.26530612244898	0.193245778611632	0.165254237288136	0.0467289719626168	0.0875963559915908	0.359712230215827	0.117773019271949	0.335069444444444	0.305555555555556	0.0172413793103448	4.18068965517241
C4b	0.332163742690058	0.183774834437086	9.64655414908579	1.31881313131313	6.11427401187794	0.307276657060519	0.4625	0.160326086956522	0.206395348837209	0.061418990469467	0.603794852526771	0.132141605327725	0.0757496054708048	0.260244428468728	0.283858998144712	0.296435272045028	0.324152542372881	0.0794392523364486	0.274702172389629	1.58787255909558	0.120985010706638	0.576388888888889	0.256944444444444	0.0775862068965517	3.04137931034483
Coch	0.535672514619883	0.157284768211921	0.471589310829817	18.2212752525253	2.35736227728855	1.13688760806916	0.323387096774194	0.0815217391304348	4.30813953488372	0.100070596540769	0.285928987413113	0.092534174553102	0.244082062072593	0.0251617541337168	0.654916512059369	0.414634146341463	0.336864406779661	0.00467289719626168	0.214435879467414	0.633093525179856	0.13169164882227	0.213541666666667	0.0416666666666667	0.00862068965517241	0.0855172413793103
Saa3	4.40233918128655	1.12913907284768	85.1748241912799	134.229955808081	23.2258857259881	3.72658501440922	2.65	2.90217391304348	30.1162790697674	1.7807977409107	1.37516438098816	1.22783035401332	3.01315097317201	1.36448598130841	2.74582560296846	0.833020637898687	2.1885593220339	0.182242990654206	19.208829712684	6.02466598150051	2.48501070663812	8.42361111111111	0.923611111111111	0.163793103448276	0.638620689655172
Dcn	3.95906432748538	3.16225165562914	100.822222222222	167.136205808081	67.1062871185746	20.2896253602305	3.63185483870968	4.58967391304348	106.177325581395	1.57024355806565	3.9577306030434	0.825446898002103	3.40557601262493	2.82890007189073	4.5899814471243	3.07879924953096	4.16525423728814	0.686915887850467	2.33777154870357	5.21788283658787	3.06959314775161	6.01041666666667	4.78472222222222	0.318965517241379	3.19310344827586
Cyp2f2	0.047953216374269	0.221854304635762	2.09521800281294	4.80823863636364	0.344255580585705	0.0547550432276657	0.0443548387096774	0.201086956521739	1.10755813953488	0.0520649488175079	0.0411422130377607	0.0676480897301087	0.114676486059968	0.0323508267433501	0.0538033395176252	0.0600375234521576	0.076271186440678	0.0186915887850467	0.0532585844428872	0.227132579650565	0.123126338329764	0.0798611111111111	0.104166666666667	0	0.147586206896552
Apod	1.80584795321637	0.470198675496689	12.862447257384	6.47522095959596	27.6729469588368	5.0443083573487	0.543548387096774	0.489130434782609	4.89825581395349	0.177903282739146	0.570918654893857	0.113214160532773	0.41083640189374	0.984184040258807	1.01113172541744	0.776735459662289	0.864406779661017	0.168224299065421	0.609670637701472	1.05960945529291	0.561027837259101	1.96527777777778	0.666666666666667	0.491379310344828	18.1337931034483
Cxcl1	0.439766081871345	0.935430463576159	2.56638537271449	1.27951388888889	5.45279541265615	0.476945244956772	4.36612903225806	0.217391304347826	0.863372093023256	0.339922343805154	1.24816832613188	0.875920084121977	2.17517096265124	0.366642703091301	0.25974025974026	0.133208255159475	0.603813559322034	0.467289719626168	0.749124036440084	0.65775950668037	0.626338329764454	1.19097222222222	0.0902777777777778	0.275862068965517	0.195862068965517
Wif1	0.00818713450292398	0.0248344370860927	0.0220815752461322	0.262310606060606	0.0737251689535122	4.06916426512968	0.0286290322580645	0.0842391304347826	0.136627906976744	0.0109424638192729	0.0298703738493331	0.309148264984227	0.255654918463966	0.0179726815240834	0.00185528756957328	0.0450281425891182	0.0296610169491525	0.0373831775700934	0.0161177295024527	0.0503597122302158	0.0160599571734475	0.00694444444444444	0	0.00862068965517241	0.0413793103448276
Lrrc15	0.00701754385964912	0.033112582781457	0.0665260196905767	0.352114898989899	0.0440303092361253	2.84438040345821	0.0282258064516129	0.0407608695652174	0.994186046511628	0.0060007059654077	0.00901747135074206	0.00630914826498423	0.609679116254603	0.00431344356578001	0.00556586270871985	0.0187617260787992	0.0211864406779661	0.0186915887850467	0.00560616678346181	0.0359712230215827	0.00535331905781585	0.0277777777777778	0.00694444444444444	0	0.0193103448275862
Mdk	0.0198830409356725	0.0364238410596026	0.149929676511955	0.156407828282828	0.157075568298177	2.66318443804035	0.0205645161290323	0.0625	0.0523255813953488	0.00705965407695023	0.0270524140522262	0.0210304942166141	0.0510257759074172	0.00503235082674335	0.0148423005565863	0	0.0233050847457627	0.0186915887850467	0.0350385423966363	0.0380267214799589	0.0149892933618844	0.0173611111111111	0.00694444444444444	0.0172413793103448	0.0675862068965517
Acta2	0.442105263157895	2.14072847682119	0.29704641350211	0.209753787878788	2.12185132090928	2.7899855907781	173.283064516129	176.198369565217	0.729651162790698	0.208259795270032	0.492579372534285	0.32316859446197	0.800631246712257	0.214953271028037	0.285714285714286	0.264540337711069	0.190677966101695	0.135514018691589	0.375613174491941	0.428571428571429	0.150963597430407	1.34722222222222	0.298611111111111	3.75	0.593103448275862
Tagln	0.350877192982456	2.43543046357616	0.189170182841069	0.314393939393939	1.37067376612738	2.40706051873199	128.700806451613	106.779891304348	1.52906976744186	0.10289445817155	0.270524140522262	0.390466175955135	0.43713834823777	0.143781452192667	0.202226345083488	0.24015009380863	0.158898305084746	0.0607476635514019	0.165381920112123	0.292908530318602	0.0535331905781585	0.970486111111111	0.208333333333333	2.20689655172414	1.37655172413793
Rgs5	0.0771929824561404	4.63245033112583	0.019690576652602	0.0184659090909091	0.103010444398935	0.0122478386167147	14.8612903225806	0.0326086956521739	0.0145348837209302	0.00688316272502647	0.0223558143903814	0.00911321416053277	0.0494476591267754	0.00934579439252336	0.233766233766234	0.00187617260787992	0.00211864406779661	0.00934579439252336	0.0974071478626489	0.0339157245632066	0.0107066381156317	0.0833333333333333	0	0.0775862068965517	0.0427586206896552
Notch3	0.0222222222222222	0.55794701986755	0.0209563994374121	0.0203598484848485	0.173663731312718	0.125720461095101	7.85967741935484	0.0760869565217391	0.0377906976744186	0.443169784680551	0.0834116099943641	0.263582194181563	0.239347711730668	0.00862688713156003	0.038961038961039	0.0112570356472795	0.00847457627118644	0.00467289719626168	0.0238262088297127	0.0154162384378212	0.0182012847965739	0.114583333333333	0.0277777777777778	0.0517241379310345	0.00551724137931034
Nptx2	0.00350877192982456	0.00496688741721854	0.00984528832630099	0.00726010101010101	0.0114683596149908	0.05835734870317	0.00604838709677419	4.58695652173913	0	0.00688316272502647	0.00864174337779448	0.00911321416053277	0.038400841662283	0.00215672178289001	0.00185528756957328	0	0	0	0.00210231254379818	0.00719424460431655	0.0107066381156317	0	0	0	0.0289655172413793
Des	0.0549707602339181	0.43046357615894	0.0623066104078762	0.113794191919192	0.673970919516691	0.0720461095100865	7.9633064516129	39.7989130434783	0.244186046511628	0.0172961524885281	0.100695096749953	0.0161233788994041	0.0478695423461336	0.0100647016534867	0.0630797773654917	0.0150093808630394	0.0190677966101695	0.0186915887850467	0.0329362298528381	0.0483042137718397	0.00749464668094218	0.0815972222222222	0.0694444444444445	0.103448275862069	0.0372413793103448
Myh11	0.111111111111111	0.529801324503311	0.0483825597749648	0.0336174242424242	0.351218513209093	0.0500720461095101	32.7120967741935	49.0842391304348	0.0319767441860465	0.0270031768443346	0.0680067631035131	0.0515247108307045	0.0362966859547607	0.01509705248023	0.0705009276437848	0.0131332082551595	0.0190677966101695	0.014018691588785	0.0686755430974071	0.0585817060637204	0.012847965738758	0.288194444444444	0	0.206896551724138	0.0537931034482759
Ppp1r14a	0.127485380116959	0.447019867549669	0.145710267229255	0.961332070707071	0.227524063075978	0.161023054755043	16.4721774193548	24.7255434782609	1.28779069767442	0.0266501941404871	0.0845387939132068	0.0490711531720995	0.0715412940557601	0.0201294033069734	0.0426716141001855	0.0112570356472795	0.0360169491525424	0.0373831775700935	0.0448493342676945	0.0544707091469681	0.082441113490364	0.125	0.00694444444444444	0.387931034482759	0.0262068965517241
Col7a1	0.0374269005847953	0.0364238410596026	0.0326300984528833	0.556502525252525	0.065943067786197	0.537463976945245	0.0439516129032258	0.0380434782608696	5.09883720930233	0.174196964348747	0.889348111966936	0.355064844023835	0.72330352446081	0.0690150970524802	0.0111317254174397	0.0187617260787992	0.0296610169491525	0.0373831775700935	0.0329362298528381	0.039054470709147	0.183083511777302	0.0121527777777778	0.00694444444444444	0.241379310344828	0.0717241379310345
Twist2	0.0608187134502924	0.0397350993377483	0.827426160337553	2.18386994949495	0.555396272783125	0.984149855907781	0.215322580645161	0.502717391304348	5.86046511627907	0.0284151076597247	0.0601164756716138	0.010515247108307	0.230931088900579	0.0280373831775701	0.0371057513914657	0.0300187617260788	0.0720338983050847	0.0186915887850467	0.058864751226349	0.0781089414182939	0.0342612419700214	0.0590277777777778	0.0416666666666667	0.00862068965517241	0.023448275862069
Col6a1	0.626900584795322	1.03973509933775	8.23881856540084	8.09659090909091	4.98935080892894	9.74675792507205	3.66774193548387	3.70380434782609	23.9941860465116	0.127426756088952	0.328010520383243	0.266035751840168	1.67596002104156	0.774263120057513	0.656771799628942	0.75046904315197	0.584745762711864	0.163551401869159	0.252277505255781	1.06577595066804	0.262312633832976	0.907986111111111	1.10416666666667	0.0603448275862069	1.25103448275862
Col1a1	1.33216374269006	2.23841059602649	33.6848101265823	58.5209911616162	17.7691992627483	23.0850144092219	3.49435483870968	1.20108695652174	71.8197674418605	0.429403459230498	0.66616569603607	0.265334735366281	5.21988427143609	1.16534867002157	1.28756957328386	1.65853658536585	1.61652542372881	0.761682242990654	0.877365101611773	2.87667009249743	1.15203426124197	2.32118055555556	2.11111111111111	0.189655172413793	4.44965517241379
Krt10	1.13333333333333	0.849337748344371	0.686357243319269	0.797190656565657	0.922998156870776	0.608789625360231	0.574596774193548	0.146739130434783	0.534883720930233	91.6780797740911	1.52151042645125	7.05538030143708	1.14255654918464	1.29331416247304	0.346938775510204	1.0281425891182	0.358050847457627	0.289719626168224	0.40364400840925	1.76670092497431	1.43361884368308	0.227430555555556	0.6875	0.741379310344828	0.922758620689655
Krt1	0.719298245614035	0.365894039735099	0.308720112517581	0.542771464646465	0.842310055293877	0.377881844380403	0.519758064516129	0.3125	0.398255813953488	83.8351570773032	1.34829983092241	10.8335085874518	1.80273540241978	1.31488138030194	0.309833024118738	0.606003752345216	0.141949152542373	0.252336448598131	0.306937631394534	1.1120246659815	1.13490364025696	0.142361111111111	0.527777777777778	0.612068965517241	0.507586206896552
Krt16	1.56140350877193	0.385761589403974	0.881715893108298	1.31833964646465	2.00122875281589	1.11167146974063	1.10887096774194	1.98913043478261	0.918604651162791	105.270031768443	9.03456697351118	27.8370136698212	18.9879011046817	4.31631919482387	0.831168831168831	1.33395872420263	0.400423728813559	0.742990654205608	0.558514365802383	0.94141829393628	2.30299785867238	0.5	1.02083333333333	0.594827586206897	0.583448275862069
Fcgbp	0.11812865497076	0.0562913907284768	0.0226441631504923	0.0465593434343434	0.139873028875691	0.0208933717579251	0.0483870967741935	0.0108695652173913	0.0116279069767442	0.622837980938934	5.02104076648506	1.15247108307045	2.04839558127301	0.614665708123652	0.0538033395176252	0.25891181988743	0.0211864406779661	0.0654205607476635	0.0336370007007709	0.194244604316547	1.39400428265525	0.0260416666666667	0.0902777777777778	1.55172413793103	0.056551724137931
Krt15	0.542690058479532	0.349337748344371	0.113502109704641	0.229640151515152	0.782715543723121	0.176512968299712	0.279435483870968	0.078804347826087	0.0697674418604651	7.29527003176844	27.3255682885591	19.8352611286365	7.15623356128353	3.16750539180446	0.183673469387755	1.15572232645403	0.101694915254237	0.439252336448598	0.187105816398038	1.18191161356629	8.60599571734475	0.578125	0.506944444444444	7.55172413793103	0.493793103448276
Krt5	3.10175438596491	1.94867549668874	1.28438818565401	1.99258207070707	2.87446242064305	2.0421469740634	1.2625	1.6875	1.54360465116279	28.9655841863749	99.963930114597	35.8426218016123	108.431351920042	9.63120057512581	1.30612244897959	3.41651031894934	0.559322033898305	3.09345794392523	1.21793973370708	3.26927029804728	14.9336188436831	0.704861111111111	2.3125	15.4137931034483	1.60275862068966
Krt14	6.47134502923977	3.45860927152318	2.91308016877637	4.25189393939394	6.15134138849068	4.50036023054755	2.95604838709677	4.89673913043478	3.92441860465116	127.194669961172	189.737929738869	101.091132141605	222.958442924776	20.3508267433501	2.77365491651206	6.00375234521576	1.56567796610169	5.5	2.52347582340575	4.95786228160329	24.6809421841542	1.44791666666667	3.60416666666667	24.8793103448276	2.70344827586207
Krt79	0.102923976608187	0.076158940397351	0.0977496483825598	0.112689393939394	0.186156051607618	0.0810518731988473	0.112903225806452	0.0407608695652174	0.290697674418605	2.04818213907519	0.0796543302648882	47.9719593410445	1.28879537085744	0.113587347232207	0.0686456400742115	0.0675422138836773	0.167372881355932	0.0514018691588785	0.0763840224246671	0.140801644398767	0.752676659528908	0.0381944444444444	0.0763888888888889	0.267241379310345	0.282758620689655
Krt17	2.25964912280702	0.912251655629139	0.909423347398031	1.48611111111111	1.92852754454229	1.5007204610951	1.17701612903226	1.91847826086956	1.29360465116279	44.1726085421814	23.1807251549878	100.830003505082	42.8490268279853	6.18979151689432	1.11317254174397	2.16885553470919	0.540254237288136	0.864485981308411	0.566923615977575	1.35251798561151	4.46573875802998	0.520833333333333	1.09722222222222	3.08620689655172	0.983448275862069
Apoe	6.74970760233918	5.92384105960265	6.65021097046414	5.27572601010101	9.48801966004505	20.7831412103746	2.04233870967742	0.698369565217391	2.50290697674419	20.1673138016237	51.3657711816645	104.197336137399	43.6338769068911	10.1423436376707	1.65677179962894	4.14258911819887	1.61228813559322	1.2803738317757	6.7344078486335	38.5077081192189	16.7698072805139	1.85590277777778	12.2986111111111	12.8448275862069	11.1544827586207
Golga7b	0.00116959064327485	0	0.00154711673699015	0.00157828282828283	0.00163833708785583	0.00180115273775216	0.00241935483870968	0	0	0.0594775855983057	0.0338155175652827	0.0392569225376796	0.070489216201999	0.00503235082674335	0.00927643784786642	0	0	0	0.00140154169586545	0	0.0214132762312634	0	0	0.0344827586206897	0.0137931034482759
Ube2c	0.128654970760234	0.455298013245033	0.059915611814346	0.0596590909090909	0.11693630964571	0.121397694524496	0.0790322580645161	0.190217391304348	0.0581395348837209	0.344687610307095	0.336464399774563	0.251314405888538	11.0005260389269	0.337167505391804	0.0834879406307978	0.159474671669794	0.165254237288136	6.5	0.1927119831815	0.221993833504625	0.248394004282655	0.0295138888888889	0.131944444444444	7.16379310344828	0.0510344827586207
Cd7	0.0128654970760234	0.0149006622516556	0.0168776371308017	0.0222537878787879	0.0151546180626664	0.00288184438040346	0.0451612903225806	0.0135869565217391	0	0.031768443346276	0.0116475671613752	0.020329477742727	0.0163072067332983	12.3414809489576	4.50092764378479	0.570356472795497	1.06991525423729	4.35514018691589	0.283812193412754	0.10174717368962	1.02676659528908	0.00173611111111111	0.347222222222222	0.793103448275862	0.0096551724137931
Cd3g	0.0350877192982456	0.0149006622516556	0.0271448663853727	0.0315656565656566	0.0268277698136392	0.00972622478386167	0.0544354838709677	0.0516304347826087	0.00581395348837209	0.03759265795976	0.0112718391884276	0.0343498072204697	0.0236717517096265	21.0661394680086	7.06122448979592	3.48780487804878	10.6186440677966	15.1542056074766	0.0546601261387526	0.0277492291880781	0.191648822269807	0.00347222222222222	0	0.612068965517241	0.0179310344827586
Atrx	1.57777777777778	2.20529801324503	1.20098452883263	1.26089015151515	1.13536760188409	2.11347262247839	1.38266129032258	1.42663043478261	1.31395348837209	0.724320508295094	1.53503663347736	1.37924991237294	1.70120988953183	1.93170381020848	1.47866419294991	1.79549718574109	1.26483050847458	1.69626168224299	0.912403644008409	1.42548818088386	1.47644539614561	0.572916666666667	1.30555555555556	1.64655172413793	1.55310344827586
Ccl5	0.0315789473684211	0.0794701986754967	0.0226441631504923	0.0606060606060606	0.0339954945730084	0.0327809798270893	0.142338709677419	0.0135869565217391	0.0174418604651163	0.0252382633250971	0.0180349427014841	0.0410094637223975	0.0357706470278801	0.297627606038821	69.7291280148423	3.42213883677298	0.0148305084745763	15.6728971962617	0.637000700770848	0.491264131551901	1.02890792291221	0.0295138888888889	0.0972222222222223	2.72413793103448	0.0096551724137931
Ifng	0	0	0.00464135021097046	0.00252525252525253	0.00430063485562154	0.00324207492795389	0.0125	0	0	0.00935404165195905	0	0.00525762355415352	0.00105207785376118	0.13156002875629	8.23191094619666	1.45403377110694	0.0360169491525424	2.55607476635514	0.0133146461107218	0.00308324768756423	0.00321199143468951	0.00347222222222222	0	0.301724137931034	0
Gzma	0.00350877192982456	0.0264900662251656	0.0246132208157525	0.0247790404040404	0.00921564611918902	0.00720461095100865	0.0419354838709677	0.00815217391304348	0.00872093023255814	0.00511824920578892	0.00300582378358069	0.0175254118471784	0.00789058390320884	0.0330697340043134	34.4916512059369	0.320825515947467	0.0805084745762712	18.6495327102804	0.0392431674842326	0.0318602261048304	0.00428265524625268	0.00694444444444444	0	0.818965517241379	0.00137931034482759
Nkg7	0.00350877192982456	0.00993377483443709	0.00942334739803094	0.0137310606060606	0.0104443989350809	0.00576368876080692	0.0258064516129032	0.00815217391304348	0.00290697674418605	0.0169431697846806	0.00601164756716138	0.0136698212407992	0.0136770120988953	6.34076204169662	12.4897959183673	1.28330206378987	0.127118644067797	7.54205607476636	0.0308339173090399	0.0256937307297019	0.0674518201284797	0.00173611111111111	0.166666666666667	0.28448275862069	0.00137931034482759
Klrd1	0.00467836257309941	0.00496688741721854	0.00787623066104079	0.00883838383838384	0.00593897194347737	0.00144092219020173	0.0141129032258065	0	0.0116279069767442	0.0075891281327215	0.0026300958106331	0.0101647388713635	0.00578642819568648	3.65780014378145	5.29499072356215	0.283302063789869	0.00423728813559322	2.6214953271028	0.243167484232656	0.052415210688592	0.570663811563169	0.00520833333333333	0.0138888888888889	0.862068965517241	0.00275862068965517
Cd4	0.00233918128654971	0.00165562913907285	0.000421940928270042	0.00189393939393939	0.000204792135981978	0.00144092219020173	0.000403225806451613	0	0	0.000705965407695023	0.000187863986473793	0.00210304942166141	0.000526038926880589	0.00215672178289001	0.0241187384044527	0.360225140712946	0.00423728813559322	0.219626168224299	0.0105115627189909	0.173689619732785	0.0396145610278373	0	0.0138888888888889	0.0431034482758621	0
Cd28	0.00350877192982456	0.0033112582781457	0.00632911392405063	0.00299873737373737	0.00245750563178374	0.00288184438040346	0.00282258064516129	0.00543478260869565	0	0.00529474055771267	0.0116475671613752	0.00490711531720995	0.0315623356128353	0.196980589503954	0.88126159554731	2.57598499061914	0.0847457627118644	1.15420560747664	0.00630693763139453	0.0298047276464543	0.00749464668094218	0	0	0	0
Rora	0.433918128654971	0.493377483443709	0.905063291139241	1.50899621212121	0.957198443579767	1.0457492795389	0.443145161290323	0.448369565217391	1.45348837209302	2.68761030709495	2.4473041517941	0.494567122327375	0.953182535507628	0.843997124370956	0.473098330241187	5.45590994371482	3.625	2.63551401869159	0.160476524176594	0.538540596094553	0.694860813704497	0.0798611111111111	0.5	0.387931034482759	0.612413793103448
Icos	0	0.00496688741721854	0.00661040787623066	0.00394570707070707	0.00532459553553144	0.000720461095100865	0.00403225806451613	0.00543478260869565	0	0.00264737027885634	0.00394514371594965	0.00245355765860498	0.00105207785376118	0.0531991373112868	0.0946196660482375	2.85928705440901	2.71186440677966	2.92990654205607	0.0175192711983181	0.00822199383350463	0.147751605995717	0.00173611111111111	0.0416666666666667	0.0689655172413793	0
Ccr6	0	0.00165562913907285	0.000421940928270042	0.000157828282828283	0.000204792135981978	0	0.000403225806451613	0	0	0.000705965407695023	0.000375727972947586	0.000701016473887136	0.00105207785376118	0.0165348670021567	0.00742115027829313	0.236397748592871	0.627118644067797	0.144859813084112	0.00140154169586545	0.00205549845837616	0.00321199143468951	0	0	0.00862068965517241	0
Il17a	0	0.00165562913907285	0.00689170182841069	0.0143623737373737	0.00163833708785583	0.000360230547550432	0.00564516129032258	0.0135869565217391	0.00581395348837209	0.0160607130250618	0.0107082472290062	0	0.00578642819568648	0.0122214234363767	0.00927643784786642	0.630393996247655	16.5741525423729	12.518691588785	0.00911002102312544	0	0.00214132762312634	0.0138888888888889	0.25	0.53448275862069	0
Il22	0.00233918128654971	0.0115894039735099	0.0070323488045007	0.00820707070707071	0.000614376407945935	0.00180115273775216	0.0092741935483871	0.00271739130434783	0	0.00935404165195905	0.000563591959421379	0.000701016473887136	0.000526038926880589	0.0345075485262401	0.0296846011131725	1.33771106941839	14.4258474576271	11.0233644859813	0.00210231254379818	0	0	0.0746527777777778	0	1.19827586206897	0
Il17f	0.00116959064327485	0.0248344370860927	0.00618846694796062	0.0157828282828283	0.00143354495187385	0.000720461095100865	0.0120967741935484	0.0190217391304348	0	0.0132368513942817	0	0.000701016473887136	0.00210415570752236	0.0711718188353702	0.038961038961039	0.711069418386492	12.8135593220339	8.7196261682243	0.00981079187105817	0	0	0.0486111111111111	0	0.543103448275862	0
Il23r	0	0	0	0.000157828282828283	0.000204792135981978	0.000360230547550432	0.000403225806451613	0	0.00290697674418605	0.00247087892693258	0.000751455945895172	0.0010515247108307	0	0.00359453630481668	0.00185528756957328	0.0300187617260788	0.440677966101695	0.238317757009346	0.000700770847932726	0	0	0	0	0	0
Cd3d	0.00818713450292398	0.00496688741721854	0.0127988748241913	0.0121527777777778	0.00737251689535122	0.00648414985590778	0.0209677419354839	0.0271739130434783	0	0.0190610660077656	0.00469659966184482	0.0122677882930249	0.00736454497632825	5.99568655643422	3.07977736549165	2.39962476547842	5.31991525423729	6.82710280373832	0.0252277505255781	0.00719424460431655	0.0706638115631692	0.0121527777777778	0	0.189655172413793	0.00137931034482759
Lyz2	0.0409356725146199	0.26158940397351	0.132911392405063	0.130050505050505	0.140077821011673	0.0489913544668588	0.328225806451613	0.399456521739131	0.0377906976744186	0.0661842569714084	0.0246101822280669	0.0294426919032597	0.166754339821147	0.0316319194823868	0.115027829313544	0.0731707317073171	0.0656779661016949	0.0607476635514019	103.255080588648	31.3011305241521	4.83511777301927	16.9010416666667	0.104166666666667	7.80172413793103	1.65655172413793
Chil3	0.0116959064327485	0.00662251655629139	0.0580872011251758	0.0280934343434343	0.0362482080688102	0.010806916426513	0.0826612903225806	0.138586956521739	0.00290697674418605	0.0333568655135898	0.00563591959421379	0.0087627059235892	0.145712782745923	0.00503235082674335	0.012987012987013	0.00562851782363977	0.116525423728814	0.014018691588785	32.2249474421864	5.11510791366906	0.320128479657387	3.77083333333333	0	0.413793103448276	0.00275862068965517
Plac8	0.23859649122807	0.329470198675497	9.15682137834037	0.095959595959596	4.32910096252304	0.24207492795389	0.720564516129032	0.119565217391304	0.061046511627907	0.0550653018002118	0.366334773623896	0.0676480897301087	0.0978432403997896	0.209202012940331	0.755102040816326	0.49155722326454	0.226694915254237	0.728971962616822	14.4646110721794	1.40698869475848	2.00107066381156	2.79513888888889	1.17361111111111	0.931034482758621	0.227586206896552
Cd68	0.0444444444444444	0.0579470198675497	0.0260196905766526	0.115056818181818	0.0391152979725579	0.0313400576368876	0.0342741935483871	0.0543478260869565	0.162790697674419	0.0312389692905048	0.0247980462145407	0.0304942166140904	0.0526038926880589	0.0948957584471603	0.0352504638218924	0.0281425891181989	0.0275423728813559	0.0981308411214953	2.20882971268395	1.54265159301131	0.80728051391863	0.444444444444444	0.180555555555556	1.25862068965517	0.0248275862068966
Pf4	0.0105263157894737	0.0314569536423841	0.0180028129395218	0.0107323232323232	0.00901085398320704	0.00720461095100865	0.00725806451612903	0.00271739130434783	0.00290697674418605	0.00388280974232263	0.00225436783768552	0.00385559060637925	0.00683850604944766	0.00359453630481668	0.00371057513914657	0.0131332082551595	0.0105932203389831	0	0.181499649614576	7.21171634121274	0.0149892933618844	0.00347222222222222	0	0.0517241379310345	0.00275862068965517
Mrc1	0.323976608187135	0.0182119205298013	0.0158931082981716	0.0119949494949495	0.00921564611918902	0.00396253602305476	0.00604838709677419	0.00815217391304348	0.00581395348837209	0.00882456759618779	0.00169077587826414	0.00490711531720995	0.00631246712256707	0.00143781452192667	0.0166975881261596	0.00938086303939962	0.00423728813559322	0	1.51646811492642	5.05549845837616	0.229122055674518	0.0138888888888889	0	0.879310344827586	0.0110344827586207
Cd207	0.00116959064327485	0	0.00407876230661041	0.0113636363636364	0.00983002252713496	0.0010806916426513	0.0274193548387097	0	0	0.0130603600423579	0.0150291189179034	0.017875920084122	0.0220936349289847	0.0287562904385334	0	0	0	0	0.130343377715487	0.0503597122302158	19.8683083511777	0.00173611111111111	0	8.87931034482759	0.00413793103448276
Cd83	0.00233918128654971	0.0182119205298013	0.0080168776371308	0.0233585858585859	0.00614376407945935	0.0298991354466859	0.0318548387096774	0.0271739130434783	0.0465116279069767	0.00864807624426403	0.0165320308096938	0.0126182965299685	0.0136770120988953	0.0740474478792236	0.4860853432282	1.16885553470919	0.343220338983051	0.523364485981308	3.40084092501752	1.43782117163412	7.04389721627409	0.0381944444444444	0	3.93965517241379	0.0110344827586207
Retnlg	0.00701754385964912	0.0033112582781457	0.020112517580872	0.0318813131313131	0.0690149498259267	0.0151296829971182	0.225806451612903	0.0135869565217391	0.00290697674418605	0.0185315919519943	0.0026300958106331	0.0343498072204697	0.0331404523934771	0.00503235082674335	0.0204081632653061	0.0075046904315197	0.0211864406779661	0.841121495327103	1.61107217939734	0.308324768756423	0.00963597430406852	134.246527777778	0.527777777777778	1.33620689655172	0.0951724137931034
G0s2	0.261988304093567	0.0629139072847682	0.348382559774965	0.101483585858586	0.422281384394839	0.102305475504323	0.179032258064516	0.0815217391304348	0.0726744186046512	0.00882456759618779	0.0195378545932745	0.0760602874167543	0.0231457127827459	0.0265995686556434	0.0408163265306122	0.0431519699812383	0.0995762711864407	0.200934579439252	0.353889278206027	0.0801644398766701	0.012847965738758	30.8489583333333	0.0555555555555555	0.258620689655172	0.812413793103448
Lcn2	22.2502923976608	0.415562913907285	9.79029535864979	14.4842171717172	3.4828998566455	1.32132564841499	0.604032258064516	1.49728260869565	11.9360465116279	2.2414401694317	2.09524704114221	4.87802313354364	5.51446607048922	1.61394680086269	0.63265306122449	0.720450281425891	0.711864406779661	0.378504672897196	5.19621583742116	1.36690647482014	0.667023554603854	60.8645833333333	1.15277777777778	0.767241379310345	0.582068965517241
Ly6g	0	0	0.000562587904360056	0.000473484848484848	0.00102396067990989	0.000360230547550432	0.00443548387096774	0	0	0.000529474055771267	0	0.000350508236943568	0.00105207785376118	0.00143781452192667	0	0	0	0.00934579439252336	0.0469516468114926	0.00102774922918808	0.00107066381156317	2.67708333333333	0.0208333333333333	0.0344827586206897	0
Ifitm1	1.80233918128655	0.718543046357616	4.32278481012658	5.04750631313131	3.54310874462421	10.4236311239193	2.22983870967742	1.45108695652174	1.84593023255814	0.10854218143311	0.430772120984407	0.0960392569225377	0.179905312993161	0.442846872753415	0.447124304267161	0.600375234521576	0.559322033898305	1.19626168224299	3.614576033637	1.40698869475848	2.94860813704497	45.8246527777778	29.2291666666667	2.72413793103448	0.513103448275862
Cpa3	0	0	0.00126582278481013	0.0101010101010101	0.00655334835142331	0.0111671469740634	0.0451612903225806	0	0	0.0181786092481468	0.020852902498591	0.0010515247108307	0.0320883745397159	0.153127246585191	0.00742115027829314	0.00375234521575985	0	0.0607476635514019	0.00350385423966363	0.00513874614594039	0	0.0416666666666667	41.9027777777778	0	0
Mcpt8	0	0	0.000421940928270042	0.000473484848484848	0.000204792135981978	0.0187319884726225	0.00161290322580645	0	0	0.000352982703847511	0	0	0.000526038926880589	0	0.00371057513914657	0	0.00211864406779661	0.392523364485981	0.00140154169586545	0	0	0	12.5833333333333	0	0
Gata2	0.451461988304094	0.594370860927152	0.00070323488045007	0.00173611111111111	0.0018431292238378	0.00180115273775216	0.0032258064516129	0.00271739130434783	0.00290697674418605	0.00247087892693258	0.000939319932368965	0.0010515247108307	0.00368227248816412	0.00647016534867002	0.00185528756957328	0	0	0.00467289719626168	0.00560616678346181	0.00205549845837616	0.00107066381156317	0	4.04166666666667	0	0.00137931034482759
Top2a	0.0736842105263158	0.354304635761589	0.0344585091420534	0.057449494949495	0.0638951464263772	0.112391930835735	0.0637096774193548	0.105978260869565	0.119186046511628	0.19784680550653	0.339094495585196	0.296179460217315	6.74013677012099	0.328540618260244	0.187384044526902	0.281425891181989	0.269067796610169	5.67757009345794	0.176594253679047	0.228160328879753	0.235546038543897	0.0208333333333333	0.194444444444444	5.86206896551724	0.0537931034482759
Mpz	0.208187134502924	0.298013245033112	0.0253164556962025	0.0367739898989899	0.018431292238378	0.0662824207492795	0.0141129032258065	0.260869565217391	0.0261627906976744	0.0171196611366043	0.0174713507420627	0.0189274447949527	0.0647027880063125	0.0877066858375269	0.0111317254174397	0.0562851782363978	0.00635593220338983	0.014018691588785	0.312543798177996	0.186022610483042	0.153104925053533	0.00173611111111111	0	0.0172413793103448	157.543448275862
Plp1	0.0187134502923977	0.0314569536423841	0.0234880450070323	0.0243055555555556	0.0354290395248822	0.0248559077809798	0.0290322580645161	0.0380434782608696	0.0145348837209302	0.0114719378750441	0.0201014465526958	0.0273396424815983	0.0305102577590742	0.0208483105679367	0	0.0318949343339587	0.00423728813559322	0.00467289719626168	0.0392431674842327	0.0431654676258993	0.0460385438972163	0.00868055555555556	0	0.00862068965517241	15.0427586206897
Gpm6b	0.149707602339181	0.0844370860927152	1.5309423347398	4.01546717171717	1.01454024165472	0.712896253602305	0.298387096774194	0.548913043478261	5.54651162790698	0.0386516060713025	0.0922412173586323	0.0410094637223975	0.113624408206207	0.0927390366642703	0.11873840445269	0.155722326454034	0.105932203389831	0.0514018691588785	0.0784863349684653	0.219938335046249	0.0931477516059957	0.196180555555556	0.173611111111111	0.00862068965517241	9.39310344827586
