# Supplementary material for: Allosteric inhibition of SHP2 uncovers aberrant TLR7 trafficking in aggravating psoriasis
Source: EMBO Mol Med. 2021 Dec 22;14(3):e14455. doi: 10.15252/emmm.202114455 (PMC8899919; doi:10.15252/emmm.202114455)
Supplement: Supplementary file 6 — Source Data for Figure 3 [file EMMM-14-e14455-s008.zip › Figure_3/3_F/Inflammation_gMeanExp.csv]

	Ifng	Ifngr1	Ifngr2	Ifnb1	Il10	Il12a	Il12b	Il12rb1	Il12rb2	Il17a	Il17f	Il17ra	Il18	Il18r1	Il18rap	Il1a	Il1b	Il2	Il22	Il23a	Il23r	Il2rg	Il4	Il6	Tyk2	Jak2	Jun	Mapk14	Nfkb1	Rorc	S100a8	S100a9	Stat1	Stat3	Stat6	Tgfb1	Tgfb2	Tgfb3	Tnf	Tnfsf15	Mmp9	Ccl2	Ccl20	Ccr4
Normal_Schwann cells	0	0.0935854186163987	0.192992398338141	0	0	0	0	0	0.00645095415536255	0	0	0.0246161316046895	0.0686678460861034	0	0	0	0.000634526351630078	0.0704116583657843	0	0	0	0.00608601134750293	0	0	0.130563760026939	0.208177868158695	0.177479841477791	0.179810818782408	0.380695799782706	0.0524183664144629	0.0014632533374195	0.0005733608849056	0.295965165123051	0.271684358718689	0.336420156569483	0.0584897838465314	0.0783983830881012	0.0942445793598428	0.00402257259581489	0	0	0.0253639240158954	0	0
IMQ_Schwann cells	0	0.192641366651182	0.147355524924575	0	0	0	0	0	0	0	0	0.0533964807111438	0.133089808352	0	0	0	0.00702026608711189	0	0	0.0819022420056318	0	0.00495150182708379	0	0.0741427156298403	0.0645127234875402	0.055014186018739	0.25734309409931	0.102868378162565	0.176247918855702	0.0367468960431286	0.191138031134963	0.187960581303316	0	0.25349117344893	0.0762231825586594	0.0763716704707129	0.214140109948133	0.103388319391018	0.0109341889721054	0	0	0.235890424031125	0.00402161525585293	0
SHP099_Schwann cells	0	0.114703608069614	0	0	0	0	0	0	0	0	0	0	0.0341065777409242	0	0	0.0312366282434963	0	0.0353125035171543	0	0	0	0	0	0.0366222217866728	0	0	0.172802554356525	0	0	0	0.209280733411751	0.19960406456211	0.00133969292159052	0	0.104426252295671	0	0.1274228952892	0	0	0	0	0.0867018804521211	0.188032030514236	0
Normal_Myeloid cells	0.00331551900572191	0.407972348296391	0.628440907915304	0.541988689721559	0.842526825325136	0.0437478848406972	1	0.0121631881127163	0.162916853801878	0	0	0.433399345000168	1	0.119298836073956	0.196164864925564	0.0281918597826636	0.431457741633553	0.183113867861243	0	0.112895048434119	0	0.261101721863436	0.390126672260227	0.197867893345716	0.922654779028501	0.864253131010527	0.0781474370661377	0.698571021378637	0.71060418156668	0.0535243124170081	0.00779636454377792	0.00853769993228382	0.345080656480657	0.269854809364363	0.382936559785647	0.724004578163005	0.0299628063270947	0.0107531353431278	0.704749368207255	0.647609753009824	0.268171282479356	0.722053542357824	0.0028239472824859	0.0609943851041302
IMQ_Myeloid cells	0.0188145036403629	0.644130532856922	0.901029419430418	0.731873292388569	0.781032190253476	1	0	0.0168260706992301	0.0263127608160753	0.0112564484939237	0.0103939688584653	0.835684543788155	0.64494060534041	0.103185843540048	0.702064004294366	0.318437366152689	0.899061545596656	0.0965973369361149	0.0167030857898707	0.298948952085151	0	0.22977448693507	1	0.386748982288167	0.48782507189915	0.489026106013377	0.0913177028501736	0.817251705354387	0.493743062068213	0.00766960498371915	0.585571917773295	0.485380682589698	0.348117966010664	0.171363365781378	0.496259441705432	0.751492787100619	0.031661553902237	0.00748187052375845	1	0.123346234707354	1	0.909940872669626	0.00552721249759141	0
SHP099_Myeloid cells	0.0018581108127002	0.340962379881222	0.844996264382486	0.652657071425648	1	0.315098534642136	0.85687858317448	0.0325829848227799	0.0445519021354726	0.0172684532546013	0.0155067916087909	0.548558313005184	0.827093011660449	0.0921752143847533	0.325874986719159	0.38484131473763	0.996918014863511	0.0948220066850883	0.0135624374317397	0.352919749578952	0.0104827145452263	0.216193195575829	0.359702590707251	0.296502798126577	0.427203014649495	0.60258783214381	0.101003658493005	0.554352759013632	0.497000910220047	0.0239947051668501	0.525652992814699	0.415479717943892	0.527615630156847	0.21689497271983	0.479923404679096	0.668032692668772	0.020951413163992	0.00818031453987396	0.74102615570291	0.447852832658147	0.33708360930225	0.817220507914574	0.134179234524273	0
Normal_Lymphocytes	0.441097934794575	0.550239013322021	0.234404361775277	0.00855941074295245	0.703830997078783	0.0663746178064855	0	0.646023070660744	1	0.126384658759306	0.0586401069618885	0.356954841812389	0.0145352857121369	0.815119163232964	0.584549360916096	0.00755576258397257	0.00484436390444246	0.938824817850564	0.0318528272642121	0.00604397027955182	0.349668649676354	1	0.0717773247688809	0.0240781242066301	0.320147208771436	0.406784797400792	0	0.339735313542031	0.70583202894754	0.287536067985605	8.60904095669088e-06	0.000145127020907541	0.386824074819282	0.419876310381297	0.18298023413617	0.78192570677769	0	0.0185378893871688	0.496076241641302	0.0971375913586832	0.0342998266981973	0	0.00153430355877182	1
IMQ_Lymphocytes	1	0.660477151175567	0.121318107325831	0.020144936121201	0.732749998347953	0.120864791959169	0	1	0.250253064761236	1	1	0.328373304574035	0.0245010857257335	1	1	0.00889140381108672	0.00341668304911337	0.832184814342648	1	0.00550288072901003	1	0.712857025252561	0.222687924170489	0.0706696362913473	0.244065895752049	0.253997283874485	0.214044042846704	0.284659050652876	0.516966296241158	1	0.185099802962987	0.187916053609189	0.136705371656935	0.193620332296742	0.0739554554655254	0.57776825127451	0.0235163569187	0.0233760127344347	0.814490738259219	0	0.0197947842576205	0.102609463455187	0.0130776571821451	0.707470832631206
SHP099_Lymphocytes	0.547100303221863	0.760036365510456	0.17277441372222	0	0.409417039140106	0.0665054052307347	0	0.528679139747265	0.287506736217485	0.563510736926082	0.470104890658482	0.155934918621434	0.0197793338155645	0.508544628074265	0.497697416254481	0.0201452295575859	0.000779762129281616	0.440763340027402	0.486562066536096	0.00605587958059527	0.429675137367676	0.533337594370635	0.0461643297000507	0.0262901299400874	0.15189434075676	0.0891282351004802	0.296356770218352	0.202588712979392	0.431158486847718	0.346426199849303	0.391761356723847	0.395723396182476	0.141724199974277	0.229879000399648	0.0589361186716932	0.394036347159419	0.00994180860510754	0.00748811091517051	0.44006573177048	0	0	0.296824979582075	0.365736954688894	0.179765046722496
Normal_Keratinocytes	0.00208770137053112	0.359265910190237	0.19205871284082	0.00562406042484988	0.0252247942465814	0.0261673289737159	0	0.00323345811395464	0.405627343498157	0.000949689486509292	0	0.169856369634036	0.0359696531807501	0.0702909071594588	0.00304207124332075	0.053749093009253	0.00820841807091834	0.0987992960173881	0.000195205176033524	0.074270344500618	0.0120516015728878	0.0437291573099969	0.00506669039496067	0.0323052339811866	0.213979810818099	0.206196146681223	0.239075830181298	0.410197275666993	0.334692914032015	0.338624500891122	0.000917932387487898	0.00127719513662482	0.0489818275476777	0.151164314797882	0.270198978111086	0.168824102792575	0.0772861024719779	0.09585664521348	0.0195989735849975	0.264992906387534	0.00124974311885714	0.0181205625722623	0.0280271106083889	0.974781005900527
IMQ_Keratinocytes	0.0074944740773855	0	0.35571124768886	0.0199471144032599	0.138203055778247	0.221810884147718	0	0.0303477622007575	0.013268506988665	0.0173920449034156	0.0115580007274626	0.102827786563432	0.197705178822986	0.0419366594698183	0.0132063076832751	0.381439035523475	0.0059768215166893	0.101217215717444	0.0115356687271367	1	0.0279855387211929	0.0147004451977605	0.0119801762806601	0.102608427488079	0.106857444200582	0.218154089331674	0.149375631914013	0.442045487966606	0.536201186886368	0.16391213088579	0.757902507515669	0.725815858649268	0.074974474033187	0.294814618904423	0.324423977285668	0.141873740860226	0.0829710306863229	0.0782541716757469	0.106239560786896	0.367805809405774	0.0278220423380654	0.151676924322802	0.45940971843125	0.161745536575973
SHP099_Keratinocytes	0.001447836618857	0.385560634503839	0.585832765677018	0.00236979953998607	0.822492058627009	0.0115944669029879	0.35455668353852	0.0113738950742104	0.0471356021305938	0.000626560130287361	0.000809856805536429	0.199572998623709	0.463118559352496	0.050429598104061	0.00969363584535112	1	0.0218175484129197	0.279334758191656	0.00202585285388895	0.827330438820148	0.00138281085034934	0.0696929486881064	0.00224499696362078	0.146184150088286	0.227239940289739	0.529628979401166	0.322699021316777	0.743919975358361	0.748669112318605	0.117249537951342	0.999627955354134	1	0.425143607849989	0.4704186594505	0.691449387345794	0.296755866575001	0.0530377300880961	0.0180943422472794	0.168908016162673	1	0.00710577016855478	0.169215986885604	1	0.117198374710345
Normal_Fibroblasts	0.00356614335536721	0.442652507024623	0.419924284896193	0.0699794025278368	0.02599378575112	0.499327518449014	0	0.00612846109519371	0.0184377901966092	0.00109229218090152	0.000461891293283022	0.953612581487833	0.311075267034229	0.0115766985866284	0.00677496003877104	0.00150552714496475	0.00370728213912948	0.158164359580569	0.000469120597367742	0.0276987673998818	0.00315467271580479	0.0145525743685536	0.00512161924851105	0.849100809662745	0.24052169186835	0.320883135230796	0.0942220017432624	0.481399050328795	0.525901315729864	0.0413221346085519	0.000730764100168943	0.000190419698737526	0.27764863653111	0.347811413436163	0.264342587556526	0.211931665152214	0.988672063817037	0.445473544831314	0.0172614068666645	0.120376968113051	0.0133933003275699	0.801545381138852	0.00100657210354844	0.0230491614948258
IMQ_Fibroblasts	0.00395550751511935	0.640706683505072	0.593330743593697	0.0133617090168558	0.00706091228168059	0.918628091305346	0	0.0127557661657916	0.00136525769623304	0.00304102403396675	0.00392574580214507	0.847191190555382	0.242511806270734	0.00398721717259053	0.00714033439953391	0.0045688359829387	0.00555510592699312	0.163796953365397	0.00568111419264191	0.0370793491033645	0.00208802406088022	0.00716392227878006	0.0101697372611569	0.993062029035761	0.24063111625637	0.409638831035956	0.17701005992154	0.50020451668658	0.372102192520488	0.0209083186928685	0.0897556540176407	0.0890211000215013	0.146470640640377	0.35586757493593	0.424119640154731	0.324195580298604	0.918235423517433	0.954940251965936	0.0119070601506721	0.129107795580479	0.0124966091194698	0.906128988292591	0.00469868217275709	0.00406822582414078
SHP099_Fibroblasts	0.00328636651895715	0.63149044495271	0.455418131003238	0.0127502375620586	0.0318025459534721	0.620456872036445	0.0224681014198781	0.00868329623945094	0.00172566830277204	0.00412384866105227	0.002224612502881	0.709320554678768	0.213449140718414	0.00368422220387182	0.00377867340216446	0.0306748476742913	0.00208299068438513	0.0766417923795994	0.00237717208076073	0.0327298104638252	0	0.00676163857005508	0.00171392241308684	0.845355130460053	0.152196655933313	0.292420814913149	0.118489419388959	0.388867868649178	0.302696981976961	0.0123114410956225	0.214895775190793	0.213101500501507	0.127783191617333	0.240281146531862	0.299464819914331	0.207761394916729	0.681437065947002	0.585864858164128	0.010173035824299	0.0651479249535061	0.0024264228897229	0.963850974714351	0.138938051410242	0
Normal_Endothelial cells	0	0.606745117316792	0.213491142403553	0.0316805642578332	0	0.105804053776169	0	0.00980553775230994	0	0	0.00184756517313209	0.215519638980503	0.0207430966048385	0	0	0.0155669248542067	0.00355491418656341	0.0464473273463699	0	0.0192687077564395	0	0.234317017051249	0.0324702978074467	0.936270856416022	0.378244769950532	0.483139702359493	0.0285588870122041	0.403645119136408	0.542257925926795	0.0735791926294807	0	0	0.768508990190459	0.427070039592563	0.268068743088109	0.553662920131266	0.354526330759955	0.363991710382262	0.0134947729026657	0	0	0.105022901191261	0	0
IMQ_Endothelial cells	0	0.351221140416315	0.261560235973988	0.213051113301164	0	0.133405111282996	0	0	0	0.00240305209389527	0.00931815478623141	0.499883073893814	0.015692603518443	0	0.00569489394563363	0	0.000663905889085565	0.169453466533945	0.0119422360262723	0.109328972270233	0	0.248764874648404	0.0258307753403166	0.661706222431831	0.216304805725888	0.350982565259177	0.104724418612233	0.486566777840741	0.354238526803949	0.084532385364035	0.128229439899222	0.125523690988797	0.296466538112481	0.290169115018682	0.181227402250906	0.989057938460447	0.221186368936166	0.69937683326428	0.012973989083735	0.0755272234258798	0.00546118689826955	0.439007134468151	0.00154188410995152	0
SHP099_Endothelial cells	0	0.461036141276831	0.220839333089275	1	0	0	0	0	0	0	0	0.223154273542092	0	0.00686102039724701	0	0.0437263597807426	0.00123230864280445	0.0339088186639882	0.00479585034070934	0.120396151341236	0	0.214560734462453	0	0.31002342432163	0.150598481367846	0.202232542338358	0.147380927261652	0.344312320476651	0.36975370013934	0.0452628433801076	0.315794743476187	0.312996086429074	0.423914857697297	0.31703267043803	0	0.804729798504289	0.0885540305813612	0.355163665285331	0.0119442612053363	0.313615652100892	0	0.26341358013044	0.277968822546215	0
