# Supplementary material for: Allosteric inhibition of SHP2 uncovers aberrant TLR7 trafficking in aggravating psoriasis
Source: EMBO Mol Med. 2021 Dec 22;14(3):e14455. doi: 10.15252/emmm.202114455 (PMC8899919; doi:10.15252/emmm.202114455)
Supplement: Supplementary file 7 — Source Data for Figure 5 [file EMMM-14-e14455-s001.zip]

Archive with 71 entries (52 files):
- Figure_5-RAW_DATA/
- Figure_5-RAW_DATA/.DS_Store
- Figure_5-RAW_DATA/5_A/
- Figure_5-RAW_DATA/5_A/KO_IMQ.jpg
- Figure_5-RAW_DATA/5_A/KO_Sham.jpg
- Figure_5-RAW_DATA/5_A/WT_IMQ.jpg
- Figure_5-RAW_DATA/5_A/WT_Sham.jpg
- Figure_5-RAW_DATA/5_B/
- Figure_5-RAW_DATA/5_B/KO_IMQ.tif
- Figure_5-RAW_DATA/5_B/KO_Sham.tif
- Figure_5-RAW_DATA/5_B/skin_epidermal_thickness.xlsx
- Figure_5-RAW_DATA/5_B/WT_IMQ.tif
- Figure_5-RAW_DATA/5_B/WT_Sham.tif
- Figure_5-RAW_DATA/5_C/
- Figure_5-RAW_DATA/5_C/clinical_scores.xlsx
- Figure_5-RAW_DATA/5_D/
- Figure_5-RAW_DATA/5_D/qPCR.xlsx
- Figure_5-RAW_DATA/5_E/
- Figure_5-RAW_DATA/5_E/.DS_Store
- Figure_5-RAW_DATA/5_E/KO_IMQ.jpg
- Figure_5-RAW_DATA/5_E/KO_Sham.jpg
- Figure_5-RAW_DATA/5_E/WT_IMQ.jpg
- Figure_5-RAW_DATA/5_E/WT_Sham.jpg
- Figure_5-RAW_DATA/5_F/
- Figure_5-RAW_DATA/5_F/.DS_Store
- Figure_5-RAW_DATA/5_F/KO_IMQ.tif
- Figure_5-RAW_DATA/5_F/KO_Sham.tif
- Figure_5-RAW_DATA/5_F/skin_epidermal_thickness.xlsx
- Figure_5-RAW_DATA/5_F/WT_IMQ.tif
- Figure_5-RAW_DATA/5_F/WT_Sham.tif
- Figure_5-RAW_DATA/5_G/
- Figure_5-RAW_DATA/5_G/.DS_Store
- Figure_5-RAW_DATA/5_G/clinical_scores.xlsx
- Figure_5-RAW_DATA/5_H/
- Figure_5-RAW_DATA/5_H/qPCR-DC.xlsx
- __MACOSX/
- __MACOSX/Figure_5-RAW_DATA/
- __MACOSX/Figure_5-RAW_DATA/._.DS_Store
- __MACOSX/Figure_5-RAW_DATA/5_A/
- __MACOSX/Figure_5-RAW_DATA/5_A/._KO_IMQ.jpg
- __MACOSX/Figure_5-RAW_DATA/5_A/._KO_Sham.jpg
- __MACOSX/Figure_5-RAW_DATA/5_A/._WT_IMQ.jpg
- __MACOSX/Figure_5-RAW_DATA/5_A/._WT_Sham.jpg
- __MACOSX/Figure_5-RAW_DATA/5_B/
- __MACOSX/Figure_5-RAW_DATA/5_B/._KO_IMQ.tif
- __MACOSX/Figure_5-RAW_DATA/5_B/._KO_Sham.tif
- __MACOSX/Figure_5-RAW_DATA/5_B/._skin_epidermal_thickness.xlsx
- __MACOSX/Figure_5-RAW_DATA/5_B/._WT_IMQ.tif
- __MACOSX/Figure_5-RAW_DATA/5_B/._WT_Sham.tif
- __MACOSX/Figure_5-RAW_DATA/5_C/
- __MACOSX/Figure_5-RAW_DATA/5_C/._clinical_scores.xlsx
- __MACOSX/Figure_5-RAW_DATA/5_D/
- __MACOSX/Figure_5-RAW_DATA/5_D/._qPCR.xlsx
- __MACOSX/Figure_5-RAW_DATA/5_E/
- __MACOSX/Figure_5-RAW_DATA/5_E/._.DS_Store
- __MACOSX/Figure_5-RAW_DATA/5_E/._KO_IMQ.jpg
- __MACOSX/Figure_5-RAW_DATA/5_E/._KO_Sham.jpg
- __MACOSX/Figure_5-RAW_DATA/5_E/._WT_IMQ.jpg
- __MACOSX/Figure_5-RAW_DATA/5_E/._WT_Sham.jpg
- __MACOSX/Figure_5-RAW_DATA/5_F/
- __MACOSX/Figure_5-RAW_DATA/5_F/._.DS_Store
- __MACOSX/Figure_5-RAW_DATA/5_F/._KO_IMQ.tif
- __MACOSX/Figure_5-RAW_DATA/5_F/._KO_Sham.tif
- __MACOSX/Figure_5-RAW_DATA/5_F/._skin_epidermal_thickness.xlsx
- __MACOSX/Figure_5-RAW_DATA/5_F/._WT_IMQ.tif
- __MACOSX/Figure_5-RAW_DATA/5_F/._WT_Sham.tif
- __MACOSX/Figure_5-RAW_DATA/5_G/
- __MACOSX/Figure_5-RAW_DATA/5_G/._.DS_Store
- __MACOSX/Figure_5-RAW_DATA/5_G/._clinical_scores.xlsx
- __MACOSX/Figure_5-RAW_DATA/5_H/
- __MACOSX/Figure_5-RAW_DATA/5_H/._qPCR-DC.xlsx
