# Supplementary material for: Allosteric inhibition of SHP2 uncovers aberrant TLR7 trafficking in aggravating psoriasis
Source: EMBO Mol Med. 2021 Dec 22;14(3):e14455. doi: 10.15252/emmm.202114455 (PMC8899919; doi:10.15252/emmm.202114455)
Supplement: Supplementary file 7 — Source Data for Figure 5 [file EMMM-14-e14455-s001.zip › Figure_5-RAW_DATA/5_B/skin_epidermal_thickness.xlsx]

## Sheet: Sheet1
	WT Sham	KO Sham	WT IMQ	KO IMQ
	17.912	18.841	64.398	55.7
	13.804	20.17	72.768	42.2						WT Sham	KO Sham	WT IMQ	KO IMQ
	11.038	20.788	83.92	40.7						15.9536	19.4964	72.2158	46.18
	18.006	23.384	59.961	48.8						20.3594	19.4344	56.7994	47
	19.008	14.299	80.032	43.5						16.5222	19.3276	59.4294	52.66
					15.9536	19.4964	72.2158	46.18		17.4724	18.8086	55.281	40.9
	17.829	20.139	55.033	50.1						18.8692	20.325	59.2686	39.04
	26.142	18.83	49.555	45.5						19.9304	19.1368	63.6682	33.4
	18.695	19.49	65.9	37.3
	18.93	18.18	62.014	54.1
	20.201	20.533	51.495	48
					20.3594	19.4344	56.7994	47
	12.888	22.086	59.118	58
	19.37	21.778	55.922	52
	19.173	15.971	62.417	53
	16.036	19.272	48.454	55.4
	15.144	17.531	71.236	44.9
					16.5222	19.3276	59.4294	52.66
	17.37	18.33	59.466	38.3
	17.016	20.269	41.484	26.9
	17.255	18.809	57.348	48.8
	17.299	18.679	60.287	43.9
	18.422	17.956	57.82	46.6
					17.4724	18.8086	55.281	40.9
	21.199	20.939	59.936	42.7
	19.479	16.063	62.332	37.2
	20.002	18.18	45.664	36.8
	20.909	20.979	65.63	41.8
	12.757	25.464	62.781	36.7
					18.8692	20.325	59.2686	39.04
	21.56	19.173	65.608	30.5
	19.349	21.269	66.308	42.3
	20.79	20.378	72.712	28.4
	19.994	17.142	66.279	35.8
	17.959	17.722	47.434	30
					19.9304	19.1368	63.6682	33.4
