# Supplementary material for: Allosteric inhibition of SHP2 uncovers aberrant TLR7 trafficking in aggravating psoriasis
Source: EMBO Mol Med. 2021 Dec 22;14(3):e14455. doi: 10.15252/emmm.202114455 (PMC8899919; doi:10.15252/emmm.202114455)
Supplement: Supplementary file 7 — Source Data for Figure 5 [file EMMM-14-e14455-s001.zip › Figure_5-RAW_DATA/5_D/qPCR.xlsx]

## Sheet: Sheet1
			IL-23a					TNFa					IL6					IL1b					Ptpn11
			WT	SHP2lyz2-/-				WT	SHP2lyz2-/-				WT	SHP2lyz2-/-				WT	SHP2lyz2-/-				WT	SHP2lyz2-/-
	0.00130358	0.00199463	0.0140358	0.00527268		0.000266983	0.000463322	0.00266982	0.00103985		0.00108407	0.00294311	0.0227381	0.0024311		0.000915671	0.000770089	0.0346787	0.00367283		0.00417524	0.00120283	0.00381282	0.000116709
	0.00138597	0.00188973	0.0148597	0.00601125		0.000366113	0.000460502	0.00366113	0.0011533		0.00127381	0.00290858	0.0228407	0.0020858		0.000916747	0.00077622	0.0345312	0.00367661		0.00392679	0.00125287	0.00370603	0.000116644
	0.00133476	0.000927268	0.0143476	0.00574082		0.000365245	0.000467583	0.00265244	0.00106675		0.00150219	0.00286483	0.023043	0.0021401		0.000892877	0.000711301	0.0347458	0.00367431		0.00362411	0.00120676	0.00370377	0.000107954
	0.00174639	0.00280112	0.0174639	0.00901912		0.000958772	0.00103986	0.00858772	0.00287943		0.00151303	0.0019679	0.0150219	0.00684828		0.00155792	0.000430617	0.0161388	0.013576		0.0051184	0.00117124	0.00374088	0.00140906
	0.00170217	0.00290191	0.0170217	0.00917878		0.00110796	0.0011533	0.00880796	0.00221446		0.00110983	0.00175193	0.0151303	0.00697897		0.00111278	0.000380157	0.0161182	0.013183		0.00509507	0.00126977	0.00392995	0.00137957
	0.00315403	0.00291788	0.0189741	0.00873962		0.00128751	0.00106673	0.00887511	0.00254948		0.00110997	0.00181798	0.0150139	0.00671067		0.00122676	0.000403297	0.0158298	0.0137999		0.0039966	0.00131733	0.00369092	0.00147011
	0.00317894	0.000873962	0.0115403	0.0109653		0.000950605	0.000340801	0.00750605	0.00174678		0.00201545	0.00109335	0.0311098	0.00805193		0.00218322	0.000514999	0.0364015	0.00186698		0.00504013	0.00114697	0.00426478	0.00112169
	0.00107194	0.00182785	0.0117894	0.0100445		0.000918572	0.000221445	0.00718572	0.00201504		0.00204803	0.00087883	0.03111	0.00701798		0.00188369	0.000642507	0.0365195	0.0018698		0.00338225	0.00120764	0.00465272	0.00116247
	0.000995921	0.00178369	0.0116305	0.0108686		0.00105212	0.000174678	0.00752122	0.00191376		0.00206928	0.000909416	0.030011	0.00993353		0.00198457	0.000669336	0.0365803	0.00193838		0.0040251	0.0012144	0.00452026	0.0013145
	0.001058	0.00181941	0.022404	0.0127288		0.000212902	0.000401503	0.00512902	0.00184571		0.000828274	0.000909806	0.0280207	0.0087883		0.000614132	0.000779442	0.0303665	0.00299992		0.00375617	0.00106337	0.00533106	0.00112332
	0.0012404	0.00179653	0.0219701	0.0106308		0.000211854	0.000391376	0.00511854	0.00173169		0.00089148	0.00111636	0.0291286	0.00909416		0.00066011	0.000898869	0.0298755	0.00298336		0.00415284	0.00118823	0.00572754	0.00102872
	0.00119701	0.00170445	0.022536	0.0123255		0.000226676	0.000384571	0.00526676	0.00181768		0.00079716	0.00158431	0.027371	0.00909806		0.000688516	0.000810103	0.0299345	0.00298607		0.00528631	0.00128386	0.00534121	0.0009874
	0.0016176	0.00128686	0.016176	0.014082		0.000198546	0.000173169	0.00491021	0.00340801		0.00180207	0.00127797	0.0289559	0.00601164		0.000428741	0.00106683	0.0310334	0.00361948		0.00457478	0.00106104	0.00453009	0.00116125
	0.00159533	0.00187288	0.0159533	0.0151977		0.000185099	0.000377319	0.00464534	0.00377319		0.00119286	0.00132304	0.0341967	0.0060278		0.000609863	0.0010235	0.0317202	0.00285954		0.00396507	0.00122619	0.0048416	0.00140954
	0.00153034	0.00166308	0.0153034	0.0150134		0.000194021	0.000287943	0.00483047	0.00427459		0.0010371	0.00125167	0.0304375	0.0060323		0.000505032	0.00119807	0.0315549	0.0030926		0.00352281	0.0013372	0.00478255	0.00123933
	0.00120068	0.00183255	0.0264608	0.00364466		0.000464534	0.000494436	0.00600342	0.00146997		0.00480273	0.00115978	0.0115214	0.0055627		0.00039081	0.000503858	0.0229581	0.00458855		0.00346596	0.0013145	0.0049214	0.00091339
	0.00110485	0.0019082	0.0235281	0.00484261		0.000400362	0.000427458	0.00497875	0.00164238		0.00289559	0.00126038	0.0115214	0.00575886		0.000468965	0.000591158	0.0227797	0.00427254		0.00401602	0.00147011	0.00481367	0.00102872
	0.00264608	0.00211977	0.0197371	0.00421573		0.000497875	0.00043644	0.00593409	0.00124469		0.00341967	0.00117825	0.0180274	0.00544822		0.000347521	0.000578468	0.0235084	0.00445053		0.00410611	0.00112332	0.0047132	0.0009874
	0.00134144	0.00160388	0.0144144	0.00567491		0.00033278	0.000463802	0.00299446	0.00108663		0.00128669	0.00290551	0.0228739	0.002219		0.000908432	0.000752537	0.0346519	0.00367458		0.00390871	0.00122082	0.00374088	0.000113769
	0.00220087	0.00287364	0.0178199	0.00897918		0.00111808	0.00108663	0.00875693	0.00254779		0.00124428	0.00184593	0.0150554	0.00684597		0.00129916	0.00040469	0.0160289	0.0135196		0.00473669	0.00125278	0.00378725	0.00141958
	0.00174893	0.00149517	0.0116534	0.0106262		0.000973766	0.000245642	0.00740433	0.00189186		0.00204426	0.000960533	0.0307436	0.00833448		0.00201716	0.000608947	0.0365004	0.00189172		0.00414916	0.00118967	0.00447926	0.00119955
	0.00116514	0.00177347	0.0223034	0.011895		0.000217144	0.000392483	0.00517144	0.00179836		0.000838971	0.00120349	0.0281734	0.0089935		0.000654252	0.000829471	0.0300589	0.00298978		0.00439844	0.00117849	0.00546661	0.00104648
	0.00158109	0.00160761	0.0158109	0.0147644		0.000192555	0.000279477	0.00479534	0.0038186		0.00134401	0.00128423	0.0311967	0.00602391		0.000514545	0.00109614	0.0314362	0.00319054		0.00402089	0.00120814	0.00471808	0.00127004
	0.00165054	0.00195351	0.023242	0.00423433		0.000454257	0.000452778	0.00563875	0.00145234		0.003706	0.00119947	0.0136901	0.00558993		0.000402432	0.000557828	0.0230821	0.00443721		0.0038627	0.00130265	0.00481609	0.000976505
	0.00161467					0.000548097					0.00174403					0.000965997					0.00417943
	0.830781	0.993317	8.92714	3.5146		0.607155	0.846204	5.46338	1.98256		0.737766	1.66597	13.1155	1.27234		0.940409	0.779026	35.8717	3.80393		0.935226	0.292102	0.895068	0.0272211
	1.36305	1.77971	11.0363	5.56101		2.03993	1.98254	15.977	4.64842		0.713449	1.05843	8.6325	3.92537		1.34489	0.418935	16.5932	13.9955		1.13333	0.299749	0.906163	0.339659
	1.08315	0.92599	7.21722	6.58102		1.77663	0.448172	13.5091	3.45169		1.17214	0.550754	17.6279	4.77885		2.08817	0.630382	37.7852	1.95831		0.992756	0.284648	1.07174	0.287014
	0.721595	1.09835	13.813	7.36687		0.396178	0.716084	9.43526	3.28109		0.481052	0.690063	16.1542	5.15673		0.677282	0.858669	31.1169	3.09502		1.0524	0.281973	1.30798	0.250389
	0.979206	0.995627	9.79207	9.14393		0.351316	0.509904	8.74907	6.967		0.770633	0.736355	17.8877	3.45401		0.532657	1.13472	32.5427	3.30285		0.962066	0.289069	1.12888	0.303879
	1.02222	1.20985	14.3943	2.62242		0.828789	0.826091	10.2879	2.64979		2.12496	0.687756	7.84966	3.20517		0.416598	0.577464	23.8946	4.5934		0.924216	0.31168	1.15233	0.233645
