# Supplementary material for: Allosteric inhibition of SHP2 uncovers aberrant TLR7 trafficking in aggravating psoriasis
Source: EMBO Mol Med. 2021 Dec 22;14(3):e14455. doi: 10.15252/emmm.202114455 (PMC8899919; doi:10.15252/emmm.202114455)
Supplement: Supplementary file 7 — Source Data for Figure 5 [file EMMM-14-e14455-s001.zip › Figure_5-RAW_DATA/5_F/skin_epidermal_thickness.xlsx]

## Sheet: Sheet1
	WT Sham	KO Sham	WT IMQ	KO IMQ
	7.447	9.09	62.817	54.563
	9.203	8.224	62.586	50.588
	8.765	8.804	52.974	43.152
	10.939	9.09	60.219	49.757
	8.57	7.804	45.484	44.188
					8.9848	8.6024	56.816	48.4496
	10.551	11.615	41.268	46.177
	8.224	9.294	44.22	52.178
	9.364	9.364	41.887	38.7
	11.254	11.815	29.272	39.197
	9.344	11.695	38.741	36.793						WT Sham	KO Sham	WT IMQ	KO IMQ
					9.7474	10.7566	39.0776	42.609		8.9848	8.6024	56.816	48.4496
	9.731	9.09	43.054	40.128						9.7474	10.7566	39.0776	42.609
	9.814	8.165	39.677	42.845						9.3268	8.5984	41.8702	42.2396
	8.592	8.326	40.37	39.298						10.055	9.6918	37.3532	37.2818
	9.294	8.087	48.983	36.976						10.0182	10.1154	38.9616	47.4902
	9.203	9.324	37.267	51.951						10.2284	9.438	36.1896	41.297
					9.3268	8.5984	41.8702	42.2396
	10.389	9.89	31.313	40.259
	10.289	8.707	29.669	40.692
	10.398	9.203	52.427	30.525
	9.243	9.679	35.497	39.372
	9.956	10.98	37.86	35.561
					10.055	9.6918	37.3532	37.2818
	8.657	12.67	34.899	58.876
	10.096	10.622	41.785	57.181
	9.611	9.98	41.274	46.415
	10.691	9.172	37.279	36.25
	11.036	8.133	39.571	38.729
					10.0182	10.1154	38.9616	47.4902
	9.679	10.289	33.766	49.621
	9.403	10.133	36.011	40.652
	9.344	8.924	34.04	45.73
	11.061	9.052	42.219	33.719
	11.655	8.792	34.912	36.763
					10.2284	9.438	36.1896	41.297
