# Supplementary material for: Allosteric inhibition of SHP2 uncovers aberrant TLR7 trafficking in aggravating psoriasis
Source: EMBO Mol Med. 2021 Dec 22;14(3):e14455. doi: 10.15252/emmm.202114455 (PMC8899919; doi:10.15252/emmm.202114455)
Supplement: Supplementary file 7 — Source Data for Figure 5 [file EMMM-14-e14455-s001.zip › Figure_5-RAW_DATA/5_G/clinical_scores.xlsx]

## Sheet: Sheet1
Days	WT						KO
1	0	0	0	0	0	0	0	0	0	0	0	0
2	0	0	1	0	1	1	0	0	0	1	1	0
3	2	2	1	2	3	1	2	2	2	1	1	1
4	3	2	4	3	2	2	3	4	2	2	2	2
5	4	3	2	4	2	1	3	3	3	2	2	1
