# Supplementary material for: Allosteric inhibition of SHP2 uncovers aberrant TLR7 trafficking in aggravating psoriasis
Source: EMBO Mol Med. 2021 Dec 22;14(3):e14455. doi: 10.15252/emmm.202114455 (PMC8899919; doi:10.15252/emmm.202114455)
Supplement: Supplementary file 7 — Source Data for Figure 5 [file EMMM-14-e14455-s001.zip › Figure_5-RAW_DATA/5_H/qPCR-DC.xlsx]

## Sheet: Sheet1
	Sham										IMQ
	WT-1	WT-2	WT-3	WT-4	WT-5	KO-1	KO-2	KO-3	KO-4	KO-5	WT-1	WT-2	WT-3	WT-4	WT-5	KO-1	KO-2	KO-3	KO-4	KO-5
Gapdh	19.0434	19.3013	19.3606	19.5291	18.4684	18.5741	21.7056	21.1038	20.5737	19.3125	18.271	17.7999	19.2267	20.6715	21.467	20.0498	20.0596	19.383	19.8451	20.1264
	18.3233	18.4405	18.8505	18.9432	17.9952	18.3444	21.7143	20.9787	20.292	19.2991	18.2339	17.7587	19.0893	20.3687	21.2524	20.0265	20.0301	19.2595	19.6299	20.0334
	18.5708	18.5851	18.7769	19.1294	17.9754	18.3517	21.5985	21.0552	20.363	18.9959	19.0901	17.6991	19.1981	20.7267	21.4311	19.7859	20.5602	19.6134	19.2078	20.3966
	18.6458	18.7757	18.996	19.2006	18.1463	18.4234	21.6728	21.0459	20.4096	19.2025	18.5317	17.7525	19.1713	20.589	21.3835	19.9541	20.2166	19.4187	19.5609	20.1855
Il23a	32.0085	32.9643	31.0289	34.0474	35.0362	31.8224	35.6874	37.0862	36.1489	30.4027	31.6989	30.328	31.0708	31.1579	32.3863	32.0087	32.1622	30.5872	29.8443	31.325
	33.2984	32.8411	30.6116	36.1086	34.8429	31.8332	36.5605	36.8793	35.8381	30.314	31.3122	31.226	31.0999	31.5601	31.9003	31.9071	32.0133	31.0861	29.9457	32.3178
	32.6076	33.0662	30.7402	35.1816	35.4631	31.8141	35.8678	37.362	35.4382	30.2721	30.9747	30.3981	31.183	30.5977	32.0927	31.3147	32.2328	30.8741	29.6102	31.8343
Il17a	35.6129	33.5865	36.6907	34.1868	32.9904	35.0184	38.1573	35.3433	35.418	35.2384	32.2292	31.45	32.1278	33.3655	33.9947	33.2956	33.3007	32.2301	32.6673	32.9157
	35.9542	34.0892	36.5256	35.0109	33.0221	35.5204	37.9873	35.1616	34.8605	35.5769	32.0345	31.6785	31.7522	33.4487	34.1643	34.1389	33.4748	32.6793	32.0828	32.9292
	35.3997	33.9734	36.7965	34.4163	33.0454	36.0224	38.1873	35.7234	34.7029	35.4643	32.4722	31.126	31.9765	33.5861	33.8725	33.9822	33.3299	31.767	32.2354	32.8734
Il22	32.1245	33.2177	33.9196	33.0201	32.5632	32.5531	35.8073	34.9581	34.2402	33.4592	29.3494	28.2611	30.1727	31.2801	30.8394	30.8415	29.6095	29.5336	30.1738	30.8212
	32.0831	33.4619	33.4401	33.1831	32.5429	31.9512	36.4341	34.4626	34.6851	33.5831	29.1933	28.112	30.1853	31.2383	31.2874	30.8023	30.1645	30.0357	30.1605	31.4722
	32.2416	32.7061	33.8842	33.1456	32.6013	32.3494	36.061	34.4672	34.53	33.707	29.1197	28.4629	30.0478	30.9065	31.2853	30.196	29.6195	29.8344	30.5372	31.1231
Tnfa	36.2073	33.4042	35.2082	36.4463	33.3239	34.9827	37.9608	36.5788	37.4325	35.9878	32.6291	32.7018	32.0759	34.0952	33.7488	34.1986	33.5263	34.1121	33.784	32.7008
	35.9315	33.718	35.2151	36.361	33.3385	35.1214	37.8952	36.4517	37.6093	35.8841	32.703	32.3287	31.8726	34.0723	34.935	34.1051	33.2031	34.0299	33.5772	33.0796
	35.6557	33.4924	34.9772	36.1174	33.2165	35.0563	37.8296	36.3247	37.2429	36.1207	32.6391	32.2717	31.7062	34.1411	35.1427	34.0711	32.9193	34.0478	33.7823	33.0584
Il6	30.3227	30.1625	30.8814	29.7082	30.1052	31.0497	32.6494	32.0089	32.045	31.1852	28.5483	28.5375	29.0787	29.5447	31.6718	29.3131	30.1358	30.0545	30.4722	30.0983
	30.814	31.0303	30.75	29.5513	30.3538	30.758	32.0815	32.5682	31.1628	30.7946	28.0864	29.1694	28.3049	29.4344	31.2769	30.0019	29.8978	30.1978	30.6825	30.1754
	30.6157	29.6368	31.6152	30.0123	30.8468	30.6221	31.8995	31.9114	31.7078	31.6219	28.515	28.5231	28.4799	29.3285	31.1929	29.6989	29.8269	30.2683	30.4246	29.9007
Il1b	29.4226	30.0638	31.5788	29.042	29.8024	31.0196	30.9349	31.2713	29.4958	31.1359	24.1406	23.2164	25.1357	26.3186	26.6927	25.5756	25.9657	25.4339	24.7485	26.774
	29.117	30.2712	31.5529	28.8639	29.0787	31.2238	31.1941	31.2236	29.6406	30.9917	24.0085	23.3538	25.3455	26.55	26.5469	25.6043	25.9453	25.515	24.9761	26.9304
	28.9213	30.1139	31.4621	29.6228	29.0137	31.3155	31.4937	31.4317	29.758	31.0765	24.0508	23.5621	25.2809	26.4154	26.6079	25.6019	26.0615	25.6067	24.5994	27.0636
Ptpn11	24.5957	25.0502	25.6923	25.8232	24.5252	25.9338	28.4491	27.928	26.8147	26.5413	24.1823	23.7148	24.5015	26.5146	27.2124	26.9502	27.0593	26.4678	26.1192	27.0912
	24.4205	24.4254	25.1006	25.434	24.2156	26.0752	28.3419	28.5799	27.0893	26.5255	24.0881	24.0694	24.9333	26.4889	27.3893	26.573	27.4119	27.0183	26.7576	27.7535
	24.2327	24.3081	25.0084	25.2494	24.0317	25.8745	28.4455	28.3176	27.2889	26.1334	24.4529	24.164	24.9212	26.5818	27.2305	26.6626	27.502	27.2013	26.5752	27.5282
	Sham										IMQ
	WT-1	WT-2	WT-3	WT-4	WT-5	KO-1	KO-2	KO-3	KO-4	KO-5	WT-1	WT-2	WT-3	WT-4	WT-5	KO-1	KO-2	KO-3	KO-4	KO-5
Il23a	13.3626	14.1887	12.0329	14.8469	16.8899	13.3989	14.0146	16.0403	15.7393	11.2002	13.1672	12.5755	11.8995	10.5689	11.0027	12.0547	11.9456	11.1686	10.2833	11.1395
	14.6526	14.0654	11.6156	16.9081	16.6966	13.4098	14.8877	15.8334	15.4285	11.1115	12.7805	13.4735	11.9285	10.9711	10.5168	11.953	11.7966	11.6675	10.3848	12.1323
	13.9617	14.2906	11.7442	15.981	17.3168	13.3907	14.195	16.3161	15.0287	11.0696	12.443	12.6455	12.0116	10.0087	10.7092	11.3607	12.0162	11.4554	10.0493	11.6488
Il17a	16.9671	14.8108	17.6946	14.9862	14.8441	16.595	16.4845	14.2974	15.0085	16.0359	13.6975	13.6974	12.9565	12.7765	12.6111	13.3415	13.084	12.8114	13.1063	12.7303
	17.3084	15.3135	17.5296	15.8103	14.8758	17.097	16.3145	14.1157	14.4509	16.3744	13.5029	13.926	12.5808	12.8598	12.7808	14.1848	13.2582	13.2607	12.5218	12.7438
	16.7539	15.1978	17.8004	15.2158	14.8991	17.599	16.5145	14.6775	14.2933	16.2618	13.9405	13.3735	12.8051	12.9971	12.489	14.0281	13.1133	12.3484	12.6745	12.688
Il22	13.4787	14.442	14.9236	13.8195	14.4169	14.1296	14.1345	13.9122	13.8306	14.2567	10.8177	10.5085	11.0014	10.6911	9.45592	10.8874	9.39288	10.1149	10.6129	10.6358
	13.4373	14.6862	14.4441	13.9825	14.3966	13.5278	14.7613	13.4167	14.2755	14.3806	10.6616	10.3595	11.0139	10.6493	9.90386	10.8483	9.94787	10.6171	10.5996	11.2867
	13.5958	13.9304	14.8882	13.945	14.4549	13.926	14.3882	13.4213	14.1205	14.5045	10.588	10.7104	10.8765	10.3176	9.90179	10.2419	9.40285	10.4158	10.9763	10.9376
Tnfa	17.5615	14.6286	16.2122	17.2458	15.1775	16.5593	16.288	15.5329	17.023	16.7853	14.0974	14.9493	12.9046	13.5062	12.3652	14.2446	13.3097	14.6934	14.223	12.5153
	17.2857	14.9424	16.2191	17.1604	15.1922	16.698	16.2224	15.4058	17.1997	16.6816	14.1713	14.5761	12.7012	13.4833	13.5515	14.1511	12.9865	14.6113	14.0162	12.8941
	17.0099	14.7168	15.9812	16.9168	15.0701	16.6329	16.1568	15.2788	16.8333	16.9182	14.1074	14.5192	12.5349	13.5521	13.7592	14.117	12.7027	14.6291	14.2213	12.873
Il6	11.6769	11.3869	11.8854	10.5076	11.9589	12.6263	10.9766	10.963	11.6354	11.9827	10.0166	10.785	9.90734	8.95574	10.2882	9.35902	9.91915	10.6358	10.9113	9.9128
	12.1682	12.2546	11.754	10.3507	12.2075	12.3346	10.4087	11.5223	10.7532	11.5921	9.55467	11.4169	9.13354	8.84547	9.89335	10.0478	9.68121	10.7792	11.1215	9.98992
	11.9698	10.8611	12.6192	10.8117	12.7005	12.1987	10.2267	10.8656	11.2983	12.4194	9.98335	10.7705	9.30853	8.7395	9.80942	9.74484	9.61029	10.8497	10.8636	9.71518
Il1b	10.7767	11.2882	12.5828	9.84146	11.6561	12.5962	9.26213	10.2254	9.08621	11.9334	5.60895	5.46385	5.96432	5.72967	5.30917	5.62149	5.7491	6.01522	5.18753	6.58854
	10.4712	11.4955	12.5569	9.66332	10.9324	12.8004	9.52134	10.1777	9.23102	11.7892	5.47687	5.60123	6.17417	5.96101	5.16338	5.65026	5.72864	6.09635	5.41519	6.74489
	10.2755	11.3383	12.4661	10.4222	10.8673	12.892	9.82091	10.3859	9.34847	11.8739	5.51916	5.80956	6.10955	5.82645	5.22437	5.64783	5.84491	6.18803	5.03844	6.87817
Ptpn11	5.9499	6.27457	6.69627	6.62257	6.37892	7.51033	6.77626	6.8821	6.4051	7.33883	5.65063	5.96228	5.33019	5.92566	5.8289	6.99612	6.84268	7.04917	6.55822	6.90573
	5.77464	5.64979	6.10457	6.23338	6.06926	7.65177	6.66911	7.53402	6.67974	7.32298	5.55641	6.3169	5.76198	5.89989	6.00576	6.61891	7.19528	7.59962	7.19664	7.56799
	5.58687	5.53243	6.01239	6.04884	5.8854	7.45111	6.77271	7.27173	6.87931	6.93093	5.9212	6.41143	5.74984	5.99282	5.847	6.7085	7.28541	7.78261	7.01424	7.34277
	Sham										IMQ
	WT-1	WT-2	WT-3	WT-4	WT-5	KO-1	KO-2	KO-3	KO-4	KO-5	WT-1	WT-2	WT-3	WT-4	WT-5	KO-1	KO-2	KO-3	KO-4	KO-5
Il23a	9.49388e-05	5.35521e-05	0.000238634	3.39352e-05	8.23452e-06	9.25803e-05	6.0419e-05	1.4838e-05	1.82805e-05	0.000425007	0.000108711	0.000163833	0.000261755	0.000658334	0.000487356	0.000235061	0.000253524	0.000434435	0.000802439	0.000443267	8.58896e-05
	3.8827e-05	5.83293e-05	0.000318683	8.13145e-06	9.41499e-06	9.18848e-05	3.29887e-05	1.71266e-05	2.26755e-05	0.000451958	0.000142129	8.79191e-05	0.000256537	0.000498156	0.000682528	0.000252222	0.000281097	0.00030743	0.000747932	0.00022275
	6.26751e-05	4.99011e-05	0.000291501	1.54606e-05	6.12543e-06	9.31107e-05	5.33172e-05	1.22561e-05	2.99173e-05	0.000465281	0.000179591	0.000156067	0.000242182	0.000970677	0.000597309	0.000380276	0.000241421	0.000356098	0.000943757	0.000311421
Il17a	7.80547e-06	3.47934e-05	4.7139e-06	3.08105e-05	3.40012e-05	1.01021e-05	1.09062e-05	4.96665e-05	3.03388e-05	1.48842e-05	7.52711e-05	7.52762e-05	0.000125807	0.000142527	0.000159833	9.63372e-05	0.000115162	0.000139115	0.000113398	0.000147166	1.98558e-05
	6.16101e-06	2.45569e-05	5.28513e-06	1.74034e-05	3.32612e-05	7.13332e-06	1.227e-05	5.63329e-05	4.46526e-05	1.1771e-05	8.61451e-05	6.42485e-05	0.000163228	0.000134532	0.000142104	5.36955e-05	0.000102069	0.000101892	0.000170044	0.000145796
	9.04869e-06	2.6608e-05	4.38058e-06	2.62786e-05	3.27285e-05	5.03698e-06	1.06815e-05	3.8161e-05	4.98062e-05	1.27263e-05	6.36047e-05	9.4228e-05	0.000139723	0.000122317	0.00017396	5.98565e-05	0.000112849	0.000191765	0.000152966	0.000151546
Il22	8.76006e-05	4.49288e-05	3.21774e-05	6.9171e-05	4.57185e-05	5.57899e-05	5.56026e-05	6.4865e-05	6.86403e-05	5.10865e-05	0.000554035	0.00068647	0.000487813	0.000604857	0.00142391	0.000527905	0.00148751	0.000901804	0.000638565	0.000628517	5.64281e-05
	9.01529e-05	3.79322e-05	4.4864e-05	6.178e-05	4.63645e-05	8.46688e-05	3.60078e-05	9.14448e-05	5.0424e-05	4.68819e-05	0.000617366	0.000761191	0.000483586	0.000622628	0.00104386	0.000542427	0.0010125	0.000636711	0.000644482	0.000400282
	8.07694e-05	6.40503e-05	3.29774e-05	6.34069e-05	4.45274e-05	6.42482e-05	4.66367e-05	9.11574e-05	5.61453e-05	4.30233e-05	0.000649668	0.00059683	0.000531922	0.000783616	0.00104536	0.000825794	0.00147727	0.000732045	0.000496381	0.000509854
Tnfa	5.16979e-06	3.94788e-05	1.31717e-05	6.4344e-06	2.69839e-05	1.03552e-05	1.24976e-05	2.10929e-05	7.50886e-06	8.85373e-06	5.70494e-05	3.16094e-05	0.000130416	8.59444e-05	0.000189536	5.15176e-05	9.8487e-05	3.77433e-05	5.22924e-05	0.00017081	1.82153e-05
	6.2589e-06	3.17607e-05	1.31085e-05	6.82675e-06	2.6711e-05	9.40614e-06	1.30787e-05	2.30348e-05	6.64324e-06	9.51353e-06	5.42005e-05	4.09407e-05	0.000150158	8.7321e-05	8.32894e-05	5.49675e-05	0.000123222	3.99548e-05	6.0353e-05	0.000131364
	7.57746e-06	3.71373e-05	1.54589e-05	8.08236e-06	2.90692e-05	9.84005e-06	1.36869e-05	2.51553e-05	8.56392e-06	8.07451e-06	5.66561e-05	4.25883e-05	0.00016851	8.32564e-05	7.21212e-05	5.62788e-05	0.00015001	3.94634e-05	5.23537e-05	0.000133306
Il6	0.000305422	0.000373427	0.000264327	0.000686901	0.000251201	0.000158163	0.000496277	0.000500968	0.000314332	0.000247088	0.000965409	0.000566769	0.00104134	0.00201397	0.000799709	0.00152284	0.00103286	0.000628493	0.000519242	0.00103741	0.000348162
	0.00021727	0.000204638	0.000289533	0.000765834	0.000211434	0.000193606	0.000735634	0.000339979	0.000579368	0.000323922	0.00132971	0.00036575	0.00178045	0.00217394	0.00105149	0.000944747	0.00121805	0.000569042	0.000448835	0.000983407
	0.000249298	0.000537618	0.000158946	0.000556343	0.000150233	0.000212727	0.00083458	0.000535973	0.000397082	0.00018255	0.000987896	0.000572463	0.00157708	0.00233964	0.00111447	0.0011655	0.00127942	0.000541902	0.00053669	0.00118971
Il1b	0.000570007	0.000399879	0.000163009	0.00108999	0.000309859	0.000161496	0.00162863	0.00083532	0.00183983	0.000255683	0.0204898	0.0226577	0.0160162	0.0188451	0.0252221	0.0203125	0.018593	0.0154611	0.0274409	0.0103909	0.000541887
	0.000704448	0.000346343	0.000165953	0.00123325	0.000511718	0.000140188	0.00136079	0.000863367	0.00166413	0.000282543	0.0224542	0.0205998	0.0138481	0.0160531	0.0279041	0.0199114	0.0188585	0.0146155	0.023435	0.00932367
	0.000806795	0.000386218	0.000176739	0.000728787	0.000535308	0.000131557	0.00110563	0.000747389	0.00153402	0.000266432	0.0218055	0.0178299	0.0144824	0.0176223	0.0267491	0.019945	0.0173983	0.0137157	0.0304283	0.00850092
Ptpn11	0.0161772	0.0129171	0.00964325	0.0101487	0.0120158	0.00548486	0.00912308	0.00847774	0.0117997	0.00617722	0.0199063	0.016039	0.0248573	0.0164513	0.0175925	0.00783353	0.00871259	0.00755073	0.0106115	0.00834004	0.0154485
	0.0182667	0.0199179	0.0145325	0.0132913	0.0148926	0.00497266	0.00982645	0.00539552	0.00975435	0.00624545	0.0212497	0.0125436	0.0184278	0.0167478	0.0155628	0.0101744	0.00682345	0.00515568	0.00681705	0.00526998
	0.0208058	0.0216059	0.0154914	0.0151048	0.0169168	0.00571467	0.00914555	0.00647131	0.00849415	0.00819562	0.0165022	0.0117481	0.0185834	0.0157029	0.0173731	0.00956181	0.00641023	0.00454151	0.00773578	0.00616035
	Sham										IMQ
	WT-1	WT-2	WT-3	WT-4	WT-5	KO-1	KO-2	KO-3	KO-4	KO-5	WT-1	WT-2	WT-3	WT-4	WT-5	KO-1	KO-2	KO-3	KO-4	KO-5
Il23a	1.10536	0.623499	2.77838	0.395103	0.0958733	1.0779	0.70345	0.172756	0.212837	4.94829	1.2657	1.90748	3.04758	7.66488	5.67421	2.73678	2.95174	5.05806	9.34267	5.16089
	0.452056	0.67912	3.71038	0.0946732	0.109617	1.0698	0.384082	0.199403	0.264007	5.26207	1.65478	1.02363	2.98682	5.79995	7.94657	2.93658	3.27277	3.57936	8.70805	2.59344
	0.729716	0.580991	3.3939	0.180006	0.0713175	1.08407	0.620764	0.142696	0.348323	5.4172	2.09095	1.81706	2.81969	11.3014	6.95438	4.4275	2.81083	4.146	10.988	3.62583
Il17a	0.393109	1.75231	0.237407	1.55172	1.71241	0.508776	0.549272	2.50137	1.52796	0.749618	3.79089	3.79115	6.33602	7.17813	8.04972	4.85185	5.79994	7.00626	5.71107	7.41173
	0.310288	1.23676	0.266176	0.876493	1.67514	0.359257	0.617955	2.8371	2.24885	0.592825	4.33855	3.23576	8.22069	6.77547	7.15682	2.70428	5.14051	5.13162	8.56395	7.34275
	0.455721	1.34006	0.22062	1.32347	1.64831	0.253679	0.537955	1.92191	2.5084	0.640937	3.20334	4.74563	7.03691	6.16027	8.76119	3.01456	5.68345	9.65789	7.70384	7.63236
Il22	1.55243	0.796214	0.570237	1.22583	0.810208	0.98869	0.98537	1.14952	1.21642	0.905338	9.81843	12.1654	8.64486	10.7191	25.2341	9.35536	26.3612	15.9815	11.3164	11.1384
	1.59766	0.672222	0.795066	1.09485	0.821656	1.50047	0.638118	1.62055	0.893598	0.830826	10.9408	13.4896	8.56995	11.034	18.499	9.61272	17.9432	11.2836	11.4213	7.09367
	1.43137	1.13508	0.584415	1.12368	0.7891	1.13859	0.82648	1.61546	0.994989	0.762446	11.5132	10.5768	9.42656	13.887	18.5255	14.6345	26.1797	12.9731	8.7967	9.03546
Tnfa	0.283816	2.16734	0.72311	0.353241	1.48139	0.568489	0.686104	1.15798	0.412228	0.48606	3.13195	1.73532	7.15971	4.71825	10.4053	2.82826	5.40682	2.07206	2.8708	9.37727
	0.343607	1.74363	0.71964	0.374781	1.46641	0.516387	0.718007	1.26458	0.364706	0.522282	2.97554	2.2476	8.2435	4.79382	4.5725	3.01766	6.76476	2.19347	3.31331	7.21173
	0.415994	2.0388	0.848674	0.443713	1.59587	0.540207	0.751394	1.381	0.47015	0.443282	3.11036	2.33805	9.25101	4.57068	3.95937	3.08965	8.23537	2.1665	2.87416	7.31837
Il6	0.877243	1.07257	0.759207	1.97294	0.721508	0.454281	1.42542	1.4389	0.902832	0.709694	2.77287	1.62789	2.99097	5.7846	2.29695	4.37395	2.9666	1.80518	1.49138	2.97968
	0.624049	0.587767	0.831604	2.19965	0.607287	0.556082	2.11291	0.976498	1.66408	0.930377	3.81922	1.05052	5.11386	6.24406	3.02012	2.71353	3.49852	1.63442	1.28916	2.82457
	0.716042	1.54416	0.456528	1.59794	0.431505	0.611001	2.3971	1.53944	1.14051	0.524324	2.83746	1.64424	4.52974	6.71998	3.20103	3.34758	3.67479	1.55647	1.5415	3.41711
Il1b	1.05189	0.737937	0.300817	2.01148	0.571814	0.298026	3.00548	1.5415	3.39522	0.471838	37.812	41.8126	29.5564	34.7768	46.545	37.4848	34.3115	28.5319	50.6396	19.1753
	1.29999	0.639143	0.30625	2.27584	0.944326	0.258703	2.51121	1.59326	3.07099	0.521406	41.4371	38.0149	25.5554	29.6244	51.4943	36.7446	34.8015	26.9716	43.247	17.2059
	1.48886	0.712727	0.326156	1.34491	0.98786	0.242775	2.04034	1.37923	2.83088	0.491675	40.24	32.9033	26.7259	32.5203	49.3628	36.8067	32.1069	25.311	56.1524	15.6876
Ptpn11	1.04717	0.836141	0.624218	0.656934	0.777798	0.355041	0.590547	0.548774	0.76381	0.399859	1.28856	1.03822	1.60904	1.06491	1.13878	0.507073	0.563975	0.488767	0.686897	0.53986
	1.18242	1.28931	0.940704	0.860358	0.964017	0.321886	0.636077	0.349258	0.63141	0.404275	1.37552	0.811964	1.19285	1.0841	1.0074	0.658603	0.441689	0.333733	0.441275	0.341131
	1.34678	1.39857	1.00277	0.977753	1.09505	0.369917	0.592001	0.418895	0.549836	0.530511	1.0682	0.760466	1.20292	1.01647	1.12458	0.618946	0.414941	0.293977	0.500745	0.398766
	WT-1	WT-2	WT-3	WT-4	WT-5	KO-1	KO-2	KO-3	KO-4	KO-5	WT-1	WT-2	WT-3	WT-4	WT-5	KO-1	KO-2	KO-3	KO-4	KO-5
Il23a	0.762377	0.62787	3.29422	0.223261	0.0922693	1.07726	0.569432	0.171618	0.275056	5.20919	1.67048	1.58272	2.95136	8.25542	6.85839	3.36695	3.01178	4.26114	9.67958	3.79339
Il17a	0.386373	1.44304	0.241401	1.25056	1.67862	0.373904	0.568394	2.42013	2.09507	0.661127	3.77759	3.92418	7.19787	6.70462	7.98924	3.52356	5.5413	7.26526	7.32629	7.46228
Il22	1.52715	0.867838	0.649906	1.14812	0.806988	1.20925	0.816656	1.46184	1.035	0.83287	10.7575	12.0773	8.88046	11.88	20.7529	11.2008	23.4947	13.4127	10.5115	9.08917
Tnfa	0.347805	1.98326	0.763808	0.390578	1.51455	0.541694	0.718502	1.26785	0.415695	0.483874	3.07262	2.10699	8.21807	4.69425	6.31239	2.97852	6.80232	2.14401	3.01942	7.96912
Il6	0.739111	1.06816	0.682446	1.92351	0.586767	0.540455	1.97848	1.31828	1.23581	0.721465	3.14319	1.44088	4.21152	6.24955	2.83936	3.47835	3.37997	1.66535	1.44068	3.07379
Il1b	1.28025	0.696602	0.311074	1.87741	0.834667	0.266501	2.51901	1.50467	3.09903	0.494973	39.8297	37.5769	27.2792	32.3072	49.134	37.012	33.74	26.9382	50.013	17.3563
Ptpn11	1.19212	1.17467	0.855899	0.831682	0.94562	0.348948	0.606208	0.438976	0.648352	0.444882	1.24409	0.870217	1.33494	1.05516	1.09025	0.594874	0.473535	0.372159	0.542973	0.426586
