# Supplementary material for: Allosteric inhibition of SHP2 uncovers aberrant TLR7 trafficking in aggravating psoriasis
Source: EMBO Mol Med. 2021 Dec 22;14(3):e14455. doi: 10.15252/emmm.202114455 (PMC8899919; doi:10.15252/emmm.202114455)
Supplement: Supplementary file 8 — Source Data for Figure 6 [file EMMM-14-e14455-s010.zip]

Archive with 51 entries (38 files):
- Figure 6/
- Figure 6/6 A/
- Figure 6/6 A/RNASEQ.xls
- __MACOSX/
- __MACOSX/Figure 6/
- __MACOSX/Figure 6/6 A/
- __MACOSX/Figure 6/6 A/._RNASEQ.xls
- Figure 6/.DS_Store
- __MACOSX/Figure 6/._.DS_Store
- Figure 6/6 C/
- Figure 6/6 C/.DS_Store
- __MACOSX/Figure 6/6 C/
- __MACOSX/Figure 6/6 C/._.DS_Store
- Figure 6/6 C/qPCR.xlsx
- __MACOSX/Figure 6/6 C/._qPCR.xlsx
- Figure 6/6 D/
- Figure 6/6 D/6 D.jpg
- __MACOSX/Figure 6/6 D/
- __MACOSX/Figure 6/6 D/._6 D.jpg
- Figure 6/6 D/statistical analysis-6 D.xlsx
- __MACOSX/Figure 6/6 D/._statistical analysis-6 D.xlsx
- Figure 6/6 E/
- Figure 6/6 E/IMQ-MERGE.tif
- __MACOSX/Figure 6/6 E/
- __MACOSX/Figure 6/6 E/._IMQ-MERGE.tif
- Figure 6/6 E/Sham-MERGE.tif
- __MACOSX/Figure 6/6 E/._Sham-MERGE.tif
- Figure 6/6 E/Sham-P-P65.tif
- __MACOSX/Figure 6/6 E/._Sham-P-P65.tif
- Figure 6/6 E/Sham-DAPI.tif
- __MACOSX/Figure 6/6 E/._Sham-DAPI.tif
- Figure 6/6 E/IMQ-P-P65.tif
- __MACOSX/Figure 6/6 E/._IMQ-P-P65.tif
- Figure 6/6 E/Sham-F4:80.tif
- __MACOSX/Figure 6/6 E/._Sham-F4:80.tif
- Figure 6/6 E/IMQ-F4:80.tif
- __MACOSX/Figure 6/6 E/._IMQ-F4:80.tif
- Figure 6/6 E/IMQ-DAPI.tif
- __MACOSX/Figure 6/6 E/._IMQ-DAPI.tif
- Figure 6/6 B/
- Figure 6/6 B/.DS_Store
- __MACOSX/Figure 6/6 B/
- __MACOSX/Figure 6/6 B/._.DS_Store
- Figure 6/6 B/KOvsWT_w1234567_dbnhj14.DEG_up.xls
- __MACOSX/Figure 6/6 B/._KOvsWT_w1234567_dbnhj14.DEG_up.xls
- Figure 6/6 B/KOvsWT_w1234567_dbnhj14.DEG.xls
- __MACOSX/Figure 6/6 B/._KOvsWT_w1234567_dbnhj14.DEG.xls
- Figure 6/6 B/KOvsWT_w1234567_dbnhj14.DEG_down.xls
- __MACOSX/Figure 6/6 B/._KOvsWT_w1234567_dbnhj14.DEG_down.xls
- Figure 6/6 B/KOvsWT_w1234567_dbnhj14.Differential_analysis_results.xls
- __MACOSX/Figure 6/6 B/._KOvsWT_w1234567_dbnhj14.Differential_analysis_results.xls
