# Supplementary material for: Allosteric inhibition of SHP2 uncovers aberrant TLR7 trafficking in aggravating psoriasis
Source: EMBO Mol Med. 2021 Dec 22;14(3):e14455. doi: 10.15252/emmm.202114455 (PMC8899919; doi:10.15252/emmm.202114455)
Supplement: Supplementary file 8 — Source Data for Figure 6 [file EMMM-14-e14455-s010.zip › Figure 6/6 A/RNASEQ.xls]

## Sheet: Sheet1
geneID	WT	KO
ENSMUSG00000018500	51.3369	24.6511
ENSMUSG00000018916	11.7605	2.43744
ENSMUSG00000019122	676.773	244.367
ENSMUSG00000020077	600.719	300.638
ENSMUSG00000024486	9.84496	3.73558
ENSMUSG00000025746	238.54	52.2277
ENSMUSG00000026981	411.196	140.919
ENSMUSG00000027398	3847.31	687.584
ENSMUSG00000027399	1211.97	341.288
ENSMUSG00000032487	1692.79	510.035
ENSMUSG00000032578	13.6212	4.06446
ENSMUSG00000035373	333.564	103.946
ENSMUSG00000035385	1017.68	362.588
ENSMUSG00000038178	16.8861	41.61
ENSMUSG00000048621	52.6791	24.9526
ENSMUSG00000051379	24.5363	11.406
ENSMUSG00000053338	72.2869	37.5586
ENSMUSG00000058755	55.5819	25.8516
ENSMUSG00000061878	32.8546	10.4372
ENSMUSG00000025383	7.54031	1.64664
ENSMUSG00000025225	264.728	202.045
