# Supplementary material for: Allosteric inhibition of SHP2 uncovers aberrant TLR7 trafficking in aggravating psoriasis
Source: EMBO Mol Med. 2021 Dec 22;14(3):e14455. doi: 10.15252/emmm.202114455 (PMC8899919; doi:10.15252/emmm.202114455)
Supplement: Supplementary file 8 — Source Data for Figure 6 [file EMMM-14-e14455-s010.zip › Figure 6/6 C/qPCR.xlsx]

## Sheet: Sheet1
		GAPDH	IL-23	IL6	IL1B	IL1A	IL1RN	PTGS2	CSF2
medium	WT-1	17.9265	28.9527	29.2928	22.4047	24.8906	25.1597	24.4432	29.1212
		17.8826	28.5508	29.2657	22.5165	24.855	25.1118	24.3788	28.9455
		18.0844	28.7413	29.3662	23.1148	24.8129	25.0889	24.8113	29.1576
	WT-2	18.1992	29.176	29.4269	23.0536	24.8709	25.4343	24.5474	30.3577
		18.0232	30.4312	29.4949	24.4605	25.1998	25.8207	25.2833	30.6004
		18.3236	30.4464	29.6718	24.4104	25.1473	25.7595	25.3293	30.7015
	WT-3	17.4359	30.6873	28.9574	23.8349	24.9265	25.05	24.254	29.8325
		17.4546	30.7442	28.8947	23.9797	24.8826	25.07	24.1299	29.7591
		17.4135	30.6198	28.9474	23.8704	25.0844	25.0156	23.9796	29.2278
	KO-1	18.1853	30.6814	29.3762	24.4914	25.1992	25.2109	25.1043	30.6814
		18.1192	30.5881	29.4916	24.5719	25.1992	25.4901	25.0491	30.5881
		18.1179	30.6972	29.5773	24.3921	25.3236	25.2389	25.1238	30.6972
	KO-2	18.0156	30.1709	29.4932	24.5489	25.009	25.5905	25.3597	30.7516
		18.2109	30.7527	29.9316	24.7553	25.1966	26.1582	25.5804	30.8769
		18.4901	29.39	28.05	23.04	24.38	25.97	25.03	30.75
	KO-3	18.05	29.25	28.09	23.42	24.33	25.74	25.36	29.25
		18.07	29.4	28.17	23.15	24.4	25.85	24.57	29.15
		18.18	29.59	28.12	22.92	24.06	25.7	24.55	29.16
IMQ	WT-1	18.1511	25.0855	22.261	15.9774	17.5092	20.2244	18.6363	24.5709
		17.9329	25.0825	22.2153	15.5512	17.489	20.1505	18.5056	24.6131
		18.1716	24.8878	22.106	15.6666	17.4023	20.0773	18.5129	24.7167
	WT-2	18.0838	25.1409	22.0707	15.9053	16.9428	19.5801	18.3663	24.842
		18.225	25.2728	22.0993	15.9568	16.9902	19.2254	18.2855	24.8636
		18.0852	25.1536	22.1335	16.0143	17.1243	19.3968	18.4117	24.9436
	WT-3	19.52	25.92	22.97	17.36	18.79	21.07	20.52	25.66
		19.4	25.8	22.56	17.4	18.7	20.88	20.2	25.41
		19.44	25.88	22.8	17.22	18.56	20.78	20.23	25.5
	KO-1	18.171	27.1073	26.4371	20.341	20.7198	23.6766	21.9391	27.217
		17.974	27.5306	26.1323	20.635	20.5554	23.7889	21.9319	27.3042
		18.3615	27.0867	26.0643	20.4723	20.5072	23.953	21.8123	27.3036
	KO-2	19.5441	28.9942	29.5869	23.3835	22.4552	25.4104	25.4384	29.8741
		19.4982	28.5686	29.7385	23.1193	22.4097	25.3969	25.5687	29.7784
		19.708	28.6292	29.6563	23.0584	22.5159	25.5174	25.3833	29.7541
	KO-3	18.26	28.36	26.79	20.8	21.05	22.77	22.35	28.9511
		18.2	28.24	26.92	20.63	20.97	23.27	22.27	28.9102
		18.26	28.16	26.65	20.79	21.06	23.17	22.37	28.8992
		GAPDH	IL-23	IL6	IL1B	IL1A	IL1RN	PTGS2	CSF2	IL-23	IL6	IL1B	IL1A	IL1RN	PTGS2	CSF2
medium	WT	17.9645	28.7483	29.3082	22.6787	24.8528	25.1201	24.5445	29.0748	0.000567237	0.000384768	0.0380969	0.00844143	0.00701357	0.0104528	0.000452347
		18.182	30.0179	29.5312	23.9749	25.0727	25.6715	25.0533	30.5532	0.000273556	0.000383307	0.0180373	0.00842746	0.00556455	0.00854112	0.000188752
		17.4347	30.6838	28.9332	23.895	24.9645	25.0452	24.1212	29.6065	0.000102713	0.000345623	0.0113564	0.00541117	0.00511676	0.00970876	0.000216732
	KO	18.1408	30.6556	29.4817	24.4852	25.2406	25.3133	25.0924	30.6556	0.000170879	0.000385531	0.0123073	0.00729022	0.0069321	0.0080791	0.000170879
		18.2389	30.1045	29.1583	24.1147	24.8619	25.9062	25.3234	30.7928	0.000267968	0.000516348	0.0170296	0.0101457	0.0049193	0.00736823	0.000166302
		18.1	29.4133	28.1267	23.1633	24.2633	25.7633	24.8267	29.1867	0.000392959	0.000958678	0.0299078	0.0139525	0.00493295	0.00944216	0.000459813
IMQ	WT	18.0852	25.0186	22.1941	15.7317	17.4668	20.1507	18.5516	24.6336	0.00818121	0.0579538	5.11042	1.53509	0.238895	0.723767	0.010684
		18.1313	25.1891	22.1011	15.9588	17.0191	19.4008	18.3545	24.8831	0.0075058	0.0638214	4.50808	2.16177	0.414822	0.85668	0.00927944
		19.4533	25.8667	22.7767	17.3267	18.6833	20.91	20.3167	25.5233	0.0117326	0.0999026	4.36707	1.70527	0.364334	0.549681	0.014885
	KO	18.1688	27.2415	26.2113	20.4827	20.5942	23.8062	21.8944	27.2749	0.00185716	0.00379304	0.201117	0.18617	0.0200904	0.0755942	0.00181466
		19.5834	28.7307	29.6606	23.1871	22.4603	25.4416	25.4634	29.8022	0.00176362	0.000925731	0.0822621	0.13614	0.0172398	0.0169805	0.000839168
		18.24	28.2533	26.7867	20.74	21.0267	23.07	22.33	28.9202	0.000967579	0.00267422	0.176777	0.14492	0.0351581	0.0587202	0.000609473
										0.000314502	0.000371233	0.0224969	0.00742669	0.00589829	0.00956758	0.000285944
								medium	WT	1.8036	1.03646	1.69343	1.13663	1.18909	1.09253	1.58194
										0.869807	1.03252	0.801768	1.13475	0.943417	0.892715	0.660103
										0.32659	0.931015	0.504799	0.728612	0.867498	1.01476	0.757953
									KO	0.543331	1.03851	0.547068	0.981625	1.17527	0.844425	0.597595
										0.852039	1.3909	0.756977	1.36612	0.834021	0.770125	0.581589
										1.24946	2.58242	1.32942	1.8787	0.836335	0.986892	1.60805
								IMQ	WT	26.0132	156.112	227.161	206.699	40.5024	75.6479	37.3639
										23.8657	171.917	200.387	291.082	70.3292	89.5399	32.452
										37.3053	269.111	194.119	229.614	61.7694	57.4525	52.0556
									KO	5.90507	10.2174	8.93976	25.0676	3.40614	7.90108	6.34623
										5.60766	2.49367	3.6566	18.3312	2.92284	1.77479	2.93473
										3.07654	7.20362	7.85784	19.5135	5.96072	6.13741	2.13144
										29.0614	199.047	207.222	242.465	57.5337	74.2134	40.6238
