# Supplementary material for: Allosteric inhibition of SHP2 uncovers aberrant TLR7 trafficking in aggravating psoriasis
Source: EMBO Mol Med. 2021 Dec 22;14(3):e14455. doi: 10.15252/emmm.202114455 (PMC8899919; doi:10.15252/emmm.202114455)
Supplement: Supplementary file 8 — Source Data for Figure 6 [file EMMM-14-e14455-s010.zip › Figure 6/6 D/statistical analysis-6 D.xlsx]

## Sheet: Sheet1
			WT				KO								WT				KO
			0	15	30	60	0	15	30	60					0	15	30	60	0	15	30	60
	BMDMs	p-IKKa/b/IKKa/b/Actin	1.15e-06	1.03e-06	1.24e-06	1.97e-06	8.87e-07	5.95e-07	3.88e-07	2.41e-07			BMDMs	p-IKKa/b/IKKa/b/Actin	1.08803	0.974494	1.17318	1.86384	0.8392	0.562936	0.367091	0.228013
			9.73327e-07	8.98119e-07	8.85561e-07	1.56498e-06	6.89289e-07	7.35637e-07	7.05159e-07	2.94506e-07					0.920875	0.84972	0.837839	1.48064	0.652144	0.695994	0.667158	0.278635
			1.04755e-06	9.925e-07	1.0648e-06	1.48772e-06	7.24054e-07	6.84293e-07	7.32621e-07	3.29368e-07		1.05696e-06			0.991098	0.939015	1.00742	1.40755	0.685035	0.647417	0.69314	0.311618
		p-p65/p65/Actin	8.63e-07	1.99e-06	1.96e-06	1.29e-06	1.86e-06	1.48e-06	1.81e-06	1.06e-06				p-p65/p65/Actin	1.00933	2.32742	2.29233	1.50873	2.17538	1.73095	2.1169	1.23973
			8.11159e-07	2.03996e-06	1.86751e-06	1.26971e-06	2.03793e-06	1.53697e-06	1.81336e-06	1.16018e-06					0.948698	2.38585	2.18417	1.485	2.38348	1.79757	2.12083	1.3569
			8.90912e-07	1.90873e-06	2.32942e-06	1.23495e-06	1.9108e-06	1.62268e-06	1.96585e-06	1.0716e-06		8.55024e-07			1.04197	2.23237	2.72439	1.44435	2.23479	1.89782	2.29918	1.2533
	PMs	p-IKKa/b/IKKa/b/Actin	6.96e-07	2.97e-06	3.81e-06	2.73e-06	1.55e-06	2.42e-06	3.07e-06	2.38e-06			PMs	p-IKKa/b/IKKa/b/Actin	1.09206	4.6601	5.97811	4.28353	2.43204	3.79712	4.81701	3.73436
			6.58163e-07	2.79652e-06	4.43072e-06	2.88449e-06	1.29762e-06	2.47099e-06	3.36249e-06	2.44852e-06					1.0327	4.3879	6.95206	4.52593	2.03604	3.87712	5.27594	3.84186
			5.57812e-07	2.74764e-06	4.1302e-06	2.74755e-06	1.50524e-06	2.52674e-06	3.30174e-06	2.3388e-06		6.37325e-07			0.875239	4.31121	6.48052	4.31107	2.36181	3.9646	5.18062	3.66971
		p-p65/p65/Actin	6.74e-07	1.69e-06	2.11e-06	7.33e-07	1.03e-06	2.1e-06	1.61e-06	3.96e-07				p-p65/p65/Actin	1.06636	2.67381	3.33831	1.15971	1.6296	3.32249	2.54724	0.626527
			5.61655e-07	1.71439e-06	2.16726e-06	8.5915e-07	1.02004e-06	2.37849e-06	1.6812e-06	5.59827e-07					0.888616	2.7124	3.42891	1.35929	1.61385	3.76309	2.65989	0.885724
			6.60513e-07	1.79287e-06	2.28308e-06	8.92705e-07	1.03105e-06	2.31585e-06	1.8116e-06	5.4776e-07		6.32056e-07			1.04502	2.83657	3.61215	1.41238	1.63126	3.664	2.8662	0.866632
