# Supplementary material for: Allosteric inhibition of SHP2 uncovers aberrant TLR7 trafficking in aggravating psoriasis
Source: EMBO Mol Med. 2021 Dec 22;14(3):e14455. doi: 10.15252/emmm.202114455 (PMC8899919; doi:10.15252/emmm.202114455)
Supplement: Supplementary file 8 — Source Data for Figure 6 [file EMMM-14-e14455-s010.zip › Figure 6/6 B/KOvsWT_w1234567_dbnhj14.DEG_up.xls]

gene_id	KO_readcount	WT_readcount	log2FoldChange	pval	padj
ENSMUSG00000069515	12040.6247163707	1317.79664816784	2.1803	3.1198e-15	3.7572e-12
ENSMUSG00000036181	943.491585335109	397.397165733222	1.1463	1.6024e-12	1.2865e-09
Novel00248	208.456780612623	63.4062538223372	1.2842	7.9608e-07	0.00024583
ENSMUSG00000016552	185.857054485917	68.6897839183855	1.0716	3.405e-05	0.0053255
ENSMUSG00000073125	213.265890699141	49.1662845992615	1.1781	7.2142e-05	0.009342
ENSMUSG00000028776	118.111930569268	31.52120883369	1.0978	0.0001958	0.020868
ENSMUSG00000027424	609.015004070685	223.258378788516	1.012	0.00022656	0.023522
ENSMUSG00000079418	188.032773290405	20.118338744709	1.0638	0.0002319	0.023869
ENSMUSG00000056758	276.780836174203	100.500604396243	1.0012	0.00030484	0.027397
