# Supplementary material for: Allosteric inhibition of SHP2 uncovers aberrant TLR7 trafficking in aggravating psoriasis
Source: EMBO Mol Med. 2021 Dec 22;14(3):e14455. doi: 10.15252/emmm.202114455 (PMC8899919; doi:10.15252/emmm.202114455)
Supplement: Supplementary file 8 — Source Data for Figure 6 [file EMMM-14-e14455-s010.zip › Figure 6/6 B/KOvsWT_w1234567_dbnhj14.DEG.xls]

gene_id	KO_readcount	WT_readcount	log2FoldChange	pval	padj
ENSMUSG00000027398	23073.2161458938	145923.345951939	-2.5274	2.605e-83	3.1372e-79
ENSMUSG00000027399	28061.8328186697	112576.879578264	-1.933	4.6146e-68	2.7787e-64
ENSMUSG00000025746	2777.65825624795	14494.2358991859	-2.1849	7.1704e-40	2.8784e-36
ENSMUSG00000043733	3710.44729357844	9870.43631221414	-1.3497	3.1483e-28	9.4789e-25
ENSMUSG00000024486	368.552909885086	1100.81153084874	-1.4774	8.2621e-24	1.99e-20
ENSMUSG00000085498	391.974464644201	1477.83423992255	-1.7096	2.2435e-20	4.5031e-17
ENSMUSG00000026981	8508.44582066249	28403.9613988312	-1.5771	1.225e-19	2.1075e-16
ENSMUSG00000053338	2042.38700333853	4462.07626852139	-1.0793	4.4372e-19	6.6797e-16
ENSMUSG00000018916	80.6853314918317	450.90698432246	-1.9684	3.0448e-16	4.0743e-13
ENSMUSG00000069515	12040.6247163707	1317.79664816784	2.1803	3.1198e-15	3.7572e-12
ENSMUSG00000032487	51190.3620945365	195568.669424362	-1.654	3.8005e-15	4.1608e-12
ENSMUSG00000018500	1888.70355845618	4444.32934545245	-1.1531	9.3809e-15	9.4145e-12
ENSMUSG00000051379	1276.39118530556	3126.47375294593	-1.1944	4.6167e-14	4.2769e-11
ENSMUSG00000035042	2565.68207777696	12029.7789723605	-1.7695	2.4277e-13	2.0883e-10
ENSMUSG00000036181	943.491585335109	397.397165733222	1.1463	1.6024e-12	1.2865e-09
ENSMUSG00000078616	72.3042957029377	794.041298196195	-2.0218	4.8849e-12	3.6768e-09
ENSMUSG00000061878	662.02693983942	2375.10154283615	-1.5266	1.2778e-11	9.0522e-09
ENSMUSG00000035385	14523.9763331866	46306.3162986765	-1.4178	4.2844e-11	2.8665e-08
ENSMUSG00000019122	17296.4364488437	54632.6163183154	-1.4064	6.1183e-11	3.878e-08
ENSMUSG00000079227	251.095444560815	1856.66462762945	-1.7582	1.419e-09	8.1374e-07
ENSMUSG00000021367	721.845022432409	6864.22270109797	-1.6986	1.2187e-08	6.6714e-06
ENSMUSG00000041324	10528.468764381	36230.318534615	-1.3981	1.3103e-08	6.8611e-06
ENSMUSG00000048621	1673.66280960441	4034.77749136106	-1.1022	5.1153e-08	2.3694e-05
ENSMUSG00000053113	20764.9104654977	60303.1770489343	-1.2571	5.3834e-08	2.4012e-05
ENSMUSG00000036381	267.290763230235	1507.32434861768	-1.5471	8.9196e-08	3.7041e-05
ENSMUSG00000032690	349.217850981849	1797.53577501876	-1.5161	1.1447e-07	4.5951e-05
ENSMUSG00000022218	144.249798334575	344.269686966227	-1.0807	1.8125e-07	6.4068e-05
ENSMUSG00000032578	370.214171285096	1428.35082027362	-1.3996	1.862e-07	6.4068e-05
ENSMUSG00000020077	9561.9620704148	21789.0507760496	-1.0268	5.5525e-07	0.00018073
ENSMUSG00000041827	592.154978887765	4056.24435987928	-1.4802	6.7608e-07	0.00021426
Novel00248	208.456780612623	63.4062538223372	1.2842	7.9608e-07	0.00024583
ENSMUSG00000025383	107.85612707393	563.004031926124	-1.433	9.2021e-07	0.00027705
ENSMUSG00000108436	72.6274681911815	210.460280321276	-1.1997	1.1489e-06	0.00031445
ENSMUSG00000032068	192.324141776623	643.984953907696	-1.2751	1.4701e-06	0.00039343
ENSMUSG00000050578	591.61090187537	1524.29753509576	-1.1111	1.8066e-06	0.0004629
ENSMUSG00000033355	569.778683836653	3478.93492047305	-1.4029	2.468e-06	0.00061921
ENSMUSG00000056145	997.595095462556	3047.54496931853	-1.2053	3.3877e-06	0.00081597
ENSMUSG00000029561	1117.61981304081	5591.09361870745	-1.3612	3.6425e-06	0.00086013
ENSMUSG00000047959	570.54337918586	1676.25642043574	-1.1804	3.8598e-06	0.00088452
ENSMUSG00000058755	1656.31260863706	4006.37199732377	-1.0391	7.5762e-06	0.0015465
ENSMUSG00000030064	382.439549983473	953.340172331693	-1.0571	8.9053e-06	0.0017874
ENSMUSG00000022587	4440.88068058732	11407.7983058316	-1.0605	1.9143e-05	0.0036022
ENSMUSG00000030107	239.779113626704	1272.29284995485	-1.2616	2.3833e-05	0.0042839
ENSMUSG00000030921	3299.29356918435	7881.43921152265	-1.0071	2.4265e-05	0.0042975
ENSMUSG00000027514	987.142324200958	4105.98365213773	-1.2314	2.5809e-05	0.0045047
ENSMUSG00000034394	4526.53354311781	11086.5554992599	-1.0204	2.8536e-05	0.0047076
ENSMUSG00000062991	95.1530174739229	278.409269680124	-1.1161	3.1664e-05	0.0051531
ENSMUSG00000024675	176.283526288243	1125.32883816518	-1.2434	3.2547e-05	0.0051575
ENSMUSG00000016552	185.857054485917	68.6897839183855	1.0716	3.405e-05	0.0053255
ENSMUSG00000035373	3542.65435072961	12764.9332329613	-1.1797	3.9662e-05	0.0057548
ENSMUSG00000097474	93.4972773667237	308.017423383401	-1.1528	4.057e-05	0.0058165
ENSMUSG00000028128	318.872746655454	781.153807960449	-1.0081	4.6582e-05	0.0065998
ENSMUSG00000040253	2776.56265877221	7447.30567852165	-1.0603	4.7535e-05	0.0066566
ENSMUSG00000073125	213.265890699141	49.1662845992615	1.1781	7.2142e-05	0.009342
Novel00101	49.7278783900349	174.84184317377	-1.1302	9.3677e-05	0.011512
ENSMUSG00000044701	1458.46639838421	4158.57182227295	-1.0586	0.00011084	0.013216
ENSMUSG00000014361	570.464729773691	1535.06843823182	-1.0278	0.00012885	0.015214
ENSMUSG00000074695	7.93880090547811	160.029100787024	-1.0503	0.00015072	0.017623
Novel00225	580.124829118027	1654.54754891795	-1.0445	0.00015595	0.017718
ENSMUSG00000110245	45.3791274100781	128.079354467977	-1.0359	0.00016727	0.018827
ENSMUSG00000029379	20660.7850098769	55116.1012723937	-1.0136	0.0001705	0.019012
ENSMUSG00000040483	581.310522566945	1923.27470008611	-1.0844	0.00017297	0.019111
ENSMUSG00000028776	118.111930569268	31.52120883369	1.0978	0.0001958	0.020868
ENSMUSG00000078853	306.598073794071	1498.5730831071	-1.1057	0.00022157	0.023203
ENSMUSG00000027424	609.015004070685	223.258378788516	1.012	0.00022656	0.023522
ENSMUSG00000079418	188.032773290405	20.118338744709	1.0638	0.0002319	0.023869
ENSMUSG00000069874	716.712728041829	3020.91228091986	-1.0944	0.00024702	0.024186
ENSMUSG00000025491	27.2116277198464	77.6296712664398	-1.0226	0.0002563	0.024892
ENSMUSG00000063286	6797.33233866482	18712.847141953	-1.0075	0.00026993	0.026006
ENSMUSG00000056758	276.780836174203	100.500604396243	1.0012	0.00030484	0.027397
Novel00168	479.855695540762	1355.97081537416	-1.0133	0.00029047	0.027397
ENSMUSG00000035692	908.250555700444	3622.73958001515	-1.0753	0.00030917	0.027581
ENSMUSG00000095562	51.5110317944129	255.031469960228	-1.0783	0.00031354	0.027738
ENSMUSG00000015316	155.37552941087	536.146583256149	-1.0373	0.00043509	0.034698
ENSMUSG00000023723	50.5040252895659	201.669701890911	-1.0522	0.00042585	0.034698
ENSMUSG00000079017	278.051962912217	1000.42146135611	-1.0387	0.0004606	0.035331
ENSMUSG00000037321	3524.72053071067	11698.6199474521	-1.0074	0.00063266	0.043408
