# Supplementary material for: Allosteric inhibition of SHP2 uncovers aberrant TLR7 trafficking in aggravating psoriasis
Source: EMBO Mol Med. 2021 Dec 22;14(3):e14455. doi: 10.15252/emmm.202114455 (PMC8899919; doi:10.15252/emmm.202114455)
Supplement: Supplementary file 8 — Source Data for Figure 6 [file EMMM-14-e14455-s010.zip › Figure 6/6 B/KOvsWT_w1234567_dbnhj14.Differential_analysis_results.xls]

gene_id	KO_readcount	WT_readcount	log2FoldChange	pval	padj	significant
ENSMUSG00000000001	9279.07582709928	10311.9945806137	-0.14603	0.21709	0.81648	FALSE
ENSMUSG00000000003	0	0	NA	NA	NA	NA
ENSMUSG00000000028	180.966958501952	114.230681574658	0.41223	0.15541	0.76868	FALSE
ENSMUSG00000000031	10.6113595376614	6.18898496832469	0.16011	0.51461	NA	FALSE
ENSMUSG00000000037	9.26478171745562	5.80903758378052	0.14055	0.56892	NA	FALSE
ENSMUSG00000000049	0.305536415274524	0	0.018177	0.83263	NA	FALSE
ENSMUSG00000000056	517.856561841278	608.829379726659	-0.18516	0.44789	0.89303	FALSE
ENSMUSG00000000058	2554.65388784699	3749.97065193369	-0.44393	0.063106	0.60317	FALSE
ENSMUSG00000000078	14498.7753637091	20277.5480875631	-0.3801	0.12197	0.72544	FALSE
ENSMUSG00000000085	434.094414104992	407.416594161827	0.083209	0.61011	0.93058	FALSE
ENSMUSG00000000088	1540.22287725159	1443.08937323582	0.087536	0.55582	0.91909	FALSE
ENSMUSG00000000093	6.82534675161091	12.389316799325	-0.266	0.33912	NA	FALSE
ENSMUSG00000000094	0.32222477769758	2.03257119540841	-0.059514	0.5455	NA	FALSE
ENSMUSG00000000103	0	0	NA	NA	NA	NA
ENSMUSG00000000120	10.7833890535515	5.79906968892977	0.18336	0.45315	NA	FALSE
ENSMUSG00000000125	0	0	NA	NA	NA	NA
ENSMUSG00000000126	19.3590258922785	19.56061088034	-0.006527	0.98261	NA	FALSE
ENSMUSG00000000127	500.462761522902	515.194756165893	-0.039085	0.81197	0.97121	FALSE
ENSMUSG00000000131	3261.31582816571	3647.4467212726	-0.1526	0.25405	0.83272	FALSE
ENSMUSG00000000134	4935.16616891739	4977.67636327885	-0.011818	0.9187	0.98854	FALSE
ENSMUSG00000000142	25.01083095193	15.2411468068238	0.23135	0.40908	NA	FALSE
ENSMUSG00000000148	819.289799562297	779.558519864482	0.066811	0.65052	0.94087	FALSE
ENSMUSG00000000149	2342.38767956586	2323.35599127598	0.011663	0.93079	0.99051	FALSE
ENSMUSG00000000154	28.8030821078403	16.1866553133001	0.19125	0.44986	NA	FALSE
ENSMUSG00000000157	0	0	NA	NA	NA	NA
ENSMUSG00000000159	0	0	NA	NA	NA	NA
ENSMUSG00000000167	16.3282532594106	19.2009116288575	-0.10491	0.72398	NA	FALSE
ENSMUSG00000000168	3277.28033277088	3170.43041787062	0.045728	0.70604	0.9506	FALSE
ENSMUSG00000000171	3260.15958087082	3550.14065241862	-0.11682	0.35757	0.86878	FALSE
ENSMUSG00000000182	0.980605429720957	6.52398614573159	-0.3482	0.10514	NA	FALSE
ENSMUSG00000000183	0	0	NA	NA	NA	NA
ENSMUSG00000000184	696.071679461899	1398.75946085809	-0.86363	3.5062e-05	0.005345	FALSE
ENSMUSG00000000194	4320.98891772101	4613.8522789592	-0.089261	0.50898	0.90451	FALSE
ENSMUSG00000000197	0	0	NA	NA	NA	NA
ENSMUSG00000000202	1.25276512014937	1.35228860238371	-0.0046585	0.96908	NA	FALSE
ENSMUSG00000000204	406.693614001058	2416.59494923124	-1.2767	NA	NA	NA
ENSMUSG00000000214	0	0	NA	NA	NA	NA
ENSMUSG00000000215	0	0	NA	NA	NA	NA
ENSMUSG00000000216	0	0	NA	NA	NA	NA
ENSMUSG00000000223	1.27221074836727	2.32293850903818	-0.041101	0.74634	NA	FALSE
ENSMUSG00000000244	118.782518628514	119.220642401145	-0.0045199	0.98795	0.9982	FALSE
ENSMUSG00000000247	4.20299797435077	5.8117962136094	-0.079079	0.72855	NA	FALSE
ENSMUSG00000000248	66.3646626443814	76.4693975365906	-0.025136	0.89864	0.98653	FALSE
ENSMUSG00000000253	26.2643990149716	12.3577218035877	0.57638	0.05349	NA	FALSE
ENSMUSG00000000263	0	0.628439464225701	-0.042645	0.62005	NA	FALSE
ENSMUSG00000000266	15.2554999172278	7.25918284074432	0.11653	0.53945	NA	FALSE
ENSMUSG00000000275	7079.33735651998	13028.4902368398	-0.73402	0.00097696	0.059123	FALSE
ENSMUSG00000000276	538.884503161337	516.374780853931	0.056473	0.73064	0.95461	FALSE
ENSMUSG00000000278	25801.9849206236	25481.0025704632	0.0174	0.87928	0.983	FALSE
ENSMUSG00000000282	2760.68079443504	2421.1019243271	0.15055	0.53396	0.91381	FALSE
ENSMUSG00000000290	88296.5451520495	93449.418310175	-0.074525	0.66252	0.94329	FALSE
ENSMUSG00000000295	97.3869014313774	62.6957565897583	0.46723	0.072924	0.63012	FALSE
ENSMUSG00000000296	1.6111238884879	1.20917409148525	0.016858	0.89018	NA	FALSE
ENSMUSG00000000301	57.7959880137842	63.4085705144217	-0.093543	0.74026	0.95579	FALSE
ENSMUSG00000000303	4.37212545679199	17.5630179972182	-0.59309	0.033026	NA	FALSE
ENSMUSG00000000305	0.32222477769758	0.290367313629773	-0.0020969	0.98055	NA	FALSE
ENSMUSG00000000308	1.57498989784695	0.918806777855473	0.059893	0.71664	NA	FALSE
ENSMUSG00000000317	246.620911426871	316.055516432843	-0.25938	0.33237	0.86171	FALSE
ENSMUSG00000000318	107.291914320303	98.2226107059835	0.098631	0.70356	0.94976	FALSE
ENSMUSG00000000320	11.0527914781851	10.2039755415276	0.028506	0.91357	NA	FALSE
ENSMUSG00000000325	0.64169228960032	6.21920030205805	-0.13963	NA	NA	FALSE
ENSMUSG00000000326	42.1403360383332	58.0484999096779	-0.33872	0.20248	0.80669	FALSE
ENSMUSG00000000339	904.077478685135	946.548158206597	-0.060934	0.67843	0.94571	FALSE
ENSMUSG00000000340	1023.27294253008	1123.47696274679	-0.1288	0.29241	0.852	FALSE
ENSMUSG00000000346	13966.8077292978	15225.1244685757	-0.11065	0.55558	0.91909	FALSE
ENSMUSG00000000355	1201.32307862793	1279.42584978178	-0.083455	0.61442	0.93208	FALSE
ENSMUSG00000000359	77.2512152319838	39.9263750802659	0.60674	0.034077	0.48798	FALSE
ENSMUSG00000000365	54.7841678043621	22.4210291206855	0.55937	0.059754	NA	FALSE
ENSMUSG00000000374	5032.6258333223	4958.79085891387	0.020682	0.85127	0.98017	FALSE
ENSMUSG00000000378	2043.48998721617	2539.92308762879	-0.27297	0.1734	0.78624	FALSE
ENSMUSG00000000381	0	0	NA	NA	NA	NA
ENSMUSG00000000384	2134.2951358385	2191.53013072967	-0.036581	0.77185	0.96415	FALSE
ENSMUSG00000000385	4.48618672795855	8.02797749186055	-0.17546	0.47905	NA	FALSE
ENSMUSG00000000386	297.51953546322	1094.93453858969	-0.52546	0.054064	0.57583	FALSE
ENSMUSG00000000392	10.2418269384895	21.503602004834	-0.43839	0.13738	NA	FALSE
ENSMUSG00000000394	0	0	NA	NA	NA	NA
ENSMUSG00000000399	1912.11110301405	2043.35890542457	-0.091343	0.46563	0.89808	FALSE
ENSMUSG00000000402	1.28889911079032	0	0.063857	0.46552	NA	FALSE
ENSMUSG00000000409	81.3654807349058	106.587099325818	-0.24213	0.40187	0.88184	FALSE
ENSMUSG00000000411	0.933297608246628	1.38112496829217	-0.042606	0.79119	NA	FALSE
ENSMUSG00000000416	0.336155874325796	2.08027603237456	-0.096152	0.43692	NA	FALSE
ENSMUSG00000000420	4064.45611005915	4169.52040330836	-0.032939	0.85946	0.98054	FALSE
ENSMUSG00000000435	0	0	NA	NA	NA	NA
ENSMUSG00000000439	572.107366984562	507.229838376944	0.15948	0.3058	0.8556	FALSE
ENSMUSG00000000440	472.623603324434	378.168088637978	0.17496	0.55748	0.91976	FALSE
ENSMUSG00000000441	3596.4442334099	3204.5220587782	0.15205	0.3699	0.87353	FALSE
ENSMUSG00000000486	70.915121649955	89.1685755015025	-0.19446	0.50717	0.90451	FALSE
ENSMUSG00000000489	724.732302869148	865.121251958649	-0.1831	0.49727	0.90211	FALSE
ENSMUSG00000000530	576.135788607913	684.652061010979	-0.22612	0.19538	0.80486	FALSE
ENSMUSG00000000531	37.3969273289309	28.9278388007236	0.14426	0.62205	NA	FALSE
ENSMUSG00000000532	5720.88059834337	7666.36768292304	-0.36205	0.083764	0.65257	FALSE
ENSMUSG00000000538	607.291034247447	566.598978044498	0.083571	0.71163	0.95125	FALSE
ENSMUSG00000000544	0.32222477769758	0.290367313629773	-0.0020969	0.98055	NA	FALSE
ENSMUSG00000000552	1666.59935338795	1725.79776226572	-0.043911	0.82864	0.97311	FALSE
ENSMUSG00000000555	18547.1889149624	24358.5635445725	-0.34441	0.081055	0.65196	FALSE
ENSMUSG00000000560	0	0	NA	NA	NA	NA
ENSMUSG00000000561	615.778655772647	527.421387468391	0.18653	0.3943	0.88165	FALSE
ENSMUSG00000000562	8.61952921916824	10.5489446137852	-0.10919	0.70682	NA	FALSE
ENSMUSG00000000563	6001.32093006152	6468.55068316967	-0.10342	0.39877	0.88182	FALSE
ENSMUSG00000000567	232.965841249627	157.289108191479	0.20484	0.47706	0.89831	FALSE
ENSMUSG00000000568	6259.43531215562	7053.17916175557	-0.16171	0.25805	0.83272	FALSE
ENSMUSG00000000579	236.277762528209	155.005462787925	0.47677	0.053442	0.57526	FALSE
ENSMUSG00000000581	1350.96628845789	1363.1538054724	-0.011788	0.93112	0.99059	FALSE
ENSMUSG00000000594	7327.3608697825	8245.32798114618	-0.15249	0.40485	0.88358	FALSE
ENSMUSG00000000600	2332.12019729995	2599.36844189498	-0.14803	0.27057	0.83807	FALSE
ENSMUSG00000000605	3871.17691241941	4157.77381701115	-0.098284	0.43353	0.89044	FALSE
ENSMUSG00000000606	0	0	NA	NA	NA	NA
ENSMUSG00000000617	1.65015991257771	0.414613353470537	0.071413	0.54463	NA	FALSE
ENSMUSG00000000627	0.611072830549048	0	0.038451	0.65486	NA	FALSE
ENSMUSG00000000628	10698.9002590822	20519.9333488732	-0.84459	2.8628e-06	0.0007036	FALSE
ENSMUSG00000000631	1930.96398884031	1898.42175022422	0.020747	0.92174	0.98961	FALSE
ENSMUSG00000000632	0	0	NA	NA	NA	NA
ENSMUSG00000000673	3.72767590139683	0.752685504066465	0.1519	0.3404	NA	FALSE
ENSMUSG00000000682	2554.34149056106	3693.74166743465	-0.39502	0.1313	0.73635	FALSE
ENSMUSG00000000686	34.9228194905756	19.4696511474217	0.37168	0.21069	NA	FALSE
ENSMUSG00000000690	16.4587133576922	10.5733310386797	0.13034	0.59369	NA	FALSE
ENSMUSG00000000693	94.4431897211221	59.2593660065273	0.40111	0.17107	0.78467	FALSE
ENSMUSG00000000701	0	0	NA	NA	NA	NA
ENSMUSG00000000706	0.305536415274524	0	0.018177	0.83263	NA	FALSE
ENSMUSG00000000708	1076.7592019847	1572.80209253551	-0.39697	0.13684	0.74704	FALSE
ENSMUSG00000000711	6855.67916900646	7887.00545943348	-0.19043	0.17131	0.78467	FALSE
ENSMUSG00000000724	0	0.966511614821628	-0.06138	0.47659	NA	FALSE
ENSMUSG00000000730	225.4277193324	139.271341213365	0.37564	0.20782	0.81136	FALSE
ENSMUSG00000000731	0.611072830549048	0.918806777855473	-0.02051	0.85066	NA	FALSE
ENSMUSG00000000732	3671.70070000107	3138.31329638166	0.1766	0.47642	0.89831	FALSE
ENSMUSG00000000738	2491.03686798368	2589.51054826298	-0.052251	0.70811	0.95091	FALSE
ENSMUSG00000000739	0.949985970669685	0	0.056201	0.51476	NA	FALSE
ENSMUSG00000000740	19672.3434418961	21530.1245503764	-0.12391	0.33227	0.86171	FALSE
ENSMUSG00000000743	4654.59712840122	4793.24000855336	-0.040089	0.75439	0.96042	FALSE
ENSMUSG00000000751	1238.51943416304	939.905498517811	0.36846	0.017769	0.35313	FALSE
ENSMUSG00000000753	167.419197899283	117.985966270783	0.20542	0.4855	0.89922	FALSE
ENSMUSG00000000759	1703.79867481649	1751.49443933679	-0.037695	0.76036	0.96145	FALSE
ENSMUSG00000000766	0	0	NA	NA	NA	NA
ENSMUSG00000000776	2162.10277916967	2565.77171792493	-0.23499	0.062766	0.60317	FALSE
ENSMUSG00000000782	49.0468605410368	45.7584194269369	0.043824	0.88324	0.98413	FALSE
ENSMUSG00000000787	15855.5300082415	18285.6728620412	-0.19745	0.093884	0.67677	FALSE
ENSMUSG00000000791	0.305536415274524	5.80458694858752	-0.11359	NA	NA	FALSE
ENSMUSG00000000792	0.305536415274524	0	0.018177	0.83263	NA	FALSE
ENSMUSG00000000794	11.8668819236056	46.8537593937138	-0.50724	0.05686	NA	FALSE
ENSMUSG00000000804	3465.42140505439	3826.20445801588	-0.13018	0.44489	0.8919	FALSE
ENSMUSG00000000805	4.18892211006855	3.37765053277024	0.025418	0.87495	NA	FALSE
ENSMUSG00000000811	381.984634690873	254.117106875775	0.51355	0.011077	0.26895	FALSE
ENSMUSG00000000817	9.37238074648626	19.8104819278465	-0.14841	0.47819	NA	FALSE
ENSMUSG00000000823	337.868702190696	314.160884364848	0.09167	0.66099	0.94329	FALSE
ENSMUSG00000000826	6037.93837399281	6647.86290692767	-0.13184	0.30978	0.8571	FALSE
ENSMUSG00000000827	1657.63915686554	1542.95058008831	0.098164	0.46349	0.89798	FALSE
ENSMUSG00000000838	2755.34021213479	3021.70530699303	-0.11444	0.58033	0.92409	FALSE
ENSMUSG00000000861	57.4016400224587	40.7741572207254	0.30877	0.28975	0.85005	FALSE
ENSMUSG00000000869	29.3112018350243	33.9423149523103	-0.094089	0.75258	NA	FALSE
ENSMUSG00000000876	103.390603017232	92.371205572635	0.11001	0.69538	0.9481	FALSE
ENSMUSG00000000881	284.909777377126	208.105617222116	0.36587	0.11773	0.71524	FALSE
ENSMUSG00000000884	53.7504302834571	29.2171387957095	0.48848	0.099964	NA	FALSE
ENSMUSG00000000889	0	0	NA	NA	NA	NA
ENSMUSG00000000901	9.20839915570455	5.39135325712095	0.1548	0.52034	NA	FALSE
ENSMUSG00000000902	1439.18865623083	1291.17475695584	0.14234	0.4053	0.88368	FALSE
ENSMUSG00000000903	0.336155874325796	0	0.018177	0.83263	NA	FALSE
ENSMUSG00000000915	245.863624323721	350.537476674919	-0.35561	0.19659	0.80486	FALSE
ENSMUSG00000000916	554.100354339457	526.873001423795	0.064131	0.72499	0.95334	FALSE
ENSMUSG00000000934	208.510820008729	199.780194134346	0.049823	0.80795	0.9706	FALSE
ENSMUSG00000000938	17.385838259111	2.97607604733949	0.44015	0.065532	NA	FALSE
ENSMUSG00000000942	10.0832151116435	3.8224799141532	0.20668	0.34353	NA	FALSE
ENSMUSG00000000948	0.644449555395161	0.628439464225701	0.00032062	0.9975	NA	FALSE
ENSMUSG00000000957	56295.5228661794	67833.8064075632	-0.23817	0.21162	0.81424	FALSE
ENSMUSG00000000958	1079.39333078915	1106.97248688685	-0.032461	0.86834	0.98176	FALSE
ENSMUSG00000000959	1294.09656350083	1312.06446762088	-0.018872	0.89143	0.98533	FALSE
ENSMUSG00000000976	3184.07518251738	4129.87236008714	-0.35496	0.0084781	0.23311	FALSE
ENSMUSG00000000982	107132.887061551	155858.972930649	-0.4674	0.022677	0.3958	FALSE
ENSMUSG00000000983	39.0929541476645	53.8663207440422	-0.27107	0.35844	0.86987	FALSE
ENSMUSG00000001014	0	0	NA	NA	NA	NA
ENSMUSG00000001016	1347.83536544768	1246.3238002208	0.1028	0.53758	0.9146	FALSE
ENSMUSG00000001017	6774.70179291928	7511.22528164444	-0.13789	0.37538	0.87728	FALSE
ENSMUSG00000001018	2350.88233734922	2050.65787576896	0.18409	0.21851	0.81648	FALSE
ENSMUSG00000001020	75.2621421792854	97.6275906139598	-0.2728	0.31175	0.8571	FALSE
ENSMUSG00000001021	0	0	NA	NA	NA	NA
ENSMUSG00000001023	0	0	NA	NA	NA	NA
ENSMUSG00000001025	6692.3081414165	7492.13524393856	-0.15336	0.27872	0.84193	FALSE
ENSMUSG00000001027	0.305536415274524	1.50537100813293	-0.074304	0.51952	NA	FALSE
ENSMUSG00000001029	105.702769453552	93.3736311414655	0.14306	0.56394	0.92188	FALSE
ENSMUSG00000001034	6611.05048993985	7163.69627787517	-0.10593	0.52527	0.91032	FALSE
ENSMUSG00000001036	236.18062017211	194.787478843105	0.1223	0.68095	0.94611	FALSE
ENSMUSG00000001039	24.9553961007252	12.2304047905579	0.42288	0.15171	NA	FALSE
ENSMUSG00000001052	3798.76137658665	6060.85281894369	-0.61008	0.00049738	0.036748	FALSE
ENSMUSG00000001053	227.220381780016	149.617623135916	0.45095	0.083519	0.65229	FALSE
ENSMUSG00000001054	876.07602380544	826.567806562056	0.078581	0.58762	0.92508	FALSE
ENSMUSG00000001056	5270.88261786258	5358.59530183614	-0.022627	0.85213	0.98017	FALSE
ENSMUSG00000001062	928.122162234	868.620208540813	0.0853	0.64405	0.93845	FALSE
ENSMUSG00000001065	1019.02696624143	1054.78798279321	-0.045417	0.77563	0.96595	FALSE
ENSMUSG00000001076	0	0	NA	NA	NA	NA
ENSMUSG00000001082	1688.82632324724	1583.40090163369	0.088164	0.5258	0.91083	FALSE
ENSMUSG00000001089	1540.69685592918	1763.13809365751	-0.16566	0.4387	0.89076	FALSE
ENSMUSG00000001095	0.9639170672979	0.338072150595928	0.061228	0.61907	NA	FALSE
ENSMUSG00000001098	2114.94243915567	2446.60869996027	-0.19544	0.1957	0.80486	FALSE
ENSMUSG00000001100	1509.77180666513	1326.21129209587	0.17968	0.13072	0.73635	FALSE
ENSMUSG00000001103	2.57779822158064	0.628439464225701	0.080311	0.51988	NA	FALSE
ENSMUSG00000001105	1385.69574251872	1268.45076636795	0.11244	0.55821	0.91976	FALSE
ENSMUSG00000001119	735.264551485084	625.669836516301	0.067009	0.80487	0.97059	FALSE
ENSMUSG00000001120	66.3617471693422	34.3675208873519	0.57265	0.050105	0.56394	FALSE
ENSMUSG00000001123	2497.63317625848	4440.0455657177	-0.63944	0.011065	0.26895	FALSE
ENSMUSG00000001127	2368.62304659223	2296.56821536825	0.040214	0.81733	0.97241	FALSE
ENSMUSG00000001128	4279.64165132351	6392.77870760577	-0.18229	0.51268	0.90546	FALSE
ENSMUSG00000001131	3382.9998146159	2921.62231318161	0.050004	0.84423	0.97883	FALSE
ENSMUSG00000001134	255.486771570736	269.644483398574	-0.067535	0.70531	0.95012	FALSE
ENSMUSG00000001138	558.72119934681	522.165884914197	0.091761	0.5634	0.92171	FALSE
ENSMUSG00000001143	993.287158285867	862.276945642069	0.14578	0.58952	0.92508	FALSE
ENSMUSG00000001150	1750.24949510918	1764.17644083601	-0.010799	0.92351	0.99025	FALSE
ENSMUSG00000001151	1521.89624043025	1582.03294373946	-0.050085	0.7762	0.96595	FALSE
ENSMUSG00000001155	0	0	NA	NA	NA	NA
ENSMUSG00000001156	694.981244505674	942.497452771771	-0.27942	0.33182	0.86171	FALSE
ENSMUSG00000001157	813.04294509806	668.822920628178	0.2638	0.0652	0.60868	FALSE
ENSMUSG00000001158	2123.47340771595	2460.75749786281	-0.1997	0.15837	0.77181	FALSE
ENSMUSG00000001166	24.8641958988096	46.6295199794681	-0.48979	0.10017	NA	FALSE
ENSMUSG00000001168	1.59443552606485	12.0454150457112	-0.44543	0.054752	NA	FALSE
ENSMUSG00000001173	1355.1796438786	1504.4739600935	-0.14233	0.30798	0.85657	FALSE
ENSMUSG00000001175	42814.5359591031	50052.7101284782	-0.21569	0.075375	0.63478	FALSE
ENSMUSG00000001211	1497.90109511948	1463.65862737698	0.030437	0.86517	0.98176	FALSE
ENSMUSG00000001225	0.336155874325796	0.966511614821628	-0.045123	0.66602	NA	FALSE
ENSMUSG00000001227	527.945436333018	573.92741777166	-0.093059	0.71334	0.95131	FALSE
ENSMUSG00000001228	619.598307773965	411.599664144742	0.37779	0.18821	0.79708	FALSE
ENSMUSG00000001229	3680.58387442141	3744.8931737945	-0.023705	0.85384	0.98017	FALSE
ENSMUSG00000001240	5.86970148169753	0.918806777855473	0.2093	0.23562	NA	FALSE
ENSMUSG00000001247	74.2393950225616	84.8877860943612	-0.13213	0.63731	0.93787	FALSE
ENSMUSG00000001248	7205.99139268084	10520.3754135593	-0.46843	0.024948	0.41904	FALSE
ENSMUSG00000001249	182.018311893014	167.436343172017	0.086938	0.74471	0.95685	FALSE
ENSMUSG00000001260	0	0	NA	NA	NA	NA
ENSMUSG00000001270	755.767514933034	699.83464912796	0.075251	0.78765	0.96788	FALSE
ENSMUSG00000001280	4510.01962432091	4605.65850156124	-0.029028	0.80038	0.96917	FALSE
ENSMUSG00000001281	5496.04107209881	8398.5571762592	-0.44847	0.090315	0.66436	FALSE
ENSMUSG00000001285	719.349480998531	691.625328561645	0.050039	0.77402	0.96517	FALSE
ENSMUSG00000001288	833.931073779217	995.611642506286	-0.23002	0.19362	0.80304	FALSE
ENSMUSG00000001289	3565.77864681481	3820.43970131284	-0.092614	0.53631	0.9146	FALSE
ENSMUSG00000001300	1330.17211521441	885.656410254964	0.30306	0.31114	0.8571	FALSE
ENSMUSG00000001305	1041.14665194527	1071.42507021167	-0.03989	0.76262	0.962	FALSE
ENSMUSG00000001313	482.257383949813	453.106434543657	0.085449	0.57174	0.92396	FALSE
ENSMUSG00000001323	166.641057977852	124.335733142962	0.35012	0.11328	0.70979	FALSE
ENSMUSG00000001333	5.42514363544887	6.38256294601819	-0.051088	0.83963	NA	FALSE
ENSMUSG00000001334	0.336155874325796	0.290367313629773	-0.0020969	0.98055	NA	FALSE
ENSMUSG00000001348	8538.43743022065	12529.5066257647	-0.46166	0.038087	0.50547	FALSE
ENSMUSG00000001349	2.59172931820886	0.918806777855473	0.092339	0.53922	NA	FALSE
ENSMUSG00000001366	707.918615791293	583.803107002646	0.24851	0.16691	0.78334	FALSE
ENSMUSG00000001376	2414.45647812481	2426.65364880808	-0.0070781	0.95126	0.99401	FALSE
ENSMUSG00000001380	2642.48285525829	2801.59912537243	-0.080938	0.49499	0.90211	FALSE
ENSMUSG00000001383	2847.85451426553	3116.81161639575	-0.1202	0.44907	0.89384	FALSE
ENSMUSG00000001403	185.594679851592	134.915650148301	0.24298	0.41613	0.88801	FALSE
ENSMUSG00000001415	4278.05531553101	4288.12147592001	-0.0031647	0.98114	0.99714	FALSE
ENSMUSG00000001416	8012.09108107192	8577.78231059847	-0.09356	0.47521	0.89831	FALSE
ENSMUSG00000001418	12968.5351131435	12709.3799041556	0.027763	0.82783	0.97311	FALSE
ENSMUSG00000001419	3245.2487256555	3434.36387669047	-0.076387	0.59952	0.92789	FALSE
ENSMUSG00000001420	20.4134849862538	13.1045777046363	0.21974	0.44106	NA	FALSE
ENSMUSG00000001424	4797.80422405294	4655.54221851428	0.039337	0.81941	0.97241	FALSE
ENSMUSG00000001435	366.955348372443	354.493421796092	0.027837	0.9251	0.99025	FALSE
ENSMUSG00000001436	326.763522662409	217.266361362046	0.37852	0.186	0.79519	FALSE
ENSMUSG00000001440	9110.36861875181	9377.63878031156	-0.038687	0.80543	0.97059	FALSE
ENSMUSG00000001441	5087.27398601031	5621.47112183122	-0.13922	0.19482	0.80486	FALSE
ENSMUSG00000001444	12.8834765763135	70.5600584001194	-0.57817	0.027795	0.44336	FALSE
ENSMUSG00000001445	1228.84369022272	1230.39448371462	-0.0016846	0.99208	0.99869	FALSE
ENSMUSG00000001467	4087.80226644263	4220.77816591533	-0.037888	0.86984	0.98233	FALSE
ENSMUSG00000001472	8826.33272491442	9652.74530532263	-0.1234	0.31506	0.85766	FALSE
ENSMUSG00000001473	6087.8461900455	7849.44484440842	-0.3093	0.15533	0.76868	FALSE
ENSMUSG00000001482	1042.09849969263	873.891143789103	0.23651	0.10965	0.70567	FALSE
ENSMUSG00000001493	0	0	NA	NA	NA	NA
ENSMUSG00000001494	0	0	NA	NA	NA	NA
ENSMUSG00000001496	0	0	NA	NA	NA	NA
ENSMUSG00000001497	0	0	NA	NA	NA	NA
ENSMUSG00000001504	3.52778419225033	0.338072150595928	0.13066	0.33164	NA	FALSE
ENSMUSG00000001506	6972.71964679769	3475.56618840629	0.18108	0.43537	0.89044	FALSE
ENSMUSG00000001507	85.7501418332274	54.5857206353653	0.25952	0.37684	0.87744	FALSE
ENSMUSG00000001508	0	0	NA	NA	NA	NA
ENSMUSG00000001510	0	0	NA	NA	NA	NA
ENSMUSG00000001517	223.457361308427	145.525650116273	0.38427	0.18522	0.79446	FALSE
ENSMUSG00000001518	376.907214657922	358.688866014828	0.061505	0.75624	0.96057	FALSE
ENSMUSG00000001520	17.7862798526422	18.0544848969235	-0.0076723	0.977	NA	FALSE
ENSMUSG00000001521	275.796724383009	223.809213896298	0.2313	0.35575	0.86878	FALSE
ENSMUSG00000001524	552.067040469199	471.813124113876	0.19553	0.33241	0.86171	FALSE
ENSMUSG00000001525	23724.1497927518	25481.1814351154	-0.087052	0.68843	0.94775	FALSE
ENSMUSG00000001542	6272.73176400223	8767.92829499109	-0.4064	0.063295	0.60353	FALSE
ENSMUSG00000001552	268.4512289899	223.681190203323	0.18492	0.49858	0.90211	FALSE
ENSMUSG00000001555	401.416460387351	277.926559858969	0.12701	0.61987	0.93354	FALSE
ENSMUSG00000001558	0.64169228960032	0.628439464225701	-0.0002345	0.99846	NA	FALSE
ENSMUSG00000001566	0	0	NA	NA	NA	NA
ENSMUSG00000001569	1732.44324440491	1859.73028684131	-0.09621	0.48416	0.89922	FALSE
ENSMUSG00000001576	2724.48124315869	2186.69130666823	0.2911	0.074762	0.63361	FALSE
ENSMUSG00000001583	0.32222477769758	2.32293850903818	-0.066047	0.51513	NA	FALSE
ENSMUSG00000001588	45.2590381997377	78.1428948614159	-0.45503	0.12313	0.72584	FALSE
ENSMUSG00000001604	9.08643472708365	8.33138367353011	0.033236	0.89703	NA	FALSE
ENSMUSG00000001622	0	0.414613353470537	-0.022371	0.7948	NA	FALSE
ENSMUSG00000001627	5463.13490525738	6426.67134907139	-0.20026	0.34263	0.86659	FALSE
ENSMUSG00000001630	609.245696998909	971.588178561133	-0.49041	0.065525	0.61017	FALSE
ENSMUSG00000001632	5451.08061040996	6372.46544868468	-0.20745	0.19735	0.80486	FALSE
ENSMUSG00000001642	2151.80322138117	2013.44716626154	0.08922	0.55706	0.91957	FALSE
ENSMUSG00000001655	1.59443552606485	0	0.067425	0.4525	NA	FALSE
ENSMUSG00000001656	2.56110985915759	1.49954140511502	0.050609	0.73932	NA	FALSE
ENSMUSG00000001657	30.3584159467835	6.5486842198072	0.63473	0.021772	NA	FALSE
ENSMUSG00000001661	18.1138743942754	13.9351840735813	0.10471	0.69932	NA	FALSE
ENSMUSG00000001663	35.5002260609705	42.9484639592074	-0.1204	0.68539	NA	FALSE
ENSMUSG00000001665	35.8039529209965	25.6414596500528	0.25185	0.39887	NA	FALSE
ENSMUSG00000001666	162.074910541843	134.368381800224	0.20938	0.39697	0.88165	FALSE
ENSMUSG00000001670	0	0	NA	NA	NA	NA
ENSMUSG00000001672	0	0	NA	NA	NA	NA
ENSMUSG00000001674	1712.57805816295	1625.16054802619	0.069266	0.66268	0.94329	FALSE
ENSMUSG00000001687	7151.65853913493	6596.12180427776	0.10625	0.53662	0.9146	FALSE
ENSMUSG00000001700	568.884902015678	668.385114986124	-0.19448	0.37545	0.87728	FALSE
ENSMUSG00000001707	2163.48008259843	2681.63399622273	-0.28279	0.09447	0.67801	FALSE
ENSMUSG00000001729	10697.5891016852	10541.588857043	0.020142	0.88131	0.98351	FALSE
ENSMUSG00000001739	12.2560049186495	13.9626407774858	-0.091377	0.7595	NA	FALSE
ENSMUSG00000001741	57.5666282255969	59.1915433250628	-0.015809	0.95744	0.99565	FALSE
ENSMUSG00000001750	38608.2224270673	43487.991823736	-0.16222	0.23552	0.82287	FALSE
ENSMUSG00000001751	15564.5889556261	15093.664133413	0.040486	0.8114	0.97121	FALSE
ENSMUSG00000001755	745.148284094842	555.894507515211	0.39027	0.013491	0.29869	FALSE
ENSMUSG00000001761	289.754980967808	194.934731645836	0.24889	0.40211	0.88184	FALSE
ENSMUSG00000001763	23.5036869819755	25.1265426613544	-0.031267	0.91151	NA	FALSE
ENSMUSG00000001767	1385.19670583795	1333.3148965607	0.052402	0.67957	0.94604	FALSE
ENSMUSG00000001768	587.742433767602	698.396239516825	-0.20245	0.38204	0.87857	FALSE
ENSMUSG00000001773	0	0.918806777855473	-0.060007	0.48617	NA	FALSE
ENSMUSG00000001774	2814.56871301135	2976.79614766448	-0.074296	0.65701	0.94217	FALSE
ENSMUSG00000001783	3391.18310772634	3769.67984460236	-0.1444	0.27799	0.84193	FALSE
ENSMUSG00000001785	2456.28435431959	2857.68117920936	-0.2074	0.10944	0.70567	FALSE
ENSMUSG00000001786	754.66835367365	811.882511476903	-0.093803	0.60384	0.9287	FALSE
ENSMUSG00000001794	16533.1873339916	18783.709821743	-0.1783	0.088077	0.66129	FALSE
ENSMUSG00000001802	24.6667719201499	8.46421864039672	0.24784	0.27139	NA	FALSE
ENSMUSG00000001804	0	0	NA	NA	NA	NA
ENSMUSG00000001815	0	0	NA	NA	NA	NA
ENSMUSG00000001819	0	0.580734627259546	-0.042645	0.62005	NA	FALSE
ENSMUSG00000001823	0	0	NA	NA	NA	NA
ENSMUSG00000001827	33.7499359738545	22.8805893754724	0.14452	0.58335	NA	FALSE
ENSMUSG00000001829	958.262609334484	764.712989039866	0.29613	0.079489	0.64725	FALSE
ENSMUSG00000001833	6393.88171764545	7340.31093702016	-0.19173	0.09099	0.66593	FALSE
ENSMUSG00000001844	745.13779540328	726.518172105216	0.03442	0.8273	0.97288	FALSE
ENSMUSG00000001847	11148.3957429823	11959.0737376602	-0.097042	0.41287	0.88801	FALSE
ENSMUSG00000001855	2203.35496913549	2114.29615535612	0.05587	0.68867	0.94775	FALSE
ENSMUSG00000001864	11.6475445862412	5.57634300196766	0.24043	0.34267	NA	FALSE
ENSMUSG00000001865	7.90281168249117	20.950324081479	-0.4202	0.12935	NA	FALSE
ENSMUSG00000001870	200.321160056509	196.258938857595	0.015128	0.95936	0.9965	FALSE
ENSMUSG00000001891	4454.59348324034	4173.84452440752	0.088945	0.50433	0.90355	FALSE
ENSMUSG00000001901	0.336155874325796	0	0.018177	0.83263	NA	FALSE
ENSMUSG00000001909	2267.45799512664	2258.29347530253	0.0053528	0.97304	0.99683	FALSE
ENSMUSG00000001910	3905.66250671484	4427.42753695107	-0.16962	0.24189	0.8271	FALSE
ENSMUSG00000001911	767.883707051075	667.278333648533	0.14013	0.61231	0.9313	FALSE
ENSMUSG00000001918	4108.25787931003	3281.71505388046	0.29648	0.07446	0.63265	FALSE
ENSMUSG00000001924	17915.9636125331	22602.4142977313	-0.32473	0.0018293	0.091163	FALSE
ENSMUSG00000001930	4552.38934743487	3905.09401315686	0.19136	0.34895	0.86799	FALSE
ENSMUSG00000001942	755.608014216599	725.31144360602	0.055169	0.74206	0.9562	FALSE
ENSMUSG00000001943	0	0	NA	NA	NA	NA
ENSMUSG00000001946	15.6285927250868	7.58897840767456	0.22399	0.3688	NA	FALSE
ENSMUSG00000001948	16.9148793377363	8.9021504059389	0.34327	0.23545	NA	FALSE
ENSMUSG00000001962	2880.04587766484	2723.74064695739	0.073184	0.66403	0.94336	FALSE
ENSMUSG00000001964	1955.44025344885	2366.46842066902	-0.2537	0.11603	0.71319	FALSE
ENSMUSG00000001983	315.868257294091	282.714708866003	0.13932	0.46721	0.89813	FALSE
ENSMUSG00000001985	0	0	NA	NA	NA	NA
ENSMUSG00000001986	14.5946515347176	2.29993174614764	0.55532	0.030005	NA	FALSE
ENSMUSG00000001988	44.9402288630731	33.2016016918189	0.22596	0.44954	NA	FALSE
ENSMUSG00000001995	598.553962653047	608.874638277157	-0.019399	0.93975	0.99244	FALSE
ENSMUSG00000001998	1176.53112374637	1279.15055244101	-0.11234	0.44059	0.89136	FALSE
ENSMUSG00000001999	3183.89261876886	3332.49147282199	-0.060606	0.70157	0.94975	FALSE
ENSMUSG00000002006	22.5477521767541	19.3642742728177	0.075723	0.79288	NA	FALSE
ENSMUSG00000002007	0.627761192972104	0.580734627259546	0.0020041	0.98423	NA	FALSE
ENSMUSG00000002010	1517.68226561417	1474.30272039339	0.040291	0.75938	0.96134	FALSE
ENSMUSG00000002012	0	0	NA	NA	NA	NA
ENSMUSG00000002014	3953.90024591584	4243.18944327114	-0.096248	0.47755	0.89831	FALSE
ENSMUSG00000002015	6534.53317094889	6362.65012893362	0.036122	0.79682	0.96917	FALSE
ENSMUSG00000002017	1655.62998009024	1596.87983510596	0.047511	0.76747	0.96314	FALSE
ENSMUSG00000002020	1673.89664189552	1033.74710162585	0.22579	0.42142	0.88801	FALSE
ENSMUSG00000002028	4397.1360598487	4637.04547492099	-0.072611	0.58267	0.92409	FALSE
ENSMUSG00000002031	389.896935213791	317.067187230769	0.26988	0.11196	0.70921	FALSE
ENSMUSG00000002032	1.26945348257242	2.334597715074	-0.075912	0.66246	NA	FALSE
ENSMUSG00000002033	20.2001755880632	36.3112662929505	-0.23581	0.38254	NA	FALSE
ENSMUSG00000002043	475.984569474633	519.516402477856	-0.11245	0.53592	0.91444	FALSE
ENSMUSG00000002052	7158.63542235196	8167.74492377495	-0.17751	0.23484	0.82226	FALSE
ENSMUSG00000002055	117.500726412655	102.2357313841	0.076542	0.79288	0.96917	FALSE
ENSMUSG00000002057	0	0	NA	NA	NA	NA
ENSMUSG00000002058	281.574942888705	306.150264699299	-0.10688	0.54882	0.91669	FALSE
ENSMUSG00000002059	685.164753657492	531.081965005455	0.28496	0.25268	0.83096	FALSE
ENSMUSG00000002064	1725.8949204613	1595.40725114734	0.10878	0.37278	0.87635	FALSE
ENSMUSG00000002068	234.784372868599	265.910335570253	-0.14723	0.51839	0.90726	FALSE
ENSMUSG00000002076	0.336155874325796	0	0.018177	0.83263	NA	FALSE
ENSMUSG00000002083	597.242380885062	514.903449045467	0.16128	0.53336	0.91343	FALSE
ENSMUSG00000002100	118.535108667208	167.398786202161	-0.40099	0.089565	0.66436	FALSE
ENSMUSG00000002102	6306.04965977587	6902.40724979153	-0.12537	0.27109	0.83868	FALSE
ENSMUSG00000002103	9837.09418337682	10143.5100814942	-0.040704	0.80297	0.97021	FALSE
ENSMUSG00000002104	0	0	NA	NA	NA	NA
ENSMUSG00000002105	842.062699904535	780.033927995013	0.093858	0.65724	0.94239	FALSE
ENSMUSG00000002107	1801.08309785308	1573.58684345409	0.18351	0.19043	0.79776	FALSE
ENSMUSG00000002108	3510.58998114061	3737.49181313503	-0.055603	0.84863	0.97958	FALSE
ENSMUSG00000002109	65.545847168673	51.4346213496718	0.26064	0.32844	0.86123	FALSE
ENSMUSG00000002111	29808.3751456875	34084.6911669347	-0.17394	0.3339	0.86225	FALSE
ENSMUSG00000002129	1951.18023502118	1957.96357037613	-0.0043909	0.98436	0.99764	FALSE
ENSMUSG00000002147	8489.49853002824	8866.62816670347	-0.057762	0.71954	0.95235	FALSE
ENSMUSG00000002190	0	0.414613353470537	-0.022371	0.7948	NA	FALSE
ENSMUSG00000002204	562.82412107469	623.765259500746	-0.10475	0.70064	0.94929	FALSE
ENSMUSG00000002205	1343.9303761323	1179.73724941399	0.17368	0.26223	0.83401	FALSE
ENSMUSG00000002210	2199.49059305932	2331.41350834279	-0.077898	0.60272	0.92845	FALSE
ENSMUSG00000002221	1341.36184955924	1301.85781474857	0.041416	0.7248	0.95334	FALSE
ENSMUSG00000002222	1609.66512192924	1598.15128752657	0.0088169	0.96784	0.99683	FALSE
ENSMUSG00000002227	653.3995411072	1304.20760231238	-0.74784	0.0038771	0.15259	FALSE
ENSMUSG00000002228	7.12812590109059	13.1824978753358	-0.24583	0.36415	NA	FALSE
ENSMUSG00000002233	15517.9169738741	19883.5252697669	-0.32282	0.068988	0.61902	FALSE
ENSMUSG00000002240	0	0	NA	NA	NA	NA
ENSMUSG00000002249	73.397580390317	38.3363179625141	0.32892	0.25156	0.82954	FALSE
ENSMUSG00000002250	3309.02743608454	3393.6417095474	-0.033363	0.84498	0.97894	FALSE
ENSMUSG00000002257	612.630926596385	628.37477993289	-0.031324	0.87882	0.983	FALSE
ENSMUSG00000002265	9.30838456258888	4.35550970444659	0.090338	0.59161	NA	FALSE
ENSMUSG00000002266	0.32222477769758	0	0.018177	0.83263	NA	FALSE
ENSMUSG00000002274	13.1447519712166	10.8509711334508	0.11912	0.68489	NA	FALSE
ENSMUSG00000002279	645.040726789358	666.891013706695	-0.043207	0.81274	0.97121	FALSE
ENSMUSG00000002280	1334.01668916165	1426.66449983344	-0.087841	0.60548	0.92918	FALSE
ENSMUSG00000002289	473.888838180522	255.359967858379	0.20144	0.42353	0.88834	FALSE
ENSMUSG00000002297	773.99707481874	762.28319254429	0.018228	0.93477	0.99178	FALSE
ENSMUSG00000002307	2253.95959075948	4509.72919708756	-0.7103	0.008891	0.24062	FALSE
ENSMUSG00000002308	276.226699718613	158.771025639724	0.67763	0.0014853	0.079147	FALSE
ENSMUSG00000002319	988.367429171543	959.550665913386	0.038014	0.82546	0.97247	FALSE
ENSMUSG00000002320	2267.28791985279	2196.42475762783	0.044328	0.70665	0.95088	FALSE
ENSMUSG00000002324	2.26950454051128	3.92954879412133	-0.093113	0.63338	NA	FALSE
ENSMUSG00000002325	1631.39746233635	3283.05445895422	-0.81076	0.00064763	0.043817	FALSE
ENSMUSG00000002326	461.344340569067	516.338786989234	-0.14388	0.46059	0.89553	FALSE
ENSMUSG00000002329	494.300868971574	400.982319069752	0.26972	0.14255	0.75323	FALSE
ENSMUSG00000002332	2048.88046482118	2379.08257378246	-0.20555	0.09929	0.69078	FALSE
ENSMUSG00000002341	0	0	NA	NA	NA	NA
ENSMUSG00000002342	1209.64842196809	1167.37960335601	0.048851	0.72911	0.95451	FALSE
ENSMUSG00000002343	320.437806729543	264.171566771257	0.21368	0.39474	0.88165	FALSE
ENSMUSG00000002345	387.542079998482	343.841279075254	0.14867	0.46898	0.89831	FALSE
ENSMUSG00000002346	29.1807417367427	27.0023364852833	0.06488	0.82638	NA	FALSE
ENSMUSG00000002365	3514.2861597815	3715.81751101652	-0.071899	0.69421	0.94796	FALSE
ENSMUSG00000002372	2833.25635458186	3275.20516352842	-0.19494	0.18975	0.79776	FALSE
ENSMUSG00000002379	1058.31556169569	1052.64566399869	0.0081041	0.95679	0.9955	FALSE
ENSMUSG00000002384	3.13604869906568	0.628439464225701	0.2105	0.25589	NA	FALSE
ENSMUSG00000002393	417.364837204535	369.209416894628	0.16116	0.32742	0.86123	FALSE
ENSMUSG00000002395	2274.61265489298	2631.69018423078	-0.17506	0.43224	0.89044	FALSE
ENSMUSG00000002396	703.296927435424	643.401476636417	0.12072	0.42195	0.88801	FALSE
ENSMUSG00000002409	240.890238056517	250.04826743669	-0.031006	0.91582	0.98826	FALSE
ENSMUSG00000002413	2219.43929183103	2566.00456780545	-0.19751	0.15335	0.76652	FALSE
ENSMUSG00000002416	155.714659742899	137.164362064012	0.13133	0.62018	0.93354	FALSE
ENSMUSG00000002428	859.333535862302	817.698185405218	0.068609	0.62254	0.93354	FALSE
ENSMUSG00000002455	2510.31791274822	2651.3144645457	-0.07483	0.54854	0.91669	FALSE
ENSMUSG00000002458	3336.05729314769	3302.12483074803	0.014208	0.90251	0.9869	FALSE
ENSMUSG00000002459	0.32222477769758	1.35228860238371	-0.040733	0.64776	NA	FALSE
ENSMUSG00000002475	27.9033850967159	31.6107882104254	-0.10801	0.70965	NA	FALSE
ENSMUSG00000002477	1641.68023759044	1756.0277350745	-0.093142	0.45704	0.89531	FALSE
ENSMUSG00000002486	379.390627870052	303.149806392139	0.25425	0.29566	0.85298	FALSE
ENSMUSG00000002489	309.215584711165	348.528095685556	-0.12674	0.63303	0.93592	FALSE
ENSMUSG00000002496	3034.29612270325	2736.9790387067	0.13368	0.45762	0.89531	FALSE
ENSMUSG00000002500	2.20550835661389	3.26644336096927	-0.071818	0.71771	NA	FALSE
ENSMUSG00000002504	108.751960899469	55.6370500367273	0.41754	0.15985	0.77181	FALSE
ENSMUSG00000002524	5311.72336226739	5856.03108454448	-0.13242	0.3424	0.86659	FALSE
ENSMUSG00000002546	3756.38289571687	3803.36081899189	-0.017147	0.88685	0.98449	FALSE
ENSMUSG00000002550	1417.34151221809	1408.11423185525	0.0094911	0.9361	0.99209	FALSE
ENSMUSG00000002565	30.1869655015094	30.4898152220296	-0.015993	0.95636	NA	FALSE
ENSMUSG00000002578	6.08352428747225	8.06709409597992	-0.11753	0.66418	NA	FALSE
ENSMUSG00000002580	427.479685148808	397.258058531414	0.086244	0.70638	0.95071	FALSE
ENSMUSG00000002588	0	0	NA	NA	NA	NA
ENSMUSG00000002602	3351.80048775812	4599.1608902427	-0.35954	0.14178	0.75323	FALSE
ENSMUSG00000002603	25674.5890478021	28464.0191351754	-0.14181	0.2621	0.83393	FALSE
ENSMUSG00000002608	1911.9056042271	1969.3624536645	-0.039552	0.79581	0.96917	FALSE
ENSMUSG00000002617	176.569431902022	128.198709323238	0.33744	0.19995	0.8058	FALSE
ENSMUSG00000002625	998.12097761503	964.364038313822	0.045953	0.77832	0.96652	FALSE
ENSMUSG00000002633	0	0	NA	NA	NA	NA
ENSMUSG00000002635	922.665096230614	902.694420041552	0.03005	0.84195	0.97803	FALSE
ENSMUSG00000002658	4372.21358947672	5310.9401626109	-0.26253	0.072963	0.63012	FALSE
ENSMUSG00000002660	1157.96234587531	1071.08855700116	0.10758	0.37587	0.87732	FALSE
ENSMUSG00000002661	584.791958464085	574.084896269653	0.025572	0.8602	0.98054	FALSE
ENSMUSG00000002664	11.2753994889285	10.1950749653206	0.053524	0.8559	NA	FALSE
ENSMUSG00000002668	1098.43473066255	1338.66561909806	-0.26796	0.056	0.58468	FALSE
ENSMUSG00000002679	741.865455575001	857.465827754797	-0.19123	0.23804	0.82473	FALSE
ENSMUSG00000002688	14.7584883578453	2.66101065963411	0.36292	0.10697	NA	FALSE
ENSMUSG00000002699	15354.5800601359	23166.4527154635	-0.52957	0.0042915	0.16151	FALSE
ENSMUSG00000002718	2020.8962756679	1886.04128639995	0.089574	0.61179	0.93086	FALSE
ENSMUSG00000002728	2284.1881981837	2340.78742784484	-0.03326	0.80969	0.97107	FALSE
ENSMUSG00000002731	301.059249343203	283.318269589714	0.072928	0.7328	0.9551	FALSE
ENSMUSG00000002732	46.6950857712326	55.0182654298131	-0.14422	0.62249	0.93354	FALSE
ENSMUSG00000002733	1678.08727431868	1868.48624968062	-0.14302	0.36254	0.87182	FALSE
ENSMUSG00000002741	5555.12343489483	6474.05778907983	-0.21349	0.046474	0.54657	FALSE
ENSMUSG00000002748	6658.81339905116	6880.69405376204	-0.045525	0.69416	0.94796	FALSE
ENSMUSG00000002763	1672.58963223016	1594.05061544223	0.061521	0.74424	0.95685	FALSE
ENSMUSG00000002767	1238.4115068997	1304.2993461958	-0.069313	0.62905	0.93592	FALSE
ENSMUSG00000002768	2056.43928818952	2239.45113759267	-0.11382	0.45827	0.89531	FALSE
ENSMUSG00000002769	7.85826112681169	3.02378088430565	0.27201	0.26196	NA	FALSE
ENSMUSG00000002771	52.9565227461148	43.6832173281176	0.14288	0.63299	0.93592	FALSE
ENSMUSG00000002778	2121.82551178354	2142.895446575	-0.013898	0.90697	0.98809	FALSE
ENSMUSG00000002781	227.935803169029	149.191220982026	0.44666	0.091017	0.66593	FALSE
ENSMUSG00000002791	0.32222477769758	0.752685504066465	-0.029345	0.76273	NA	FALSE
ENSMUSG00000002797	444.375270306349	639.333519684464	-0.41019	0.095936	0.68094	FALSE
ENSMUSG00000002799	2.20275109081905	0.414613353470537	0.14747	0.34011	NA	FALSE
ENSMUSG00000002803	214.139540126853	152.971957339152	0.34933	0.19078	0.79776	FALSE
ENSMUSG00000002804	163.673912888951	159.707945219174	0.030526	0.87154	0.98297	FALSE
ENSMUSG00000002808	58.088889480095	46.2273228898542	0.14553	0.62528	0.93462	FALSE
ENSMUSG00000002812	10581.7955324111	12107.5808299696	-0.18352	0.17902	0.78902	FALSE
ENSMUSG00000002814	735.174728403787	638.420728729497	0.18963	0.22782	0.82226	FALSE
ENSMUSG00000002820	1428.22298457706	1730.68490682652	-0.24975	0.1575	0.77181	FALSE
ENSMUSG00000002825	609.126878759678	603.649945516425	0.010733	0.94312	0.99266	FALSE
ENSMUSG00000002831	5.59768655892313	7.3185468837463	-0.087417	0.7222	NA	FALSE
ENSMUSG00000002833	1575.15259996763	1632.06736353307	-0.048728	0.67937	0.94604	FALSE
ENSMUSG00000002835	285.241432012587	194.732251703578	0.31023	0.29585	0.85298	FALSE
ENSMUSG00000002844	6602.01710697783	7414.92714552315	-0.15894	0.22644	0.82187	FALSE
ENSMUSG00000002845	894.966090559466	934.376727981709	-0.057	0.73692	0.95571	FALSE
ENSMUSG00000002846	567.338984673762	503.729815170315	0.14455	0.50079	0.90251	FALSE
ENSMUSG00000002847	63.3586919620768	124.45276991778	-0.68104	0.013026	0.29432	FALSE
ENSMUSG00000002870	736.413653266895	475.27390251036	0.48754	0.051776	0.57101	FALSE
ENSMUSG00000002871	1989.9751822165	1447.97897657831	0.40365	0.038139	0.50547	FALSE
ENSMUSG00000002881	4025.80377806704	4205.75582258316	-0.053711	0.80078	0.96917	FALSE
ENSMUSG00000002885	3720.49172520893	3854.87868250803	-0.048571	0.71596	0.95227	FALSE
ENSMUSG00000002897	6427.16632173598	12375.2987270961	-0.78057	0.00058437	0.041397	FALSE
ENSMUSG00000002900	525.552564985859	310.063614003306	0.16809	0.50031	0.90234	FALSE
ENSMUSG00000002908	5.37769104632053	1.20917409148525	0.17781	0.31188	NA	FALSE
ENSMUSG00000002910	30.3590741220217	30.7564201033061	-0.0053759	0.98442	NA	FALSE
ENSMUSG00000002930	0	0	NA	NA	NA	NA
ENSMUSG00000002944	28920.7336472066	29445.8583891979	-0.023573	0.89182	0.98533	FALSE
ENSMUSG00000002948	1397.88496864941	1587.71903503472	-0.1736	0.18882	0.79708	FALSE
ENSMUSG00000002949	2228.50793903712	2442.4644908636	-0.12472	0.36164	0.87182	FALSE
ENSMUSG00000002957	2262.19918292798	2176.99685836759	0.051739	0.71222	0.95131	FALSE
ENSMUSG00000002963	1153.85238462216	1144.009421141	0.011939	0.93326	0.99138	FALSE
ENSMUSG00000002968	1409.18833640025	1301.52874323575	0.10724	0.46072	0.89553	FALSE
ENSMUSG00000002980	280.674619720972	291.158105758672	-0.040205	0.87775	0.983	FALSE
ENSMUSG00000002981	7652.46026423191	7939.75461262911	-0.05089	0.66536	0.9438	FALSE
ENSMUSG00000002983	6425.23157598892	7165.50212447615	-0.13866	0.47259	0.89831	FALSE
ENSMUSG00000002984	2183.47157280453	2178.48932010206	0.0028865	0.98309	0.99721	FALSE
ENSMUSG00000002985	187098.93426114	318789.432610511	-0.59129	0.019072	0.36403	FALSE
ENSMUSG00000002992	0	0.414613353470537	-0.022371	0.7948	NA	FALSE
ENSMUSG00000002996	3067.08249110672	3586.8079775613	-0.14882	0.59997	0.92789	FALSE
ENSMUSG00000002997	1511.42091434342	1516.92954585106	-0.0038244	0.9882	0.9982	FALSE
ENSMUSG00000003031	977.596195303773	1037.43975746964	-0.077968	0.63446	0.93635	FALSE
ENSMUSG00000003032	538.311419256044	474.868761265225	0.13701	0.59287	0.92536	FALSE
ENSMUSG00000003033	2937.42200534005	2809.63475406705	0.062044	0.56997	0.92396	FALSE
ENSMUSG00000003037	4727.83840632423	5179.27180523615	-0.12297	0.40074	0.88184	FALSE
ENSMUSG00000003038	2999.98362189295	4261.91069207398	-0.42335	0.056362	0.58615	FALSE
ENSMUSG00000003039	3834.56104375406	4274.92247491864	-0.14235	0.40836	0.88532	FALSE
ENSMUSG00000003051	1.30283020741854	1.16146925451909	0.0053994	0.96398	NA	FALSE
ENSMUSG00000003053	0	0	NA	NA	NA	NA
ENSMUSG00000003062	1633.62667161663	1495.82045950608	0.10192	0.67009	0.9444	FALSE
ENSMUSG00000003068	4762.40835983032	5433.7229217163	-0.17622	0.25638	0.83272	FALSE
ENSMUSG00000003070	37.6742531138308	8.39519835172509	0.83574	0.0045075	NA	FALSE
ENSMUSG00000003072	4204.99320930457	4394.34000251081	-0.059463	0.68727	0.94775	FALSE
ENSMUSG00000003099	2132.32736856494	2018.11969601872	0.073362	0.64382	0.93845	FALSE
ENSMUSG00000003119	2485.2461997023	2648.41336451354	-0.085034	0.57349	0.92396	FALSE
ENSMUSG00000003123	373.393302660489	381.59735333777	-0.027358	0.88188	0.98383	FALSE
ENSMUSG00000003131	5004.21682971158	5623.42767158965	-0.15837	0.26013	0.83358	FALSE
ENSMUSG00000003134	229.437353502772	158.144458153122	0.39664	0.13134	0.73635	FALSE
ENSMUSG00000003135	964.936708751711	897.041979162812	0.10023	0.45975	0.89553	FALSE
ENSMUSG00000003153	56.1339960951349	46.8189603595078	0.1858	0.50292	0.90324	FALSE
ENSMUSG00000003154	1426.1318202657	1431.17153092101	-0.0039491	0.97791	0.99704	FALSE
ENSMUSG00000003161	6849.71089729067	7452.22201998726	-0.10432	0.6176	0.93354	FALSE
ENSMUSG00000003166	1370.37682035276	1442.62655578797	-0.069126	0.62024	0.93354	FALSE
ENSMUSG00000003184	1883.23639765858	2050.40350509674	-0.11521	0.41667	0.88801	FALSE
ENSMUSG00000003190	130.53743837151	108.704983400103	0.17205	0.54437	0.91526	FALSE
ENSMUSG00000003198	263.52150446964	263.412113245734	0.0016328	0.99288	0.99869	FALSE
ENSMUSG00000003199	1794.27160822893	2025.14831822076	-0.16094	0.31813	0.85766	FALSE
ENSMUSG00000003200	2736.61795504866	3044.90508439881	-0.14895	0.164	0.77937	FALSE
ENSMUSG00000003206	802.696453182618	872.120018077296	-0.10255	0.62158	0.93354	FALSE
ENSMUSG00000003208	555.054262397522	619.087917775495	-0.13849	0.46239	0.89683	FALSE
ENSMUSG00000003226	8191.53354929325	11518.2213539542	-0.46595	0.00047334	0.035589	FALSE
ENSMUSG00000003227	0	0	NA	NA	NA	NA
ENSMUSG00000003228	795.610798868609	721.578727900115	0.129	0.4384	0.89076	FALSE
ENSMUSG00000003233	1435.43342616767	1334.48518370403	0.098436	0.51133	0.90546	FALSE
ENSMUSG00000003234	2125.00024815043	2341.40238789164	-0.13115	0.36868	0.87284	FALSE
ENSMUSG00000003235	1622.7398028531	1521.71238813426	0.085334	0.59411	0.92598	FALSE
ENSMUSG00000003269	2611.04142612379	3033.9540556295	-0.19456	0.27873	0.84193	FALSE
ENSMUSG00000003271	5.88929187756944	5.32202131926822	0.016833	0.93599	NA	FALSE
ENSMUSG00000003273	15.9279564335334	12.0196496529918	0.19145	0.52214	NA	FALSE
ENSMUSG00000003279	1.8499068540702	0.290367313629773	0.086931	0.46437	NA	FALSE
ENSMUSG00000003282	22.8453063299522	18.7979574814228	0.14668	0.62392	NA	FALSE
ENSMUSG00000003283	18387.651010344	24168.8104620805	-0.35927	0.035117	0.49348	FALSE
ENSMUSG00000003299	1611.95246474811	1373.63310580497	0.21214	0.19763	0.80495	FALSE
ENSMUSG00000003308	2127.68195386629	2042.56723152241	0.056336	0.66343	0.94329	FALSE
ENSMUSG00000003309	6.89775950054683	3.49023736657518	0.18038	0.44497	NA	FALSE
ENSMUSG00000003316	6174.76229333481	6198.17148739946	-0.0048286	0.97946	0.99714	FALSE
ENSMUSG00000003341	3.27245763189899	4.4509193783789	-0.058862	0.76554	NA	FALSE
ENSMUSG00000003344	503.407197071427	453.728420412324	0.13944	0.37959	0.87857	FALSE
ENSMUSG00000003345	3581.50344746534	3916.62807904504	-0.12067	0.40529	0.88368	FALSE
ENSMUSG00000003346	1328.95333309631	1233.88636132033	0.09995	0.51241	0.90546	FALSE
ENSMUSG00000003348	805.048775004409	954.543393473388	-0.22754	0.1428	0.75323	FALSE
ENSMUSG00000003352	368.757183241998	296.568459163772	0.24834	0.30419	0.85437	FALSE
ENSMUSG00000003354	3.40820838949409	2.20452207221533	0.075756	0.70174	NA	FALSE
ENSMUSG00000003355	94.6924226792677	68.1668543940434	0.16637	0.56148	0.92111	FALSE
ENSMUSG00000003360	5590.78150185838	5932.91494672003	-0.082124	0.48452	0.89922	FALSE
ENSMUSG00000003363	55745.9434237674	60052.2523113143	-0.088025	0.70199	0.94976	FALSE
ENSMUSG00000003378	41.076144028843	27.731702883099	0.34665	0.23751	NA	FALSE
ENSMUSG00000003379	112.405249526215	49.0739465926973	0.74302	0.010367	0.25957	FALSE
ENSMUSG00000003380	8871.93059911441	9777.64612918844	-0.13104	0.37358	0.87635	FALSE
ENSMUSG00000003382	4181.50043528878	3845.9726533553	0.1097	0.52514	0.91023	FALSE
ENSMUSG00000003402	5404.38521498146	5433.29412258234	-0.0075432	0.94953	0.99401	FALSE
ENSMUSG00000003410	0.644449555395161	2.20452207221533	-0.1105	0.46313	NA	FALSE
ENSMUSG00000003411	0	0.966511614821628	-0.06138	0.47659	NA	FALSE
ENSMUSG00000003418	88.5406114805724	51.5010643691323	0.29388	0.31179	0.8571	FALSE
ENSMUSG00000003420	276.040094372447	305.87827145857	-0.10843	0.67922	0.94604	FALSE
ENSMUSG00000003421	1308.67882245504	1336.47845554634	-0.02781	0.8414	0.9778	FALSE
ENSMUSG00000003423	1410.48371624937	1357.34302758791	0.05357	0.65962	0.94329	FALSE
ENSMUSG00000003429	10330.0762317934	11614.2091073994	-0.15896	0.25996	0.83358	FALSE
ENSMUSG00000003435	5214.84647598429	6156.07293815516	-0.22216	0.14874	0.75887	FALSE
ENSMUSG00000003436	1.91666030376243	0	0.076129	0.42332	NA	FALSE
ENSMUSG00000003437	2135.33893956382	2127.98555351944	0.0049804	0.96553	0.99662	FALSE
ENSMUSG00000003438	1649.93599795256	1614.81444052247	0.028113	0.86831	0.98176	FALSE
ENSMUSG00000003444	275.88766201365	288.830223604642	-0.060178	0.7648	0.96203	FALSE
ENSMUSG00000003452	42.3810076637863	26.7154841651242	0.13623	0.57548	NA	FALSE
ENSMUSG00000003458	8419.06206092452	9071.99563240751	-0.096903	0.58971	0.92508	FALSE
ENSMUSG00000003464	2178.78454160229	2267.19788855178	-0.054739	0.65063	0.94087	FALSE
ENSMUSG00000003469	3.58075131296835	0.752685504066465	0.23898	0.22192	NA	FALSE
ENSMUSG00000003476	0	0	NA	NA	NA	NA
ENSMUSG00000003477	0	0	NA	NA	NA	NA
ENSMUSG00000003484	39.8487733714632	68.6722930267946	-0.34215	0.24977	0.82769	FALSE
ENSMUSG00000003500	2007.94701999306	1827.68264251413	0.10876	0.64838	0.94044	FALSE
ENSMUSG00000003505	0	0	NA	NA	NA	NA
ENSMUSG00000003518	6005.18212443556	5314.53754491995	0.1654	0.2475	0.82769	FALSE
ENSMUSG00000003526	0	0	NA	NA	NA	NA
ENSMUSG00000003527	1018.0148070837	1075.33329800065	-0.072499	0.63273	0.93592	FALSE
ENSMUSG00000003528	2454.63938567804	2835.91576830551	-0.1996	0.09267	0.67264	FALSE
ENSMUSG00000003531	0	0	NA	NA	NA	NA
ENSMUSG00000003534	836.879772929329	525.54678290183	0.17765	0.5023	0.90273	FALSE
ENSMUSG00000003541	13154.6685444909	21695.7889745804	-0.64208	0.00062495	0.043255	FALSE
ENSMUSG00000003545	4.24188923078657	8.42986432065145	-0.20344	0.40413	NA	FALSE
ENSMUSG00000003546	716.332408828793	527.76229399443	0.3963	0.030411	0.46201	FALSE
ENSMUSG00000003549	461.96549475225	468.737809667415	-0.01929	0.89938	0.9867	FALSE
ENSMUSG00000003555	0	0	NA	NA	NA	NA
ENSMUSG00000003559	677.189298754273	444.404188199124	0.47573	0.053405	0.57526	FALSE
ENSMUSG00000003573	2181.1483452864	2216.17364706143	-0.022273	0.84971	0.97997	FALSE
ENSMUSG00000003575	526.730852072624	395.456307857658	0.385	0.012469	0.28602	FALSE
ENSMUSG00000003581	678.954019823158	656.22992419685	0.046788	0.74382	0.95672	FALSE
ENSMUSG00000003585	9.46938501529959	10.9477604693871	-0.077468	0.78799	NA	FALSE
ENSMUSG00000003604	727.215672165977	640.629078832722	0.16788	0.30794	0.85657	FALSE
ENSMUSG00000003617	477.572187479369	1280.82739139226	-0.80398	0.0067062	0.21032	FALSE
ENSMUSG00000003623	376.835928031588	333.490805706279	0.15708	0.39422	0.88165	FALSE
ENSMUSG00000003644	2117.03876972321	2059.54667774021	0.035223	0.85292	0.98017	FALSE
ENSMUSG00000003657	0	0	NA	NA	NA	NA
ENSMUSG00000003660	6383.75084473029	6367.34513041586	0.003609	0.97328	0.99683	FALSE
ENSMUSG00000003662	1296.83444810897	1290.84873695951	0.0060043	0.96301	0.99662	FALSE
ENSMUSG00000003665	193.065199996868	427.362360813904	-0.82486	0.0021525	0.10126	FALSE
ENSMUSG00000003680	2430.97035537544	2460.7481574314	-0.016623	0.89075	0.98533	FALSE
ENSMUSG00000003721	1274.43002666756	1291.33588073587	-0.017249	0.9025	0.9869	FALSE
ENSMUSG00000003731	3989.92765019609	4281.27735878316	-0.096556	0.46561	0.89808	FALSE
ENSMUSG00000003746	4141.2128318962	4775.37172802639	-0.17679	0.3943	0.88165	FALSE
ENSMUSG00000003752	501.119891487481	657.615185374437	-0.35354	0.043146	0.52817	FALSE
ENSMUSG00000003762	596.880283576833	584.238409038564	0.028125	0.86072	0.98086	FALSE
ENSMUSG00000003778	2671.95709781563	2954.43472511527	-0.13645	0.32577	0.86074	FALSE
ENSMUSG00000003779	205.766789576934	136.698037952843	0.34894	0.23508	0.82258	FALSE
ENSMUSG00000003808	2587.933652775	2839.28078959846	-0.12604	0.35906	0.87005	FALSE
ENSMUSG00000003809	315.739238111128	248.856013398846	0.26971	0.26822	0.83611	FALSE
ENSMUSG00000003810	3253.95061781188	3540.30213901031	-0.11703	0.32027	0.85787	FALSE
ENSMUSG00000003812	5733.2335071636	5572.85565323931	0.038459	0.78835	0.96788	FALSE
ENSMUSG00000003813	2782.22404026033	2919.37117659744	-0.063428	0.70373	0.94976	FALSE
ENSMUSG00000003814	40788.6463371047	42504.0111904721	-0.043801	0.86805	0.98176	FALSE
ENSMUSG00000003824	175.987596517016	155.898504173061	0.15606	0.39686	0.88165	FALSE
ENSMUSG00000003847	5219.8506584004	8987.9770070953	-0.74367	1.942e-08	9.745e-06	FALSE
ENSMUSG00000003848	1399.98975431928	1287.90862871495	0.10944	0.51467	0.90586	FALSE
ENSMUSG00000003849	408.339331657434	221.678836424185	0.61544	0.024819	0.41804	FALSE
ENSMUSG00000003863	3599.57375150265	4583.69719632419	-0.25228	0.34622	0.86678	FALSE
ENSMUSG00000003865	424.991270812673	383.401059370734	0.12463	0.55627	0.91923	FALSE
ENSMUSG00000003868	1120.62031978719	1070.98820715313	0.060187	0.68683	0.94748	FALSE
ENSMUSG00000003872	1.25276512014937	1.78990871874479	-0.03504	0.81229	NA	FALSE
ENSMUSG00000003873	7812.34335694836	7604.40286557312	0.036571	0.80064	0.96917	FALSE
ENSMUSG00000003882	10495.4220121335	10284.5465864859	0.023153	0.92434	0.99025	FALSE
ENSMUSG00000003923	1031.22852434419	860.552441462775	0.24017	0.13467	0.74415	FALSE
ENSMUSG00000003929	288.821414107919	257.799726695373	0.13333	0.55655	0.91923	FALSE
ENSMUSG00000003934	6.81417292077753	8.76041555704441	-0.096246	0.71045	NA	FALSE
ENSMUSG00000003948	729.877332980192	613.076803610369	0.18747	0.4708	0.89831	FALSE
ENSMUSG00000003949	5.05546626862295	2.95720757628179	0.10642	0.6094	NA	FALSE
ENSMUSG00000003955	1138.3054306726	899.067074248769	0.22093	0.43909	0.89099	FALSE
ENSMUSG00000003970	23664.4950206451	26945.1646801224	-0.17662	0.20246	0.80669	FALSE
ENSMUSG00000003974	0	0	NA	NA	NA	NA
ENSMUSG00000003992	84.2545537756268	65.4872862183536	0.18156	0.54421	0.91526	FALSE
ENSMUSG00000004018	220.387704180345	199.764706897301	0.12875	0.49621	0.90211	FALSE
ENSMUSG00000004031	0	0	NA	NA	NA	NA
ENSMUSG00000004032	119.73902574313	68.4876170136661	0.6206	0.012825	0.29142	FALSE
ENSMUSG00000004035	0.64169228960032	2.86762750536739	-0.19104	0.29087	NA	FALSE
ENSMUSG00000004038	6.16420883379269	7.14245771510653	-0.068862	0.80081	NA	FALSE
ENSMUSG00000004040	7522.03813057267	11835.3478802402	-0.54453	0.01479	0.31756	FALSE
ENSMUSG00000004043	4624.82104827498	5838.47515734312	-0.23982	0.37573	0.87732	FALSE
ENSMUSG00000004044	551.635649394831	343.905361966545	0.37588	0.20669	0.81062	FALSE
ENSMUSG00000004054	5908.6707311996	6656.55952381202	-0.15207	0.42566	0.88859	FALSE
ENSMUSG00000004056	5071.0640376634	5531.23444420087	-0.11598	0.45609	0.89531	FALSE
ENSMUSG00000004069	2305.74948693577	2048.05507218479	0.16051	0.25149	0.82954	FALSE
ENSMUSG00000004070	2541.53925374306	2751.42635474065	-0.11006	0.32717	0.86123	FALSE
ENSMUSG00000004071	1494.31010595126	1578.85235733922	-0.074726	0.58707	0.92508	FALSE
ENSMUSG00000004085	993.193128393903	1041.12656942984	-0.055923	0.80876	0.97098	FALSE
ENSMUSG00000004096	3385.64327144681	3741.59755393741	-0.13119	0.4418	0.89136	FALSE
ENSMUSG00000004098	627.454062390438	529.819920412026	0.11141	0.70882	0.95125	FALSE
ENSMUSG00000004099	2775.44620499966	2033.09974754827	0.39698	0.03766	0.50471	FALSE
ENSMUSG00000004100	1585.22071916104	1501.97418021725	0.071525	0.64933	0.94067	FALSE
ENSMUSG00000004105	408.183897876902	241.809231488231	0.3684	0.21843	0.81648	FALSE
ENSMUSG00000004110	23.8806884356398	3.54377180655925	0.9747	0.00084467	NA	FALSE
ENSMUSG00000004113	139.780826818214	184.374253949504	-0.18656	0.53235	0.91335	FALSE
ENSMUSG00000004127	339.867797694217	335.411909152759	0.013922	0.94892	0.99373	FALSE
ENSMUSG00000004151	392.002695396534	309.547802726432	0.18188	0.54258	0.91526	FALSE
ENSMUSG00000004187	28.7790039955471	19.2098122050645	0.32307	0.27619	NA	FALSE
ENSMUSG00000004207	710805.911372586	669992.936798194	0.080472	0.56125	0.92111	FALSE
ENSMUSG00000004221	4342.99917293113	3370.33795472231	0.33692	0.036276	0.4984	FALSE
ENSMUSG00000004231	0	0	NA	NA	NA	NA
ENSMUSG00000004233	412.527918771975	428.709752678276	-0.050918	0.76202	0.96188	FALSE
ENSMUSG00000004263	669.08771301739	758.380783251459	-0.15678	0.43043	0.89044	FALSE
ENSMUSG00000004264	4999.88274728539	5012.32108301741	-0.0033575	0.97772	0.99704	FALSE
ENSMUSG00000004266	11389.3659981901	11923.4720882544	-0.055642	0.79873	0.96917	FALSE
ENSMUSG00000004267	3137.59455115183	3431.68422896036	-0.091046	0.73895	0.95571	FALSE
ENSMUSG00000004268	2069.07787475646	2183.42769698852	-0.073366	0.59253	0.92523	FALSE
ENSMUSG00000004270	2371.17212583045	2291.83083939465	0.044095	0.8029	0.97021	FALSE
ENSMUSG00000004285	12159.0063053792	12523.7976303264	-0.039693	0.79086	0.96917	FALSE
ENSMUSG00000004296	24056.8790482194	71952.2640229901	-0.5297	0.062712	0.60317	FALSE
ENSMUSG00000004317	4641.33388780829	5429.74811470826	-0.2094	0.18287	0.79425	FALSE
ENSMUSG00000004319	1583.66351002297	1352.39075749074	0.21218	0.15999	0.77181	FALSE
ENSMUSG00000004328	0.32222477769758	0	0.018177	0.83263	NA	FALSE
ENSMUSG00000004341	0	0	NA	NA	NA	NA
ENSMUSG00000004344	0	0	NA	NA	NA	NA
ENSMUSG00000004347	5.072154631046	2.81992266840124	0.082078	0.64493	NA	FALSE
ENSMUSG00000004356	3772.64159622939	3674.44324098667	0.033746	0.8557	0.98017	FALSE
ENSMUSG00000004359	62.8856339501455	35.6127399155884	0.55919	0.046077	0.54456	FALSE
ENSMUSG00000004360	0	0	NA	NA	NA	NA
ENSMUSG00000004364	4501.32260539129	4865.49670549483	-0.10541	0.45718	0.89531	FALSE
ENSMUSG00000004366	0	0	NA	NA	NA	NA
ENSMUSG00000004371	5.19738973304593	10.5112076716698	-0.16077	0.46615	NA	FALSE
ENSMUSG00000004383	740.904940507146	564.579187916719	0.35992	0.025078	0.42005	FALSE
ENSMUSG00000004393	1628.22434888736	1640.55922370889	-0.010496	0.94164	0.99251	FALSE
ENSMUSG00000004394	2456.71254535736	2669.04641282441	-0.11245	0.41994	0.88801	FALSE
ENSMUSG00000004415	0	0	NA	NA	NA	NA
ENSMUSG00000004446	2197.45841720834	2010.82121451906	0.11584	0.51049	0.90546	FALSE
ENSMUSG00000004451	5435.20400845013	6448.08945580464	-0.23186	0.099769	0.69136	FALSE
ENSMUSG00000004455	5724.61627386238	5422.82248493669	0.074953	0.53834	0.9146	FALSE
ENSMUSG00000004460	5764.3752158464	5948.80010949972	-0.040183	0.83475	0.97494	FALSE
ENSMUSG00000004462	543.372834440072	511.699182206099	0.078112	0.65193	0.94153	FALSE
ENSMUSG00000004473	9.45335482811473	7.60477590554323	0.098549	0.72652	NA	FALSE
ENSMUSG00000004500	137.330724748751	86.925432611683	0.34192	0.25297	0.83116	FALSE
ENSMUSG00000004508	4706.66360762369	5084.16739248461	-0.092896	0.6753	0.94501	FALSE
ENSMUSG00000004530	8376.77881226137	7562.19843182727	0.14033	0.28125	0.84465	FALSE
ENSMUSG00000004535	9331.81512339883	10329.872546246	-0.13504	0.40085	0.88184	FALSE
ENSMUSG00000004540	0.305536415274524	0	0.018177	0.83263	NA	FALSE
ENSMUSG00000004542	0	0	NA	NA	NA	NA
ENSMUSG00000004552	126.737290819367	152.181270150769	-0.11839	0.69101	0.94775	FALSE
ENSMUSG00000004558	62.0526701859014	50.516259286277	0.10379	0.71732	0.95227	FALSE
ENSMUSG00000004561	468.240829179358	433.399953993485	0.090893	0.68977	0.94775	FALSE
ENSMUSG00000004562	184.89247924338	100.941296179972	0.4961	0.094002	0.67697	FALSE
ENSMUSG00000004565	1211.94937424881	1085.84393552855	0.1415	0.44528	0.89221	FALSE
ENSMUSG00000004567	7943.24521419214	6946.89348094269	0.17745	0.28153	0.84486	FALSE
ENSMUSG00000004568	486.370780846811	458.228242234876	0.075387	0.71274	0.95131	FALSE
ENSMUSG00000004591	2453.89199646087	2752.67904430522	-0.15566	0.27312	0.84033	FALSE
ENSMUSG00000004609	6971.98711184925	11672.9653208833	-0.66149	0.00041972	0.034698	FALSE
ENSMUSG00000004610	107.62074610779	102.024531532073	0.056599	0.82139	0.97241	FALSE
ENSMUSG00000004612	9.32783019080678	31.2315958011648	-0.19598	0.31714	NA	FALSE
ENSMUSG00000004626	6210.19760800509	7219.0964370441	-0.19641	0.26293	0.83414	FALSE
ENSMUSG00000004630	3.90573335646077	0	0.21324	0.16266	NA	FALSE
ENSMUSG00000004631	34.4606255713577	24.83768668665	0.118	0.65086	NA	FALSE
ENSMUSG00000004633	11.8336499664135	12.3000490717708	-0.023938	0.93436	NA	FALSE
ENSMUSG00000004637	365.789289057419	410.702034894059	-0.14438	0.46824	0.89831	FALSE
ENSMUSG00000004642	1112.55427723537	1156.12429980148	-0.051841	0.71173	0.95125	FALSE
ENSMUSG00000004651	0	0	NA	NA	NA	NA
ENSMUSG00000004654	0	0	NA	NA	NA	NA
ENSMUSG00000004655	160.995859847137	64.7065207120204	0.15147	NA	NA	FALSE
ENSMUSG00000004661	389.951508220294	427.710134728791	-0.11646	0.55605	0.91922	FALSE
ENSMUSG00000004665	3610.25667678492	6250.78836152949	-0.67158	0.0017819	0.089412	FALSE
ENSMUSG00000004667	1985.91732950648	1899.12079359076	0.060372	0.68635	0.94715	FALSE
ENSMUSG00000004668	12.8176708371675	15.9924533430653	-0.093221	0.72821	NA	FALSE
ENSMUSG00000004677	13366.8797329104	15006.5564126835	-0.15768	0.24793	0.82769	FALSE
ENSMUSG00000004698	190.376217280161	216.652154902172	-0.12541	0.65517	0.94214	FALSE
ENSMUSG00000004707	20344.4066227686	21288.1383809867	-0.057877	0.76177	0.96188	FALSE
ENSMUSG00000004709	114.875179386269	63.3015016344536	0.52594	0.070742	0.62441	FALSE
ENSMUSG00000004730	36166.6784321755	44524.3989093175	-0.28466	0.030622	0.46289	FALSE
ENSMUSG00000004748	137.82722290055	74.8433472483211	0.51908	0.077672	0.63937	FALSE
ENSMUSG00000004768	243.020069752037	171.176452974457	0.40542	0.085377	0.65522	FALSE
ENSMUSG00000004771	4001.78890614144	4556.39007018776	-0.16953	0.33263	0.86171	FALSE
ENSMUSG00000004788	1872.91640090939	2086.57818621996	-0.14111	0.41483	0.88801	FALSE
ENSMUSG00000004789	5355.99537303919	5957.81909971134	-0.14223	0.36247	0.87182	FALSE
ENSMUSG00000004791	6.40560429751581	2.25222690918148	0.25509	0.26873	NA	FALSE
ENSMUSG00000004798	1043.09016106871	982.099086404356	0.080143	0.63601	0.93737	FALSE
ENSMUSG00000004814	47.0782599317247	52.2147642518218	-0.074012	0.80474	0.97059	FALSE
ENSMUSG00000004815	1003.37028745081	991.520212874318	0.016188	0.91844	0.98854	FALSE
ENSMUSG00000004821	0	0	NA	NA	NA	NA
ENSMUSG00000004837	239.020345283464	278.463949961082	-0.17308	0.47336	0.89831	FALSE
ENSMUSG00000004842	0.64169228960032	0	0.038451	0.65486	NA	FALSE
ENSMUSG00000004843	2637.15720887955	2575.40572931049	0.032534	0.8214	0.97241	FALSE
ENSMUSG00000004846	7262.86791601622	8105.39105830309	-0.14988	0.26801	0.83611	FALSE
ENSMUSG00000004849	4481.54828459827	5164.43609983948	-0.19397	0.14575	0.75461	FALSE
ENSMUSG00000004864	14.466883039199	8.04822562492222	0.24388	0.37094	NA	FALSE
ENSMUSG00000004865	2013.47132613225	1937.29344073103	0.052995	0.65556	0.94214	FALSE
ENSMUSG00000004872	0	1.65845341388215	-0.066297	0.45457	NA	FALSE
ENSMUSG00000004880	1075.57904668344	1057.81153749245	0.021945	0.87424	0.983	FALSE
ENSMUSG00000004885	143.53724019916	168.108122996315	-0.025446	0.89264	0.98533	FALSE
ENSMUSG00000004891	210.535875523192	222.905271057126	-0.044777	0.8809	0.98346	FALSE
ENSMUSG00000004892	0.32222477769758	0.290367313629773	-0.0020969	0.98055	NA	FALSE
ENSMUSG00000004894	0	0	NA	NA	NA	NA
ENSMUSG00000004895	2090.86165542227	2306.43333183197	-0.131	0.3945	0.88165	FALSE
ENSMUSG00000004896	733.883472685762	752.769566163851	-0.033782	0.83618	0.97553	FALSE
ENSMUSG00000004897	9003.43390497776	9458.74258745452	-0.065461	0.68763	0.94775	FALSE
ENSMUSG00000004902	122.806445774223	133.410588706812	-0.096528	0.66433	0.94342	FALSE
ENSMUSG00000004929	832.268120708431	628.60529644133	0.33604	0.13257	0.73882	FALSE
ENSMUSG00000004931	1540.47357124701	1590.09840106721	-0.042975	0.75542	0.96042	FALSE
ENSMUSG00000004933	225.011208852685	180.419613438901	0.2318	0.38535	0.87857	FALSE
ENSMUSG00000004934	3503.62012141124	3830.0518545532	-0.12052	0.39543	0.88165	FALSE
ENSMUSG00000004936	5864.84688336142	7980.18206392942	-0.39868	0.028288	0.44826	FALSE
ENSMUSG00000004937	4166.34384500895	4310.30994491252	-0.04728	0.66203	0.94329	FALSE
ENSMUSG00000004939	0	0	NA	NA	NA	NA
ENSMUSG00000004945	1467.89191114103	1437.51365353221	0.027974	0.85158	0.98017	FALSE
ENSMUSG00000004947	2658.45234062296	3727.16628035024	-0.41697	0.047505	0.55436	FALSE
ENSMUSG00000004948	0	0	NA	NA	NA	NA
ENSMUSG00000004951	274.23427680706	207.532308306741	0.15174	0.60151	0.92794	FALSE
ENSMUSG00000004952	10443.0860179233	11709.8344228366	-0.13732	0.53969	0.9146	FALSE
ENSMUSG00000004961	7.09184714279562	0.338072150595928	0.42225	0.04619	NA	FALSE
ENSMUSG00000004980	29060.4887119858	29920.1348709156	-0.039456	0.78463	0.96788	FALSE
ENSMUSG00000004988	7.92777184229875	19.18542578017	-0.4753	0.10266	NA	FALSE
ENSMUSG00000004994	672.801708658469	643.630789290039	0.05934	0.69722	0.9481	FALSE
ENSMUSG00000004996	235.279719640387	208.055415026627	0.14565	0.52019	0.90761	FALSE
ENSMUSG00000005034	2919.89541666341	2823.64810359683	0.042665	0.82495	0.97241	FALSE
ENSMUSG00000005043	318.228527652703	141.277338886179	0.62241	0.037181	0.50255	FALSE
ENSMUSG00000005045	77.1641543093713	57.6613439542909	0.215	0.47245	0.89831	FALSE
ENSMUSG00000005054	38085.4583589993	42111.8409813078	-0.13736	0.30326	0.85405	FALSE
ENSMUSG00000005057	2221.24398319296	2503.06658756347	-0.14939	0.45922	0.89532	FALSE
ENSMUSG00000005069	1896.45204219708	1965.82271661731	-0.046623	0.78938	0.96837	FALSE
ENSMUSG00000005078	959.179494674025	884.751325065405	0.10856	0.47791	0.89831	FALSE
ENSMUSG00000005087	28712.2956207415	37019.3953431678	-0.34819	0.0077497	0.22245	FALSE
ENSMUSG00000005089	203.165478872086	422.063555762598	-0.78222	0.0028141	0.12279	FALSE
ENSMUSG00000005102	1099.06996079087	988.809315139271	0.13086	0.53007	0.91221	FALSE
ENSMUSG00000005103	16553.5587900651	20033.8141873913	-0.26128	0.047109	0.55081	FALSE
ENSMUSG00000005107	124.409087434641	124.616755165924	-3.8638e-05	0.99989	0.99989	FALSE
ENSMUSG00000005124	247.470122408502	152.01843768539	0.10791	0.61896	0.93354	FALSE
ENSMUSG00000005125	915.610009073362	972.495001294369	-0.051699	0.86027	0.98054	FALSE
ENSMUSG00000005131	1.25552238594421	2.80995477355049	-0.11767	0.52412	NA	FALSE
ENSMUSG00000005142	20777.0148990159	28413.3959270703	-0.36558	0.1199	0.71805	FALSE
ENSMUSG00000005148	87.5417252442342	52.6933239604088	0.31034	0.29483	0.85256	FALSE
ENSMUSG00000005150	587.3741535625	508.627254547083	0.1602	0.5221	0.9085	FALSE
ENSMUSG00000005161	3209.05212000449	3571.66323961638	-0.14502	0.31582	0.85766	FALSE
ENSMUSG00000005198	7298.78824306203	7380.43698164662	-0.015566	0.87794	0.983	FALSE
ENSMUSG00000005202	0.32222477769758	0.871101940889318	-0.029653	0.73394	NA	FALSE
ENSMUSG00000005204	3460.79666175299	3529.86670298847	-0.026667	0.84528	0.97909	FALSE
ENSMUSG00000005220	2.17213163176778	5.06218168273197	-0.18263	0.40063	NA	FALSE
ENSMUSG00000005225	567.996451259641	478.554631336093	0.22027	0.22127	0.81751	FALSE
ENSMUSG00000005232	0	0	NA	NA	NA	NA
ENSMUSG00000005233	112.477616814931	102.186203559027	0.083844	0.77172	0.96409	FALSE
ENSMUSG00000005237	10.9559319770258	10.0519604544222	0.041493	0.88728	NA	FALSE
ENSMUSG00000005251	0.32222477769758	0.338072150595928	-0.0020969	0.98055	NA	FALSE
ENSMUSG00000005262	2643.80614617413	2796.26939900162	-0.077113	0.53678	0.9146	FALSE
ENSMUSG00000005267	128.040035160942	121.126650864628	0.057354	0.82338	0.97241	FALSE
ENSMUSG00000005268	0.32222477769758	0.414613353470537	-0.0020969	0.98055	NA	FALSE
ENSMUSG00000005299	2488.04112342166	2447.62613504797	0.022548	0.87766	0.983	FALSE
ENSMUSG00000005312	5549.02219551062	5697.66868073161	-0.036748	0.74177	0.9562	FALSE
ENSMUSG00000005320	1.6111238884879	0.290367313629773	0.048512	0.59792	NA	FALSE
ENSMUSG00000005338	4.50011782458676	1.2568789284514	0.25869	0.23485	NA	FALSE
ENSMUSG00000005339	0	0	NA	NA	NA	NA
ENSMUSG00000005354	2812.95317888529	2569.1702172981	0.12106	0.43891	0.89076	FALSE
ENSMUSG00000005355	0	0	NA	NA	NA	NA
ENSMUSG00000005357	0	2.02843290357557	-0.067811	0.44931	NA	FALSE
ENSMUSG00000005360	4.50838962197129	2.27109538023918	0.099718	0.58731	NA	FALSE
ENSMUSG00000005362	1152.09272341739	1273.08068434184	-0.11774	0.60803	0.92996	FALSE
ENSMUSG00000005364	18.4948703595887	3.56264027761695	0.58251	0.028537	NA	FALSE
ENSMUSG00000005370	627.747102024887	500.552901502385	0.29295	0.1016	0.69185	FALSE
ENSMUSG00000005371	2114.32422741156	2844.32270369142	-0.40261	0.0041535	0.15981	FALSE
ENSMUSG00000005373	1.94176523122402	4.88440120290714	-0.16706	0.40512	NA	FALSE
ENSMUSG00000005374	435.513897878906	349.268860018102	0.27625	0.16337	0.77842	FALSE
ENSMUSG00000005378	1237.56987076037	1275.88184901345	-0.041103	0.79292	0.96917	FALSE
ENSMUSG00000005397	650.110682860707	307.172091000305	0.54701	0.067647	0.61671	FALSE
ENSMUSG00000005410	605.842344965767	502.003359796888	0.20482	0.42492	0.88841	FALSE
ENSMUSG00000005413	38949.5544064984	26032.8565695766	0.42639	0.10717	0.69916	FALSE
ENSMUSG00000005417	2854.51640954265	2798.25386683871	0.026397	0.86229	0.98116	FALSE
ENSMUSG00000005442	8432.03735629647	8082.2461376783	0.056746	0.71296	0.95131	FALSE
ENSMUSG00000005447	212.000495684624	229.994812771357	-0.093227	0.68786	0.94775	FALSE
ENSMUSG00000005465	201.279300020943	208.493217891964	-0.032106	0.91254	0.98826	FALSE
ENSMUSG00000005469	2703.2693865503	2582.69790138674	0.060732	0.69829	0.94838	FALSE
ENSMUSG00000005470	144.155551331556	120.689342397448	0.20362	0.39401	0.88165	FALSE
ENSMUSG00000005474	0	0.414613353470537	-0.022371	0.7948	NA	FALSE
ENSMUSG00000005481	4021.24302605664	4261.53594196843	-0.080134	0.50895	0.90451	FALSE
ENSMUSG00000005483	1760.84573176457	2004.85089924491	-0.1793	0.13069	0.73635	FALSE
ENSMUSG00000005493	6.31730612904905	2.4948893858451	0.1489	0.44212	NA	FALSE
ENSMUSG00000005501	1424.78249364755	1272.07948694379	0.14685	0.41244	0.88801	FALSE
ENSMUSG00000005503	0	0	NA	NA	NA	NA
ENSMUSG00000005505	0	0	NA	NA	NA	NA
ENSMUSG00000005506	0.611072830549048	0.676144301191855	-0.0031003	0.97177	NA	FALSE
ENSMUSG00000005510	1.28338457920064	0.580734627259546	0.041362	0.72207	NA	FALSE
ENSMUSG00000005514	12978.1341483104	13019.6540982241	-0.004253	0.9754	0.99695	FALSE
ENSMUSG00000005533	713.376378668916	774.803178057844	-0.10661	0.56738	0.92327	FALSE
ENSMUSG00000005534	1162.35315442306	1025.70300667649	0.17241	0.16611	0.78256	FALSE
ENSMUSG00000005540	4.85020479554078	6.52705711892062	-0.080583	0.7257	NA	FALSE
ENSMUSG00000005547	0	0	NA	NA	NA	NA
ENSMUSG00000005553	0	0.290367313629773	-0.022371	0.7948	NA	FALSE
ENSMUSG00000005566	4159.37313230699	3812.66658748331	0.11911	0.36235	0.87182	FALSE
ENSMUSG00000005575	5660.25494026923	6834.93624027899	-0.25808	0.049807	0.56265	FALSE
ENSMUSG00000005580	285.975344638903	222.840698626931	0.29862	0.17654	0.78653	FALSE
ENSMUSG00000005583	112.508525809291	97.6323515099758	0.17077	0.46445	0.89808	FALSE
ENSMUSG00000005609	1944.98159722826	1877.29736113713	0.048959	0.71102	0.95125	FALSE
ENSMUSG00000005610	53457.1994428498	58001.4712140442	-0.10878	0.49238	0.90146	FALSE
ENSMUSG00000005611	2.57228368999096	2.36650505417149	0.009179	0.95492	NA	FALSE
ENSMUSG00000005615	7742.01469296186	7758.41484123139	-0.0028908	0.98221	0.99714	FALSE
ENSMUSG00000005621	1995.80437295268	2358.33873209307	-0.22819	0.081778	0.65196	FALSE
ENSMUSG00000005625	5512.11745694826	6093.45745038011	-0.13819	0.25798	0.83272	FALSE
ENSMUSG00000005628	12.0368123489391	10.450776310024	0.055951	0.83928	NA	FALSE
ENSMUSG00000005640	2.54442149673453	0.70498066710031	0.11621	0.44599	NA	FALSE
ENSMUSG00000005649	0.644449555395161	0	0.038451	0.65486	NA	FALSE
ENSMUSG00000005656	2293.62013277703	2534.03357412465	-0.13768	0.26931	0.83611	FALSE
ENSMUSG00000005667	9822.30924229709	9598.17558820095	0.028183	0.89627	0.98546	FALSE
ENSMUSG00000005672	146.290714092014	243.972777493618	-0.25318	0.3738	0.87664	FALSE
ENSMUSG00000005674	361.154130871917	349.4842464573	0.036506	0.8799	0.98303	FALSE
ENSMUSG00000005677	3.78049825446084	2.05726926948402	0.12797	0.54757	NA	FALSE
ENSMUSG00000005681	14.0197126948095	12.5324313102235	0.066616	0.81827	NA	FALSE
ENSMUSG00000005682	611.655953501874	476.315441906593	0.33332	0.032341	0.47439	FALSE
ENSMUSG00000005683	7408.26864075522	7832.23971247185	-0.077065	0.51487	0.90586	FALSE
ENSMUSG00000005686	17217.6730442381	16063.067168757	0.08361	0.70702	0.95091	FALSE
ENSMUSG00000005687	2002.90560286725	1772.01297845836	0.16846	0.17389	0.78624	FALSE
ENSMUSG00000005696	0.32222477769758	0.628439464225701	-0.025577	0.78804	NA	FALSE
ENSMUSG00000005698	3075.83723119699	3102.44261939175	-0.01164	0.92621	0.99025	FALSE
ENSMUSG00000005699	125.408466875751	80.9085295029076	0.45732	0.084813	0.65349	FALSE
ENSMUSG00000005705	4.73890079016906	4.55798825834703	0.01563	0.94985	NA	FALSE
ENSMUSG00000005716	1.66684827500077	0	0.069214	0.44628	NA	FALSE
ENSMUSG00000005718	57.1283878538301	28.7689267919564	0.51111	0.08739	0.66052	FALSE
ENSMUSG00000005732	0	0.290367313629773	-0.022371	0.7948	NA	FALSE
ENSMUSG00000005763	19.8557479163529	34.0391035940675	-0.25452	0.36749	NA	FALSE
ENSMUSG00000005774	373.973690368955	458.81894198027	-0.23317	0.33393	0.86225	FALSE
ENSMUSG00000005779	7659.52723878737	8710.73769904543	-0.17628	0.17348	0.78624	FALSE
ENSMUSG00000005800	823.208896760588	695.316353865114	0.2068	0.3304	0.86123	FALSE
ENSMUSG00000005802	0	0	NA	NA	NA	NA
ENSMUSG00000005803	3120.27529911492	3240.78945451281	-0.049496	0.77572	0.96595	FALSE
ENSMUSG00000005804	1305.86984315506	1322.73627722414	-0.016998	0.91206	0.98826	FALSE
ENSMUSG00000005813	3572.0845971913	3788.43485742896	-0.080909	0.52949	0.91189	FALSE
ENSMUSG00000005823	3526.6906299156	3566.97508122673	-0.014629	0.93632	0.99209	FALSE
ENSMUSG00000005824	28.1058893040033	41.1383071074009	-0.31527	0.28552	NA	FALSE
ENSMUSG00000005836	215.282962244902	191.573633586218	0.067298	0.8188	0.97241	FALSE
ENSMUSG00000005846	2786.74750714264	2584.3962767579	0.10154	0.48492	0.89922	FALSE
ENSMUSG00000005864	0	0	NA	NA	NA	NA
ENSMUSG00000005871	3301.45555030635	3246.93995103463	0.022916	0.85241	0.98017	FALSE
ENSMUSG00000005873	7110.61604621802	6939.43764568017	0.033502	0.79852	0.96917	FALSE
ENSMUSG00000005881	5176.5584534634	5417.84080208223	-0.062678	0.60774	0.92975	FALSE
ENSMUSG00000005882	852.872148276463	826.351221127292	0.043513	0.73707	0.95571	FALSE
ENSMUSG00000005883	0	0	NA	NA	NA	NA
ENSMUSG00000005886	1893.51587852679	1964.35753022612	-0.049217	0.73362	0.95536	FALSE
ENSMUSG00000005891	0	0	NA	NA	NA	NA
ENSMUSG00000005892	0	0	NA	NA	NA	NA
ENSMUSG00000005893	1045.46818538476	1094.52169677498	-0.056331	0.78849	0.96788	FALSE
ENSMUSG00000005897	460.80221282498	418.164010020422	0.12747	0.45436	0.89531	FALSE
ENSMUSG00000005899	1261.87072919184	1244.13733779559	0.019225	0.88929	0.98498	FALSE
ENSMUSG00000005907	493.979908322911	453.893032429725	0.11012	0.52354	0.90876	FALSE
ENSMUSG00000005917	1.34462349730318	0	0.064198	0.46418	NA	FALSE
ENSMUSG00000005936	3003.8154509242	3208.59009633503	-0.090594	0.46475	0.89808	FALSE
ENSMUSG00000005947	5.70281785746696	7.52516372947958	-0.10357	0.69477	NA	FALSE
ENSMUSG00000005949	2154.45156389463	1917.39378350123	0.15528	0.33294	0.86171	FALSE
ENSMUSG00000005950	24.8620968082529	8.89939177611003	0.53977	0.06294	NA	FALSE
ENSMUSG00000005951	69.6242682162621	43.1694993349844	0.49842	0.061008	0.59721	FALSE
ENSMUSG00000005952	0	0	NA	NA	NA	NA
ENSMUSG00000005958	18.8830456440863	2.92837121037334	0.69788	0.010572	NA	FALSE
ENSMUSG00000005968	179.391751493051	168.738659929046	0.074558	0.74691	0.95811	FALSE
ENSMUSG00000005973	1663.40730575357	1821.22935616721	-0.11919	0.47495	0.89831	FALSE
ENSMUSG00000005980	40.2259195927815	22.7927006157431	0.34977	0.23865	NA	FALSE
ENSMUSG00000005981	2413.91815817418	2425.01679365645	-0.0062023	0.96961	0.99683	FALSE
ENSMUSG00000005982	1272.44565176197	1253.74358499314	0.019056	0.91222	0.98826	FALSE
ENSMUSG00000005983	73.9636751234462	73.8748319789542	-0.0022728	0.99311	0.99869	FALSE
ENSMUSG00000005986	182.388199690526	218.244086080085	-0.22954	0.2413	0.82696	FALSE
ENSMUSG00000005994	0	0	NA	NA	NA	NA
ENSMUSG00000006005	10625.159213798	12278.8369388744	-0.19252	0.22862	0.82226	FALSE
ENSMUSG00000006007	0	0	NA	NA	NA	NA
ENSMUSG00000006010	1597.17214376196	1451.24684997916	0.12971	0.36629	0.872	FALSE
ENSMUSG00000006014	868.724044260757	1200.7867587203	-0.31136	0.27024	0.83751	FALSE
ENSMUSG00000006019	891.828363631215	752.231641023904	0.2071	0.34291	0.86659	FALSE
ENSMUSG00000006021	281.506748523694	265.07114166264	0.075282	0.70614	0.9506	FALSE
ENSMUSG00000006024	7372.20443582566	7111.77430185571	0.049819	0.67848	0.94571	FALSE
ENSMUSG00000006050	3625.221741098	4042.9001492362	-0.15244	0.13951	0.74953	FALSE
ENSMUSG00000006056	0	0	NA	NA	NA	NA
ENSMUSG00000006057	1944.70322964168	1784.85301156175	0.1041	0.63206	0.93592	FALSE
ENSMUSG00000006058	2961.62994664143	3244.39914124279	-0.12477	0.33823	0.86659	FALSE
ENSMUSG00000006095	2897.69492714557	3078.46376812741	-0.080726	0.60477	0.92911	FALSE
ENSMUSG00000006127	1379.99321582233	1404.29325633823	-0.02192	0.90301	0.9869	FALSE
ENSMUSG00000006134	2799.19107855959	3349.98784489989	-0.23735	0.15041	0.76081	FALSE
ENSMUSG00000006143	2.60014588324739	0.966511614821628	0.14184	0.44555	NA	FALSE
ENSMUSG00000006154	243.782054921442	165.248734905831	0.40897	0.12504	0.73117	FALSE
ENSMUSG00000006169	7270.01317459546	8390.00325796787	-0.19772	0.10345	0.69368	FALSE
ENSMUSG00000006179	8.75303611855269	10.8492798222658	-0.064871	0.78991	NA	FALSE
ENSMUSG00000006191	281.445778938088	264.269866057761	0.077524	0.68829	0.94775	FALSE
ENSMUSG00000006200	0	0	NA	NA	NA	NA
ENSMUSG00000006204	0	0	NA	NA	NA	NA
ENSMUSG00000006205	731.364459012534	998.918129763258	-0.32986	0.2131	0.81534	FALSE
ENSMUSG00000006215	2056.1349503211	2162.74464174605	-0.065677	0.70753	0.95091	FALSE
ENSMUSG00000006216	1.28338457920064	0	0.063766	0.46608	NA	FALSE
ENSMUSG00000006218	0.627761192972104	0	0.038451	0.65486	NA	FALSE
ENSMUSG00000006219	2757.21680829694	2011.12685815662	0.35298	0.15725	0.77181	FALSE
ENSMUSG00000006221	11.580935904203	12.2811806007131	-0.043011	0.88514	NA	FALSE
ENSMUSG00000006235	0.644449555395161	3.63918148049156	-0.18486	0.27709	NA	FALSE
ENSMUSG00000006241	20.556356161223	14.1822964912589	0.19457	0.49997	NA	FALSE
ENSMUSG00000006262	2904.51449825838	3225.70565591542	-0.13994	0.37254	0.87627	FALSE
ENSMUSG00000006269	0	0	NA	NA	NA	NA
ENSMUSG00000006270	0	0	NA	NA	NA	NA
ENSMUSG00000006273	20779.2389624269	24564.9752773801	-0.2249	0.13705	0.74704	FALSE
ENSMUSG00000006276	3206.51498046677	3574.99103679132	-0.14992	0.2201	0.81751	FALSE
ENSMUSG00000006281	3372.6280136097	3686.75832183176	-0.11977	0.42278	0.88814	FALSE
ENSMUSG00000006288	1009.74294264608	797.384629137864	0.27831	0.22915	0.82226	FALSE
ENSMUSG00000006289	732.542146745018	627.225051877632	0.20432	0.23122	0.82226	FALSE
ENSMUSG00000006299	4014.20062598894	4484.81791400702	-0.1439	0.42079	0.88801	FALSE
ENSMUSG00000006301	7937.69857880662	7712.23839663371	0.040321	0.69105	0.94775	FALSE
ENSMUSG00000006304	24091.5485261934	28235.710855861	-0.21675	0.10691	0.69783	FALSE
ENSMUSG00000006307	4329.90284830447	4920.00054347485	-0.17364	0.21081	0.81283	FALSE
ENSMUSG00000006310	23.8202524604294	16.119458012735	0.28686	0.33755	NA	FALSE
ENSMUSG00000006311	0	0	NA	NA	NA	NA
ENSMUSG00000006313	8.9334821994813	15.8266437184574	-0.30631	0.29153	NA	FALSE
ENSMUSG00000006315	1193.51438099662	988.620108580261	0.23562	0.24332	0.82769	FALSE
ENSMUSG00000006333	23785.1453141521	26395.4635021987	-0.14385	0.23212	0.82226	FALSE
ENSMUSG00000006335	856.712634761582	956.419940884243	-0.14661	0.34324	0.86659	FALSE
ENSMUSG00000006342	95.9941671697077	69.6243874999306	0.38159	0.097905	0.6863	FALSE
ENSMUSG00000006344	0.32222477769758	1.8664499216194	-0.088394	0.46315	NA	FALSE
ENSMUSG00000006345	0.32222477769758	0.290367313629773	-0.0020969	0.98055	NA	FALSE
ENSMUSG00000006356	95.0177599211	50.880277496031	0.47717	0.11008	0.70567	FALSE
ENSMUSG00000006360	3934.71214556884	4769.01807473073	-0.21608	0.38474	0.87857	FALSE
ENSMUSG00000006362	72.5128935124308	49.9950686742791	0.28913	0.3327	0.86171	FALSE
ENSMUSG00000006369	83.5886184032672	35.617322921882	0.22862	0.3327	0.86171	FALSE
ENSMUSG00000006373	2972.3303298116	3132.4159222104	-0.070909	0.61675	0.93341	FALSE
ENSMUSG00000006378	27.7316451161339	8.72744089930311	0.56909	0.0473	NA	FALSE
ENSMUSG00000006386	1.66684827500077	0	0.069214	0.44628	NA	FALSE
ENSMUSG00000006389	0	0	NA	NA	NA	NA
ENSMUSG00000006390	7612.12722202531	8119.18818968007	-0.088557	0.48461	0.89922	FALSE
ENSMUSG00000006392	2024.67247814044	2081.2025547151	-0.036781	0.80962	0.97107	FALSE
ENSMUSG00000006395	636.903943037416	517.359716919529	0.27444	0.10419	0.69581	FALSE
ENSMUSG00000006398	269.174309380426	214.73430934293	0.17483	0.55803	0.91976	FALSE
ENSMUSG00000006403	498.240209686378	885.566342389774	-0.50573	0.083331	0.65229	FALSE
ENSMUSG00000006411	64.8379148369647	119.103419406455	-0.39563	0.18466	0.79446	FALSE
ENSMUSG00000006412	2729.01270925434	2965.76211923748	-0.11286	0.41376	0.88801	FALSE
ENSMUSG00000006418	3218.26999772972	5147.83794875702	-0.5378	0.026379	0.43046	FALSE
ENSMUSG00000006423	2369.77298301215	2431.12382266396	-0.033867	0.827	0.97288	FALSE
ENSMUSG00000006435	8.6362175815913	6.14541842319138	0.066893	0.7497	NA	FALSE
ENSMUSG00000006442	2172.45964034728	1718.32059590226	0.26413	0.28549	0.84783	FALSE
ENSMUSG00000006445	289.114650488904	158.088430519689	0.38395	0.1969	0.80486	FALSE
ENSMUSG00000006456	683.81645728333	678.830609940058	0.0085635	0.9637	0.99662	FALSE
ENSMUSG00000006457	3.83332060752485	0.290367313629773	0.15041	0.2857	NA	FALSE
ENSMUSG00000006462	69.5648388534082	47.1137783083306	0.41542	0.11374	0.71018	FALSE
ENSMUSG00000006463	688.862914474708	514.729237407883	0.36066	0.082404	0.65196	FALSE
ENSMUSG00000006464	74.0228149509921	65.2743964434999	0.11074	0.70053	0.94929	FALSE
ENSMUSG00000006469	0	0	NA	NA	NA	NA
ENSMUSG00000006471	347.405136952218	293.86833051166	0.20892	0.30092	0.85402	FALSE
ENSMUSG00000006476	687.541158727024	774.093252357394	-0.15913	0.29269	0.85202	FALSE
ENSMUSG00000006488	0	0	NA	NA	NA	NA
ENSMUSG00000006490	0	0	NA	NA	NA	NA
ENSMUSG00000006494	127.182565742664	154.755462840213	-0.14796	0.62096	0.93354	FALSE
ENSMUSG00000006498	6575.1603146483	6961.28289074068	-0.079109	0.50192	0.90254	FALSE
ENSMUSG00000006517	3635.68913917423	3268.54292484044	0.10889	0.68872	0.94775	FALSE
ENSMUSG00000006519	63160.2155812146	65219.2193233427	-0.040741	0.83386	0.97482	FALSE
ENSMUSG00000006522	0	0.290367313629773	-0.022371	0.7948	NA	FALSE
ENSMUSG00000006526	351.50838683355	288.815180387878	0.25439	0.15311	0.76605	FALSE
ENSMUSG00000006527	2112.47018795856	2245.00935388977	-0.078854	0.66126	0.94329	FALSE
ENSMUSG00000006529	3.2222477769758	0.70498066710031	0.090844	0.47908	NA	FALSE
ENSMUSG00000006538	2.92237066094497	3.55681067459904	-0.056747	0.80655	NA	FALSE
ENSMUSG00000006542	0.305536415274524	0	0.018177	0.83263	NA	FALSE
ENSMUSG00000006546	0	0	NA	NA	NA	NA
ENSMUSG00000006567	2.61959151146529	0.966511614821628	0.09941	0.52858	NA	FALSE
ENSMUSG00000006570	0	0	NA	NA	NA	NA
ENSMUSG00000006574	0	0	NA	NA	NA	NA
ENSMUSG00000006575	40.4169604339274	24.6114450062173	0.40763	0.17019	NA	FALSE
ENSMUSG00000006576	91.1148040332461	53.7698444456452	0.37224	0.21373	0.81534	FALSE
ENSMUSG00000006585	892.873202477847	850.929641097893	0.062434	0.73522	0.95566	FALSE
ENSMUSG00000006586	0	0	NA	NA	NA	NA
ENSMUSG00000006587	0.644449555395161	0.414613353470537	0.016638	0.84722	NA	FALSE
ENSMUSG00000006589	4461.78098295044	4785.12068809886	-0.096842	0.41086	0.88801	FALSE
ENSMUSG00000006599	4881.12259301168	4502.65887642911	0.11036	0.40631	0.88433	FALSE
ENSMUSG00000006611	253.025002384815	245.739086378101	0.033274	0.89437	0.98546	FALSE
ENSMUSG00000006638	13.5366322320553	12.8042424961557	0.027434	0.92588	NA	FALSE
ENSMUSG00000006641	314.707929621712	179.515539616986	0.5634	0.040227	0.51627	FALSE
ENSMUSG00000006642	1.89997194133937	0.290367313629773	0.093371	0.4458	NA	FALSE
ENSMUSG00000006649	0	0	NA	NA	NA	NA
ENSMUSG00000006651	194.72436898669	153.383811368615	0.21663	0.45294	0.89473	FALSE
ENSMUSG00000006673	4034.2149420594	4292.46736029996	-0.085331	0.49437	0.90211	FALSE
ENSMUSG00000006675	7.0388800220776	4.40321454141275	0.055503	0.73959	NA	FALSE
ENSMUSG00000006676	5766.72754239938	6164.85844889958	-0.090106	0.53349	0.91353	FALSE
ENSMUSG00000006678	272.403460463721	215.770644517045	0.26682	0.26264	0.83411	FALSE
ENSMUSG00000006699	34141.9772460279	39665.7251001604	-0.20048	0.19873	0.80495	FALSE
ENSMUSG00000006705	1341.19195945867	1454.39672525915	-0.10129	0.61507	0.93241	FALSE
ENSMUSG00000006711	0	0	NA	NA	NA	NA
ENSMUSG00000006715	187.877543179337	143.500287491708	0.29387	0.24961	0.82769	FALSE
ENSMUSG00000006717	1172.35367681826	996.669349063415	0.21877	0.1378	0.74768	FALSE
ENSMUSG00000006720	5.03602064040505	3.96559442505167	0.045833	0.82648	NA	FALSE
ENSMUSG00000006724	27.6500128592672	11.9644239018227	0.33334	0.21772	NA	FALSE
ENSMUSG00000006728	6956.63731768131	5895.35552000035	0.22809	0.064276	0.60712	FALSE
ENSMUSG00000006731	2251.4673269219	2264.87224595587	-0.0076848	0.968	0.99683	FALSE
ENSMUSG00000006732	799.078812102962	741.947667994056	0.074949	0.78377	0.96788	FALSE
ENSMUSG00000006736	2070.47757961325	2191.41829956532	-0.077112	0.5888	0.92508	FALSE
ENSMUSG00000006740	11643.5561360467	11881.7482817374	-0.026607	0.87573	0.983	FALSE
ENSMUSG00000006763	522.479046459671	450.799655559544	0.18089	0.40052	0.88184	FALSE
ENSMUSG00000006764	0	0.290367313629773	-0.022371	0.7948	NA	FALSE
ENSMUSG00000006777	100.169888701787	60.9863473934613	0.086042	0.66066	0.94329	FALSE
ENSMUSG00000006782	909.978629451957	938.383651476318	-0.039606	0.82316	0.97241	FALSE
ENSMUSG00000006784	3.42489675191715	1.40996133420062	0.13636	0.46742	NA	FALSE
ENSMUSG00000006800	1712.29226032445	1053.16389133504	0.60544	0.0031296	0.13087	FALSE
ENSMUSG00000006818	60501.136892965	70729.4984852433	-0.20187	0.26967	0.83637	FALSE
ENSMUSG00000006850	480.717455767218	486.115212538887	-0.013557	0.93394	0.99167	FALSE
ENSMUSG00000006906	718.461452729638	738.332634258175	-0.034797	0.85484	0.98017	FALSE
ENSMUSG00000006920	2033.92832980442	2175.60614526327	-0.090236	0.54268	0.91526	FALSE
ENSMUSG00000006930	3.55564638550676	7.71291210415516	-0.13824	0.49116	NA	FALSE
ENSMUSG00000006931	283.465102729054	156.262608541114	0.18338	0.45729	0.89531	FALSE
ENSMUSG00000006932	23330.6084935088	20552.7676852173	0.16634	0.333	0.86171	FALSE
ENSMUSG00000006941	1539.71113841391	1556.04502868836	-0.013642	0.94054	0.99244	FALSE
ENSMUSG00000006948	0	0	NA	NA	NA	NA
ENSMUSG00000006958	1.28889911079032	0.290367313629773	0.040707	0.64602	NA	FALSE
ENSMUSG00000006998	15510.0145150365	16379.2756824076	-0.075379	0.53023	0.91222	FALSE
ENSMUSG00000007021	7.52000616192925	4.06100409898398	0.13666	0.53451	NA	FALSE
ENSMUSG00000007029	2840.05458823589	2281.59824532244	0.28751	0.090401	0.66436	FALSE
ENSMUSG00000007030	3.18335652054001	5.68172057075072	-0.12296	0.56481	NA	FALSE
ENSMUSG00000007033	22.7109964876755	30.4984034548764	-0.2207	0.46055	NA	FALSE
ENSMUSG00000007034	0	1.04305281769624	-0.079551	0.41619	NA	FALSE
ENSMUSG00000007035	31.2088508135309	36.2137233700887	-0.090292	0.75882	NA	FALSE
ENSMUSG00000007036	3097.18001927984	3865.29302896603	-0.26566	0.23536	0.82279	FALSE
ENSMUSG00000007038	11292.8348161791	10951.4469555397	0.041847	0.76186	0.96188	FALSE
ENSMUSG00000007039	130.877437228609	142.03554373244	-0.087264	0.74593	0.9578	FALSE
ENSMUSG00000007041	9571.14166818127	12862.1328408817	-0.40111	0.004526	0.16616	FALSE
ENSMUSG00000007050	570.203789374315	422.091426259793	0.38577	0.036343	0.4984	FALSE
ENSMUSG00000007080	172.568062767813	92.3340940114189	0.48675	0.10271	0.69298	FALSE
ENSMUSG00000007097	0.658380652023377	0	0.038451	0.65486	NA	FALSE
ENSMUSG00000007107	0	0	NA	NA	NA	NA
ENSMUSG00000007122	0.658380652023377	0.290367313629773	0.023363	0.80426	NA	FALSE
ENSMUSG00000007207	28.9972488547112	14.3237196909723	0.35852	0.21208	NA	FALSE
ENSMUSG00000007209	0.627761192972104	0	0.038451	0.65486	NA	FALSE
ENSMUSG00000007216	292.552550910569	263.814264122547	0.11798	0.62214	0.93354	FALSE
ENSMUSG00000007279	0	0	NA	NA	NA	NA
ENSMUSG00000007338	778.627560276249	702.492095804606	0.13225	0.47313	0.89831	FALSE
ENSMUSG00000007379	29.4618313997938	18.0538609043822	0.27795	0.34437	NA	FALSE
ENSMUSG00000007411	1763.43567173035	1810.04539028762	-0.0352	0.7897	0.9686	FALSE
ENSMUSG00000007415	2578.46736670139	2665.69359273682	-0.045554	0.71055	0.95125	FALSE
ENSMUSG00000007440	0.32222477769758	0	0.018177	0.83263	NA	FALSE
ENSMUSG00000007457	0	0	NA	NA	NA	NA
ENSMUSG00000007458	21917.9161340442	24034.0995456528	-0.1252	0.3718	0.87509	FALSE
ENSMUSG00000007476	201.779733701727	226.453044619343	-0.12553	0.62253	0.93354	FALSE
ENSMUSG00000007480	0	0	NA	NA	NA	NA
ENSMUSG00000007564	14529.3439857202	16039.1832084327	-0.13238	0.39048	0.88108	FALSE
ENSMUSG00000007570	473.974135169812	402.425124078952	0.21848	0.16009	0.77181	FALSE
ENSMUSG00000007589	586.097177297368	583.867361536048	0.0056555	0.96694	0.99683	FALSE
ENSMUSG00000007591	6.78906799331594	5.33951012832195	0.078067	0.75269	NA	FALSE
ENSMUSG00000007594	2.51104477188842	2.08027603237456	0.019345	0.90464	NA	FALSE
ENSMUSG00000007603	1227.32782662997	1230.87028479338	-0.0042709	0.97093	0.99683	FALSE
ENSMUSG00000007610	922.392837232752	839.350111002323	0.12519	0.43282	0.89044	FALSE
ENSMUSG00000007613	4151.13767133864	4422.61521626076	-0.080517	0.67601	0.94506	FALSE
ENSMUSG00000007617	984.364508079616	1190.59422942854	-0.25758	0.076896	0.63934	FALSE
ENSMUSG00000007646	27.2783811695387	13.8627811625396	0.26484	0.32453	NA	FALSE
ENSMUSG00000007653	0	0	NA	NA	NA	NA
ENSMUSG00000007655	2309.55622634949	4682.05386975381	-0.67977	0.01595	0.33062	FALSE
ENSMUSG00000007656	2717.20638289704	2733.81950823281	-0.0082653	0.94606	0.99337	FALSE
ENSMUSG00000007659	4096.18031938683	4425.64409783338	-0.093204	0.6743	0.94501	FALSE
ENSMUSG00000007670	5204.01750964074	5414.05688390037	-0.055207	0.61926	0.93354	FALSE
ENSMUSG00000007682	722.014843602822	307.0998784939	0.30588	0.2408	0.82586	FALSE
ENSMUSG00000007721	4162.8089085424	4476.45447566824	-0.097611	0.51641	0.90597	FALSE
ENSMUSG00000007739	7658.20611262512	7886.18168082477	-0.040532	0.73532	0.95566	FALSE
ENSMUSG00000007777	610.947448860771	497.197682729481	0.26497	0.14911	0.75887	FALSE
ENSMUSG00000007783	46.9588288966225	24.3612623095297	0.3262	0.25404	NA	FALSE
ENSMUSG00000007805	22.1893934084156	7.1771236840329	0.66289	0.024897	NA	FALSE
ENSMUSG00000007812	2831.02418404291	3191.14275734746	-0.14659	0.49354	0.90194	FALSE
ENSMUSG00000007815	21576.4091540311	23124.684163913	-0.093849	0.51235	0.90546	FALSE
ENSMUSG00000007817	13677.7909894845	13416.6191231983	0.026744	0.81925	0.97241	FALSE
ENSMUSG00000007827	370.509330051208	320.344666499412	0.17437	0.42804	0.88951	FALSE
ENSMUSG00000007833	1910.26771224933	1702.30920219071	0.15497	0.3115	0.8571	FALSE
ENSMUSG00000007836	11836.3125325611	12900.8991805955	-0.11389	0.4904	0.9003	FALSE
ENSMUSG00000007837	753.026813995575	911.943227360038	-0.2449	0.19022	0.79776	FALSE
ENSMUSG00000007850	10520.5493505409	11607.3385706306	-0.13523	0.28197	0.84534	FALSE
ENSMUSG00000007867	285.085149909796	292.153715010708	-0.029335	0.89942	0.9867	FALSE
ENSMUSG00000007872	2139.82467316922	2360.38362922897	-0.10446	0.69118	0.94775	FALSE
ENSMUSG00000007877	4.98661372837408	2.13381047235863	0.14063	0.4696	NA	FALSE
ENSMUSG00000007880	8127.70891315267	8735.60703594392	-0.095159	0.57048	0.92396	FALSE
ENSMUSG00000007888	3.79994388267874	4.83669636594098	-0.03628	0.83987	NA	FALSE
ENSMUSG00000007891	246459.609111059	226636.950034666	0.11509	0.3714	0.87506	FALSE
ENSMUSG00000007892	21997.9279852135	22373.2479434629	-0.02364	0.8239	0.97241	FALSE
ENSMUSG00000007907	0	0	NA	NA	NA	NA
ENSMUSG00000007908	0.305536415274524	0	0.018177	0.83263	NA	FALSE
ENSMUSG00000007944	3.51951239486581	2.88066637340718	0.050359	0.83098	NA	FALSE
ENSMUSG00000007946	0.32222477769758	0	0.018177	0.83263	NA	FALSE
ENSMUSG00000007950	292.68306991066	236.562235867838	0.27583	0.12757	0.73429	FALSE
ENSMUSG00000007987	950.51142714875	1127.15619994402	-0.22068	0.22735	0.82226	FALSE
ENSMUSG00000007989	19.6665166304556	16.338802077327	0.058906	0.81511	NA	FALSE
ENSMUSG00000008028	2.90292503272708	1.24384006041161	0.064518	0.63449	NA	FALSE
ENSMUSG00000008035	2674.99601589356	2513.95781104622	0.084836	0.52803	0.91183	FALSE
ENSMUSG00000008036	4117.84823403827	4536.74591798699	-0.13435	0.24873	0.82769	FALSE
ENSMUSG00000008090	75.2683939907355	69.8928153693136	0.06706	0.81766	0.97241	FALSE
ENSMUSG00000008129	11.0283447259617	4.29952828381475	0.24044	0.30221	NA	FALSE
ENSMUSG00000008136	13.4780058120935	7.22069022916621	0.17187	0.46708	NA	FALSE
ENSMUSG00000008140	6032.12889496579	6073.78290600767	-0.0092819	0.94393	0.99266	FALSE
ENSMUSG00000008153	14.7310604675509	13.1742219858492	0.032275	0.89475	NA	FALSE
ENSMUSG00000008167	337.076077359428	320.361085213106	0.067893	0.71712	0.95227	FALSE
ENSMUSG00000008193	129.593236264926	76.5715766203376	0.4322	0.14441	0.75429	FALSE
ENSMUSG00000008200	2649.13082969411	3247.97661697805	-0.27115	0.088711	0.66304	FALSE
ENSMUSG00000008206	63.3914105116847	45.1158737760276	0.23261	0.43681	0.89044	FALSE
ENSMUSG00000008226	211.733712519353	129.183957732196	0.4864	0.080404	0.65075	FALSE
ENSMUSG00000008301	1588.50177177004	1628.21466759101	-0.033696	0.78333	0.96788	FALSE
ENSMUSG00000008305	502.144251291211	415.695198370656	0.24875	0.14111	0.75278	FALSE
ENSMUSG00000008307	50.7261989973473	62.004438783239	-0.18535	0.52168	0.90804	FALSE
ENSMUSG00000008318	349.654589910714	323.258981900978	0.0666	0.82097	0.97241	FALSE
ENSMUSG00000008333	1870.77465810318	2007.50344710101	-0.091997	0.59647	0.92677	FALSE
ENSMUSG00000008348	4930.73942645794	5170.57707736568	-0.061242	0.73977	0.95579	FALSE
ENSMUSG00000008373	2786.67370586153	3155.99036217374	-0.15495	0.4529	0.89473	FALSE
ENSMUSG00000008384	1036.79446532146	1670.1019072229	-0.60884	0.0013656	0.074417	FALSE
ENSMUSG00000008393	2370.6729625548	2662.56720715474	-0.1263	0.6242	0.93424	FALSE
ENSMUSG00000008398	1211.71507215757	2190.55876406829	-0.72065	0.00091244	0.056935	FALSE
ENSMUSG00000008429	2454.93293855837	2448.65574075777	0.0037803	0.97871	0.99704	FALSE
ENSMUSG00000008435	1519.87816064636	1477.70965686579	0.036967	0.81798	0.97241	FALSE
ENSMUSG00000008438	2.26123274312676	1.01421645178778	0.05524	0.67297	NA	FALSE
ENSMUSG00000008450	967.024496321037	872.917291926517	0.13628	0.37788	0.87852	FALSE
ENSMUSG00000008461	3.83332060752485	4.14613353470537	-0.0054651	0.96864	NA	FALSE
ENSMUSG00000008475	31259.7391710833	36196.3067301525	-0.19799	0.17629	0.78653	FALSE
ENSMUSG00000008482	2.00300414932656	2.20452207221533	-0.015806	0.92757	NA	FALSE
ENSMUSG00000008489	0.644449555395161	2.80412517053257	-0.10432	0.44903	NA	FALSE
ENSMUSG00000008496	3166.34560352889	3186.23828484944	-0.0078679	0.96716	0.99683	FALSE
ENSMUSG00000008540	5565.61371343459	5264.11613978231	0.072329	0.68859	0.94775	FALSE
ENSMUSG00000008575	172.086936627961	127.544013539031	0.16122	0.5783	0.92405	FALSE
ENSMUSG00000008590	0	0	NA	NA	NA	NA
ENSMUSG00000008601	8.59522723459886	7.60477590554323	0.039805	0.87708	NA	FALSE
ENSMUSG00000008604	2571.70316632167	2512.56023088963	0.031996	0.80946	0.97107	FALSE
ENSMUSG00000008658	43.242037290751	26.7319056555341	0.19242	0.47534	NA	FALSE
ENSMUSG00000008668	13590.4828691494	15341.3207685958	-0.16797	0.14643	0.75558	FALSE
ENSMUSG00000008682	23461.6766997154	24930.8591797378	-0.083963	0.48196	0.89862	FALSE
ENSMUSG00000008683	10614.825590813	11526.4258500389	-0.10889	0.51079	0.90546	FALSE
ENSMUSG00000008690	2771.5832782258	2970.0961356005	-0.094539	0.46894	0.89831	FALSE
ENSMUSG00000008730	7063.44770120841	7575.3856895692	-0.078748	0.75068	0.96008	FALSE
ENSMUSG00000008734	1890.77162243524	1567.03289003684	0.21072	0.39719	0.88165	FALSE
ENSMUSG00000008763	3233.24412007436	3083.34724654141	0.062203	0.72169	0.95285	FALSE
ENSMUSG00000008789	0	0	NA	NA	NA	NA
ENSMUSG00000008813	0	0	NA	NA	NA	NA
ENSMUSG00000008822	184.500619185354	171.783575598619	0.084736	0.71604	0.95227	FALSE
ENSMUSG00000008843	0	0	NA	NA	NA	NA
ENSMUSG00000008845	44.7087043212972	21.3460696580709	0.23033	NA	NA	FALSE
ENSMUSG00000008855	825.590758923967	663.81853918911	0.24379	0.33064	0.86123	FALSE
ENSMUSG00000008859	3897.96368886672	4503.62776729223	-0.19548	0.17129	0.78467	FALSE
ENSMUSG00000008874	0	0	NA	NA	NA	NA
ENSMUSG00000008892	4915.51599205053	4880.75134837938	0.0094334	0.95144	0.99401	FALSE
ENSMUSG00000008932	0	0	NA	NA	NA	NA
ENSMUSG00000008958	1742.76301720097	1721.29730326123	0.017224	0.91158	0.98826	FALSE
ENSMUSG00000008976	2795.83553415221	2877.78836530484	-0.036868	0.846	0.97909	FALSE
ENSMUSG00000008999	1.26945348257242	3.64914937534231	-0.15216	0.41322	NA	FALSE
ENSMUSG00000009013	4324.24685019916	4197.13391419374	0.038271	0.83606	0.97553	FALSE
ENSMUSG00000009030	1771.91692355962	1772.02424193945	-0.00010056	0.9994	0.99981	FALSE
ENSMUSG00000009035	3388.67410641031	4352.83912599739	-0.32756	0.059655	0.59521	FALSE
ENSMUSG00000009047	0	0	NA	NA	NA	NA
ENSMUSG00000009070	0	0	NA	NA	NA	NA
ENSMUSG00000009073	3920.66887306221	3649.65252258765	0.093327	0.59761	0.92681	FALSE
ENSMUSG00000009075	1.61954045352644	3.50910583763288	-0.13588	0.49035	NA	FALSE
ENSMUSG00000009076	469.119139680952	391.649625441373	0.23469	0.19728	0.80486	FALSE
ENSMUSG00000009079	13254.3774252681	14385.9434194911	-0.11324	0.34195	0.86659	FALSE
ENSMUSG00000009090	1879.344129158	1771.43928910967	0.075432	0.69217	0.94775	FALSE
ENSMUSG00000009092	25.8584428898507	16.4750189723846	0.25542	0.38199	NA	FALSE
ENSMUSG00000009093	1.98907305269835	6.23944843511972	-0.25335	0.25294	NA	FALSE
ENSMUSG00000009097	0	0	NA	NA	NA	NA
ENSMUSG00000009108	2.31129783039593	2.00956443251787	0.020365	0.91325	NA	FALSE
ENSMUSG00000009112	1531.66259384777	1471.38476456905	0.055297	0.6347	0.93638	FALSE
ENSMUSG00000009114	0	0.676144301191855	-0.042645	0.62005	NA	FALSE
ENSMUSG00000009115	0.305536415274524	0	0.018177	0.83263	NA	FALSE
ENSMUSG00000009145	61.3502591470044	77.3502074893831	-0.15157	0.61111	0.9308	FALSE
ENSMUSG00000009185	128.614553139478	423.868636598312	-0.98209	0.00090237	0.0566	FALSE
ENSMUSG00000009207	1083.06104534307	1252.76893194247	-0.1838	0.35857	0.86987	FALSE
ENSMUSG00000009210	0.32222477769758	2.18151530932478	-0.10299	0.41623	NA	FALSE
ENSMUSG00000009214	0	0	NA	NA	NA	NA
ENSMUSG00000009216	0	0	NA	NA	NA	NA
ENSMUSG00000009246	2.78320446231683	0	0.10161	0.3509	NA	FALSE
ENSMUSG00000009248	4.51404892121498	1.16146925451909	0.19179	0.30902	NA	FALSE
ENSMUSG00000009281	20.3698164780886	6.08053642635259	0.22802	0.27472	NA	FALSE
ENSMUSG00000009291	5122.85905601887	5282.66144430119	-0.042076	0.74407	0.95685	FALSE
ENSMUSG00000009292	735.362510387372	510.22785456271	0.46748	0.012998	0.29424	FALSE
ENSMUSG00000009293	2897.41561331251	2872.32031241182	0.012177	0.9105	0.98826	FALSE
ENSMUSG00000009350	0.644449555395161	0	0.038451	0.65486	NA	FALSE
ENSMUSG00000009356	0	0	NA	NA	NA	NA
ENSMUSG00000009376	13992.9032574265	18952.5118752642	-0.31817	0.23295	0.82226	FALSE
ENSMUSG00000009378	1.34462349730318	0	0.064198	0.46418	NA	FALSE
ENSMUSG00000009394	0	0	NA	NA	NA	NA
ENSMUSG00000009406	997.560824955231	1267.97610974181	-0.32902	0.0096115	0.25056	FALSE
ENSMUSG00000009418	1163.60934011969	786.725994938815	0.42601	0.097747	0.6863	FALSE
ENSMUSG00000009470	7238.10556044334	6847.32946916539	0.076477	0.53086	0.9124	FALSE
ENSMUSG00000009471	0	0	NA	NA	NA	NA
ENSMUSG00000009487	0	0	NA	NA	NA	NA
ENSMUSG00000009535	1868.66807469388	2054.84258113175	-0.12673	0.41436	0.88801	FALSE
ENSMUSG00000009545	10.7006054166744	8.19441110900972	0.084738	0.73558	NA	FALSE
ENSMUSG00000009549	4069.20912736178	3868.817569203	0.069742	0.57976	0.92409	FALSE
ENSMUSG00000009551	6.80024182414931	7.7159830773442	-0.050838	0.85163	NA	FALSE
ENSMUSG00000009555	5701.75263613014	6534.36450673114	-0.18422	0.20324	0.80776	FALSE
ENSMUSG00000009563	1693.70140412422	1607.62951172533	0.070008	0.64657	0.93928	FALSE
ENSMUSG00000009566	432.473412533335	390.371878552393	0.12132	0.58463	0.92447	FALSE
ENSMUSG00000009569	2363.62895887392	2339.31750592537	0.014154	0.92463	0.99025	FALSE
ENSMUSG00000009575	1254.59233560469	995.1167766408	0.25352	0.32123	0.85872	FALSE
ENSMUSG00000009580	0	0	NA	NA	NA	NA
ENSMUSG00000009585	693.541044294139	863.299197220523	-0.26159	0.24358	0.82769	FALSE
ENSMUSG00000009588	0	0	NA	NA	NA	NA
ENSMUSG00000009596	0.336155874325796	0	0.018177	0.83263	NA	FALSE
ENSMUSG00000009614	97.3155743994201	75.6401749947239	0.14917	0.61328	0.93204	FALSE
ENSMUSG00000009621	1131.25918631977	1046.57046971899	0.10508	0.45792	0.89531	FALSE
ENSMUSG00000009628	4.21402703753014	3.19987005294541	0.057947	0.78864	NA	FALSE
ENSMUSG00000009630	3942.39021088506	4270.29615881038	-0.10494	0.53572	0.91435	FALSE
ENSMUSG00000009633	0	2.25222690918148	-0.15116	0.24636	NA	FALSE
ENSMUSG00000009640	835.041817834135	774.666909396553	0.10036	0.51603	0.90586	FALSE
ENSMUSG00000009646	0.336155874325796	0	0.018177	0.83263	NA	FALSE
ENSMUSG00000009647	999.266005618863	950.27465622051	0.069074	0.59054	0.92508	FALSE
ENSMUSG00000009654	249.446752527589	141.474612523782	0.57668	0.034519	0.49139	FALSE
ENSMUSG00000009670	0.658380652023377	0	0.038451	0.65486	NA	FALSE
ENSMUSG00000009681	1005.55679124339	1137.98711055264	-0.14204	0.55823	0.91976	FALSE
ENSMUSG00000009687	7679.15732707984	9309.28134285052	-0.25958	0.079396	0.64725	FALSE
ENSMUSG00000009731	26.4859802105467	21.8622346318518	0.082157	0.76603	NA	FALSE
ENSMUSG00000009733	322.805690791154	256.670788078314	0.27942	0.19417	0.80356	FALSE
ENSMUSG00000009734	0	0	NA	NA	NA	NA
ENSMUSG00000009739	188.227281713172	160.271943235947	0.15163	0.59737	0.92681	FALSE
ENSMUSG00000009741	3892.761363511	4417.09224369264	-0.17052	0.24519	0.82769	FALSE
ENSMUSG00000009772	399.151990776954	474.04145136035	-0.18633	0.4693	0.89831	FALSE
ENSMUSG00000009828	211.860198308797	176.436219249793	0.22531	0.27164	0.83925	FALSE
ENSMUSG00000009863	3553.79790052828	3414.90874205213	0.054891	0.67486	0.94501	FALSE
ENSMUSG00000009876	0.980605429720957	0.414613353470537	0.039483	0.71004	NA	FALSE
ENSMUSG00000009894	599.668785459686	422.475561619866	0.38103	0.13872	0.74919	FALSE
ENSMUSG00000009900	0	0	NA	NA	NA	NA
ENSMUSG00000009905	718.6957007311	584.520266641677	0.21541	0.42216	0.88801	FALSE
ENSMUSG00000009907	8273.83269571036	9441.93088194396	-0.16935	0.36759	0.87222	FALSE
ENSMUSG00000009927	21221.2906816467	25361.1420577198	-0.23977	0.1098	0.70567	FALSE
ENSMUSG00000009941	2.19999382502421	3.82830951717111	-0.10197	0.61014	NA	FALSE
ENSMUSG00000009995	1815.42772538343	1823.24245643827	-0.0053747	0.97719	0.99704	FALSE
ENSMUSG00000010021	16.9727028148058	20.2686625206294	-0.13066	0.66249	NA	FALSE
ENSMUSG00000010025	3120.83119623671	2846.71216513061	0.11444	0.57943	0.92409	FALSE
ENSMUSG00000010044	2.55559532756791	1.38112496829217	0.12107	0.55869	NA	FALSE
ENSMUSG00000010045	1559.36623200299	1665.21035268628	-0.088864	0.51574	0.90586	FALSE
ENSMUSG00000010047	1002.00956810329	988.42077952188	0.018175	0.89374	0.98538	FALSE
ENSMUSG00000010048	944.519050841752	867.012977039905	0.1126	0.48615	0.89922	FALSE
ENSMUSG00000010051	88.1864845377494	68.4790280866403	0.26081	0.33357	0.86171	FALSE
ENSMUSG00000010054	680.093348202977	776.456500912684	-0.1655	0.40812	0.88532	FALSE
ENSMUSG00000010057	408.434546573811	358.479176807547	0.16708	0.37783	0.87852	FALSE
ENSMUSG00000010064	0.32222477769758	0.628439464225701	-0.025577	0.78804	NA	FALSE
ENSMUSG00000010066	0	0	NA	NA	NA	NA
ENSMUSG00000010067	1281.36209031983	1429.6334513857	-0.1457	0.36052	0.87146	FALSE
ENSMUSG00000010080	0	2.03257119540841	-0.067901	0.449	NA	FALSE
ENSMUSG00000010086	0	0	NA	NA	NA	NA
ENSMUSG00000010095	41068.3253001556	39006.6424653729	0.070932	0.56895	0.92396	FALSE
ENSMUSG00000010097	6250.15762664182	7201.90599349684	-0.18874	0.2362	0.82304	FALSE
ENSMUSG00000010110	1842.26208891664	2005.03534351955	-0.11475	0.41249	0.88801	FALSE
ENSMUSG00000010122	0.32222477769758	0	0.018177	0.83263	NA	FALSE
ENSMUSG00000010136	0	0	NA	NA	NA	NA
ENSMUSG00000010142	617.513501504415	666.423849156122	-0.088651	0.70638	0.95071	FALSE
ENSMUSG00000010154	19.9756132544172	5.77713024468303	0.65426	0.024515	NA	FALSE
ENSMUSG00000010175	2.60566041483707	0.628439464225701	0.12518	0.41415	NA	FALSE
ENSMUSG00000010205	0	0	NA	NA	NA	NA
ENSMUSG00000010277	5130.47050996748	4740.52602786243	0.10848	0.39784	0.8817	FALSE
ENSMUSG00000010290	1099.42484513551	1041.12505670256	0.073189	0.61563	0.93258	FALSE
ENSMUSG00000010307	1066.66789364944	722.477367843955	0.50759	0.0041412	0.15981	FALSE
ENSMUSG00000010311	0	0.676144301191855	-0.042645	0.62005	NA	FALSE
ENSMUSG00000010342	13.5660801082841	12.5135628391658	0.019075	0.92967	NA	FALSE
ENSMUSG00000010358	802.039060565912	1435.03577698321	-0.68384	0.0032285	0.13315	FALSE
ENSMUSG00000010362	165.816886179798	148.138954550583	0.1378	0.50961	0.90521	FALSE
ENSMUSG00000010376	4788.01634774524	5454.14732901841	-0.17934	0.149	0.75887	FALSE
ENSMUSG00000010392	3161.72690110755	3658.37259892323	-0.20091	0.10572	0.69685	FALSE
ENSMUSG00000010406	2924.42423196619	3061.01245794776	-0.059067	0.74623	0.9578	FALSE
ENSMUSG00000010435	0	0	NA	NA	NA	NA
ENSMUSG00000010453	2667.56504680573	3060.81843353067	-0.17578	0.35301	0.86878	FALSE
ENSMUSG00000010461	84.5667628637231	43.5617299181057	0.63681	0.02406	0.41275	FALSE
ENSMUSG00000010476	8.7003585331427	0.290367313629773	0.54099	0.018171	NA	FALSE
ENSMUSG00000010492	56.1801525365989	45.8061242639031	0.16468	0.57742	0.92396	FALSE
ENSMUSG00000010505	0.977848163926116	0	0.056988	0.50925	NA	FALSE
ENSMUSG00000010517	1038.79873873527	862.526767700059	0.24371	0.15094	0.76151	FALSE
ENSMUSG00000010529	0.916609245823572	0.871101940889318	0.001286	0.98862	NA	FALSE
ENSMUSG00000010538	12.5226500774882	7.9328801612884	0.1921	0.48323	NA	FALSE
ENSMUSG00000010554	1216.20295739838	1057.3122897956	0.1837	0.27358	0.84033	FALSE
ENSMUSG00000010592	1.54437043879568	1.76690195585425	-0.011631	0.93719	NA	FALSE
ENSMUSG00000010601	0.627761192972104	3.28945012385981	-0.15756	0.32407	NA	FALSE
ENSMUSG00000010607	267.033324137737	253.319477247108	0.066359	0.72149	0.95285	FALSE
ENSMUSG00000010608	7271.30332120744	8477.23668809766	-0.21219	0.075657	0.63582	FALSE
ENSMUSG00000010609	3388.38683409295	2653.47936589713	0.31658	0.082841	0.65196	FALSE
ENSMUSG00000010651	5.8029480320053	13.2130262466084	-0.37136	0.18197	NA	FALSE
ENSMUSG00000010660	401.124368706007	577.477592795903	-0.4696	0.012103	0.28191	FALSE
ENSMUSG00000010663	1549.55737335399	1042.06527272639	0.42656	0.10152	0.69185	FALSE
ENSMUSG00000010721	174.137913535222	131.082758319015	0.31605	0.20282	0.80719	FALSE
ENSMUSG00000010751	171.534358972163	138.813291603325	0.19428	0.49791	0.90211	FALSE
ENSMUSG00000010755	5276.89762753346	5766.94311140504	-0.1077	0.62264	0.93357	FALSE
ENSMUSG00000010760	1.2221456610981	0.338072150595928	0.036797	0.67785	NA	FALSE
ENSMUSG00000010796	0	0	NA	NA	NA	NA
ENSMUSG00000010797	16.1192868099874	9.43073025521835	0.15103	0.52925	NA	FALSE
ENSMUSG00000010803	0.305536415274524	0	0.018177	0.83263	NA	FALSE
ENSMUSG00000010825	0	0	NA	NA	NA	NA
ENSMUSG00000010830	147.731518631574	79.3253700009966	0.29441	0.29661	0.85307	FALSE
ENSMUSG00000010841	9.98374311234334	3.07562401310465	0.3461	0.16337	NA	FALSE
ENSMUSG00000010911	798.446346001661	652.290591645212	0.26217	0.13997	0.74962	FALSE
ENSMUSG00000010914	832.36288282566	822.865616450707	0.014595	0.93374	0.99154	FALSE
ENSMUSG00000010936	5528.50969808543	5386.47821931244	0.036056	0.76365	0.96203	FALSE
ENSMUSG00000011008	10605.6574077165	10197.145854472	0.052784	0.72794	0.95383	FALSE
ENSMUSG00000011034	0.933297608246628	0	0.055752	0.51797	NA	FALSE
ENSMUSG00000011052	0	0	NA	NA	NA	NA
ENSMUSG00000011096	2829.77618624258	2711.07362927273	0.059159	0.62631	0.93512	FALSE
ENSMUSG00000011114	1646.56428705819	1584.63482625966	0.052717	0.67645	0.94506	FALSE
ENSMUSG00000011118	0	0	NA	NA	NA	NA
ENSMUSG00000011148	824.003155905741	614.653188843212	0.28287	0.31566	0.85766	FALSE
ENSMUSG00000011154	0.644449555395161	0	0.038451	0.65486	NA	FALSE
ENSMUSG00000011158	1162.38637293866	1206.44840767905	-0.049743	0.7352	0.95566	FALSE
ENSMUSG00000011171	19.6201565195275	10.78884846062	0.29992	0.29636	NA	FALSE
ENSMUSG00000011179	5305.12179177694	7132.09657696136	-0.40544	0.0020027	0.09725	FALSE
ENSMUSG00000011254	680.123171399504	639.008360972598	0.082414	0.63585	0.93737	FALSE
ENSMUSG00000011256	656.733973149583	362.402669119411	0.50372	0.087297	0.66052	FALSE
ENSMUSG00000011257	3778.2730061628	3793.1525974413	-0.0054148	0.97104	0.99683	FALSE
ENSMUSG00000011263	0	0	NA	NA	NA	NA
ENSMUSG00000011267	8.66973907409142	11.6904780786028	-0.14888	0.59975	NA	FALSE
ENSMUSG00000011305	2.50828750609358	1.69036075297964	0.041736	0.79035	NA	FALSE
ENSMUSG00000011306	1474.29730500786	1459.71947410342	0.0139	0.91955	0.98887	FALSE
ENSMUSG00000011349	0.305536415274524	0	0.018177	0.83263	NA	FALSE
ENSMUSG00000011350	0	0	NA	NA	NA	NA
ENSMUSG00000011382	727.998681966204	584.125429950711	0.28423	0.11776	0.71524	FALSE
ENSMUSG00000011427	485.218586965383	451.55874775219	0.091097	0.62338	0.93422	FALSE
ENSMUSG00000011463	0	0	NA	NA	NA	NA
ENSMUSG00000011486	0	0	NA	NA	NA	NA
ENSMUSG00000011589	0.32222477769758	0	0.018177	0.83263	NA	FALSE
ENSMUSG00000011632	0	0	NA	NA	NA	NA
ENSMUSG00000011658	200.44526398131	215.129033813679	-0.088009	0.68483	0.94696	FALSE
ENSMUSG00000011751	8.14210805565766	10.5506359249703	-0.091524	0.7247	NA	FALSE
ENSMUSG00000011752	15533.4995258505	15011.5744197724	0.045579	0.77321	0.96496	FALSE
ENSMUSG00000011831	1597.14832814009	1571.75493198955	0.020516	0.91043	0.98826	FALSE
ENSMUSG00000011832	432.099437677961	446.362167997432	-0.040333	0.82275	0.97241	FALSE
ENSMUSG00000011837	586.984214102121	624.811779710754	-0.085267	0.55841	0.91976	FALSE
ENSMUSG00000011877	2376.96311044947	2790.66701612653	-0.22237	0.058693	0.59488	FALSE
ENSMUSG00000011884	5341.23301505795	4921.78683053334	0.11158	0.41414	0.88801	FALSE
ENSMUSG00000011958	6131.37591063278	6732.74139045358	-0.13004	0.24465	0.82769	FALSE
ENSMUSG00000011960	2731.09582058599	3051.60533760291	-0.15446	0.15558	0.76869	FALSE
ENSMUSG00000012017	136.647804717439	85.7364576637421	0.24741	0.39249	0.88165	FALSE
ENSMUSG00000012042	0	0	NA	NA	NA	NA
ENSMUSG00000012076	544.325801548813	476.922566613293	0.17255	0.30678	0.85581	FALSE
ENSMUSG00000012114	4729.76923520019	5421.34706590845	-0.18776	0.13166	0.73748	FALSE
ENSMUSG00000012117	2402.75283220599	2308.45568843898	0.052506	0.75472	0.96042	FALSE
ENSMUSG00000012123	0.32222477769758	0.918806777855473	-0.043764	0.67178	NA	FALSE
ENSMUSG00000012126	102.592115217256	62.5988355769005	0.37648	0.20784	0.81136	FALSE
ENSMUSG00000012187	0	0	NA	NA	NA	NA
ENSMUSG00000012211	0	0	NA	NA	NA	NA
ENSMUSG00000012282	0	0	NA	NA	NA	NA
ENSMUSG00000012296	1258.48831078823	1313.99449562295	-0.056386	0.73225	0.95461	FALSE
ENSMUSG00000012350	56.7615334158309	30.8148485045857	0.50634	0.086693	0.65912	FALSE
ENSMUSG00000012396	0	0	NA	NA	NA	NA
ENSMUSG00000012405	9287.14879658905	10296.7177526431	-0.14234	0.24217	0.8271	FALSE
ENSMUSG00000012422	3747.61486974874	3862.64690896046	-0.040384	0.79927	0.96917	FALSE
ENSMUSG00000012428	338.604444413366	341.828684309225	-0.0024206	0.99146	0.99869	FALSE
ENSMUSG00000012429	506.526885642376	488.631105727257	0.048594	0.76934	0.96314	FALSE
ENSMUSG00000012443	30.472332450296	39.4414941472202	-0.069062	0.76589	NA	FALSE
ENSMUSG00000012483	271.122609278039	259.405842582299	0.05889	0.73538	0.95566	FALSE
ENSMUSG00000012519	1370.99380999923	2026.1087876142	-0.49318	0.012446	0.28602	FALSE
ENSMUSG00000012520	0	0	NA	NA	NA	NA
ENSMUSG00000012535	3589.05126530571	3667.35459532626	-0.029939	0.79725	0.96917	FALSE
ENSMUSG00000012609	298.487913363758	246.789531903974	0.21625	0.36957	0.87353	FALSE
ENSMUSG00000012640	1005.87552310121	1173.14254750332	-0.2056	0.18884	0.79708	FALSE
ENSMUSG00000012705	3.19453035137338	3.50910583763288	-0.027236	0.90409	NA	FALSE
ENSMUSG00000012777	0	1.09075765466239	-0.062522	0.4693	NA	FALSE
ENSMUSG00000012819	34.8427931194934	22.2263838243483	0.37193	0.20892	NA	FALSE
ENSMUSG00000012848	10686.6917405588	12122.43350437	-0.17221	0.19821	0.80495	FALSE
ENSMUSG00000012889	6.10006788224129	9.07103030955678	-0.11225	0.64213	NA	FALSE
ENSMUSG00000013033	148.614013872691	75.6260688080403	0.36646	0.20755	0.81136	FALSE
ENSMUSG00000013076	347.361513823419	210.247658759518	0.29082	0.32233	0.85969	FALSE
ENSMUSG00000013083	3.01147177230395	0.338072150595928	0.11812	0.36614	NA	FALSE
ENSMUSG00000013089	347.114255390988	245.356381057907	0.3734	0.15182	0.76413	FALSE
ENSMUSG00000013091	0.627761192972104	0	0.038451	0.65486	NA	FALSE
ENSMUSG00000013150	66.2365120673423	90.4480199492791	-0.29179	0.30843	0.85657	FALSE
ENSMUSG00000013155	84.5601558539332	66.1973415131882	0.23625	0.39539	0.88165	FALSE
ENSMUSG00000013158	0	0	NA	NA	NA	NA
ENSMUSG00000013160	10125.0847393453	8618.19189894207	0.21774	0.13533	0.74415	FALSE
ENSMUSG00000013236	1712.11207518903	1760.45757905012	-0.026691	0.92519	0.99025	FALSE
ENSMUSG00000013275	611.756900060895	540.512251934571	0.15684	0.40664	0.88433	FALSE
ENSMUSG00000013338	0.658380652023377	0	0.038451	0.65486	NA	FALSE
ENSMUSG00000013353	0.305536415274524	0.290367313629773	-0.0020969	0.98055	NA	FALSE
ENSMUSG00000013367	17.558012542655	24.4364231562213	-0.17468	0.5473	NA	FALSE
ENSMUSG00000013415	156.169292180559	295.266267141873	-0.56163	0.054077	0.57583	FALSE
ENSMUSG00000013418	163.203236741663	151.603112098542	0.074035	0.79264	0.96917	FALSE
ENSMUSG00000013419	43.5414009991976	17.291207505465	0.30762	0.22882	NA	FALSE
ENSMUSG00000013465	2323.02592337182	2497.61212733886	-0.099638	0.42092	0.88801	FALSE
ENSMUSG00000013483	4.12782795962001	2.89953484446488	0.070862	0.73656	NA	FALSE
ENSMUSG00000013495	675.225303665002	618.133511469528	0.11619	0.49792	0.90211	FALSE
ENSMUSG00000013523	2.00300414932656	0.290367313629773	0.091307	0.44781	NA	FALSE
ENSMUSG00000013539	0.336155874325796	0	0.018177	0.83263	NA	FALSE
ENSMUSG00000013562	0.336155874325796	0.628439464225701	-0.025423	0.79015	NA	FALSE
ENSMUSG00000013584	417.513057859775	345.386476838347	0.15461	0.60221	0.92802	FALSE
ENSMUSG00000013593	3795.42556604044	3907.26606262515	-0.038667	0.8113	0.97121	FALSE
ENSMUSG00000013611	0	0	NA	NA	NA	NA
ENSMUSG00000013622	1160.10790640689	875.206135304579	0.38529	0.0041479	0.15981	FALSE
ENSMUSG00000013629	1855.28680895355	1224.21998084362	0.45827	0.071045	0.62441	FALSE
ENSMUSG00000013643	0	2.85183000749873	-0.10954	0.32978	NA	FALSE
ENSMUSG00000013646	1176.53207651151	1152.41565401204	0.029027	0.82963	0.97342	FALSE
ENSMUSG00000013653	0	0	NA	NA	NA	NA
ENSMUSG00000013662	3618.15107165982	3935.78992791855	-0.11482	0.38838	0.88002	FALSE
ENSMUSG00000013663	3027.42771160979	3053.28888689835	-0.011987	0.91086	0.98826	FALSE
ENSMUSG00000013668	0	0	NA	NA	NA	NA
ENSMUSG00000013698	11458.2248081001	12119.9927540191	-0.071619	0.70761	0.95091	FALSE
ENSMUSG00000013701	3483.95189289163	3467.53286436325	0.006339	0.96892	0.99683	FALSE
ENSMUSG00000013707	912.152840052323	979.85099570447	-0.090285	0.63851	0.93834	FALSE
ENSMUSG00000013736	1540.943419194	1660.70785700384	-0.10265	0.42648	0.88908	FALSE
ENSMUSG00000013766	0.672311748651592	0	0.038451	0.65486	NA	FALSE
ENSMUSG00000013787	5499.18887746713	7040.44637336036	-0.30386	0.15206	0.76492	FALSE
ENSMUSG00000013822	2012.06150969167	2500.12182473208	-0.2903	0.061685	0.60006	FALSE
ENSMUSG00000013833	1386.37585290109	1239.13259363529	0.14447	0.44326	0.8915	FALSE
ENSMUSG00000013846	31610.8756132803	35596.6445582191	-0.15454	0.38493	0.87857	FALSE
ENSMUSG00000013858	5709.37737310933	6214.91209502623	-0.1144	0.43372	0.89044	FALSE
ENSMUSG00000013878	576.518508262631	509.841763843429	0.16526	0.26585	0.83592	FALSE
ENSMUSG00000013921	34.9165020160937	14.2674266211593	0.27092	0.27337	NA	FALSE
ENSMUSG00000013928	6.3584412436955	3.72293194838805	0.12202	0.58313	NA	FALSE
ENSMUSG00000013936	0	0.829226706941074	-0.042645	0.62005	NA	FALSE
ENSMUSG00000013973	170.263010068498	193.604558989063	-0.16151	0.41735	0.88801	FALSE
ENSMUSG00000013974	2091.25301388853	1602.71998927313	0.34388	0.059958	0.59521	FALSE
ENSMUSG00000013997	813.060956572181	776.000462593159	0.06099	0.7074	0.95091	FALSE
ENSMUSG00000014030	124.601811640421	63.4274389854794	0.35991	0.21403	0.81534	FALSE
ENSMUSG00000014039	679.447839813784	785.185456621808	-0.19728	0.14426	0.75429	FALSE
ENSMUSG00000014074	1142.72056662403	1052.43678430964	0.11376	0.34957	0.86799	FALSE
ENSMUSG00000014075	903.203123996192	779.546464239324	0.18333	0.37607	0.87732	FALSE
ENSMUSG00000014077	3361.51604841701	3789.95620104797	-0.16138	0.28271	0.84579	FALSE
ENSMUSG00000014104	0	0	NA	NA	NA	NA
ENSMUSG00000014158	327.697958209076	240.827148560602	0.32391	0.22276	0.81977	FALSE
ENSMUSG00000014164	0.336155874325796	0.290367313629773	-0.0020969	0.98055	NA	FALSE
ENSMUSG00000014177	962.384884063516	843.807535048315	0.17144	0.32062	0.85787	FALSE
ENSMUSG00000014195	3003.37645991184	2946.88655948215	0.026079	0.84462	0.97884	FALSE
ENSMUSG00000014198	2.6586275355551	3.89902111702781	-0.041915	0.78874	NA	FALSE
ENSMUSG00000014226	3771.23262305648	3954.71265917826	-0.063901	0.67531	0.94501	FALSE
ENSMUSG00000014232	79.4150750663671	62.4527817697345	0.26105	0.30871	0.85657	FALSE
ENSMUSG00000014243	292.880658859786	321.143231075622	-0.11214	0.59245	0.92523	FALSE
ENSMUSG00000014245	185.507132485428	104.812235212196	0.61024	0.019313	0.36582	FALSE
ENSMUSG00000014294	2530.10134884884	2609.63805718535	-0.042488	0.73869	0.95571	FALSE
ENSMUSG00000014301	490.320972212738	483.634296968625	0.019226	0.9213	0.98961	FALSE
ENSMUSG00000014303	84.4563998076759	49.4837983559728	0.33534	0.25926	0.83358	FALSE
ENSMUSG00000014313	4284.23207182215	4601.01916915627	-0.097276	0.47942	0.89831	FALSE
ENSMUSG00000014329	226.953302237362	208.636861193085	0.021521	0.9252	0.99025	FALSE
ENSMUSG00000014349	6952.53382543151	8118.77673867494	-0.21245	0.10285	0.69298	FALSE
ENSMUSG00000014351	0.305536415274524	0.414613353470537	-0.0020969	0.98055	NA	FALSE
ENSMUSG00000014353	4181.12733539629	4598.20634250192	-0.12694	0.4175	0.88801	FALSE
ENSMUSG00000014355	4633.0388004227	4507.3364085393	0.037223	0.78666	0.96788	FALSE
ENSMUSG00000014361	570.464729773691	1535.06843823182	-1.0278	0.00012885	0.015214	TRUE
ENSMUSG00000014402	2618.23862346366	2824.75316617296	-0.10543	0.35552	0.86878	FALSE
ENSMUSG00000014418	1939.00644973615	1889.51454916993	0.035256	0.79778	0.96917	FALSE
ENSMUSG00000014426	490.815133960114	398.4730132364	0.22739	0.37516	0.87728	FALSE
ENSMUSG00000014444	16298.6550236747	18137.6229557578	-0.14015	0.41547	0.88801	FALSE
ENSMUSG00000014453	46.1664279376305	38.4636342813648	0.12082	0.68573	0.94715	FALSE
ENSMUSG00000014470	1791.33877413383	1657.51623122503	0.099043	0.60589	0.92918	FALSE
ENSMUSG00000014496	721.564102794419	768.464524227311	-0.084072	0.58982	0.92508	FALSE
ENSMUSG00000014498	5489.72196058658	5413.01972774355	0.018872	0.89878	0.98653	FALSE
ENSMUSG00000014503	300.511627270337	335.665603372022	-0.12753	0.59189	0.92508	FALSE
ENSMUSG00000014504	1690.55985425431	1813.4743110287	-0.095074	0.50244	0.90284	FALSE
ENSMUSG00000014529	0	0.290367313629773	-0.022371	0.7948	NA	FALSE
ENSMUSG00000014542	0	0	NA	NA	NA	NA
ENSMUSG00000014543	6.87555660653409	8.21434689871123	-0.047593	0.83586	NA	FALSE
ENSMUSG00000014547	2469.83087596978	3088.06025136205	-0.30891	0.010324	0.25902	FALSE
ENSMUSG00000014550	1492.13608565963	1459.7975308103	0.029318	0.8275	0.97291	FALSE
ENSMUSG00000014551	898.352385590255	867.748224112793	0.042094	0.84157	0.97791	FALSE
ENSMUSG00000014554	433.711095176845	364.028949757816	0.23001	0.17149	0.78467	FALSE
ENSMUSG00000014592	264.913481248637	258.058447247032	0.033186	0.8779	0.983	FALSE
ENSMUSG00000014599	3354.37763417699	1905.21819622199	0.72639	0.00010561	0.012775	FALSE
ENSMUSG00000014601	2610.96595491964	2898.20817016364	-0.14108	0.32429	0.86074	FALSE
ENSMUSG00000014602	59.4564599124929	45.4714347356773	0.1622	0.58357	0.92409	FALSE
ENSMUSG00000014603	0	0	NA	NA	NA	NA
ENSMUSG00000014606	3814.42454809312	3828.97353747836	-0.0050452	0.96981	0.99683	FALSE
ENSMUSG00000014609	3.16666815811695	3.5914766435254	-0.030103	0.89886	NA	FALSE
ENSMUSG00000014633	161.829007158886	147.632627877269	0.094448	0.71929	0.9523	FALSE
ENSMUSG00000014668	1594.04497786867	1659.64655346001	-0.053167	0.73565	0.95571	FALSE
ENSMUSG00000014686	59.6109981230677	65.326862870661	-0.06682	0.82338	0.97241	FALSE
ENSMUSG00000014704	2.26950454051128	4.16055206474913	-0.070234	0.66581	NA	FALSE
ENSMUSG00000014725	0.644449555395161	0	0.038451	0.65486	NA	FALSE
ENSMUSG00000014747	7.05847041794951	1.38112496829217	0.44345	0.071017	NA	FALSE
ENSMUSG00000014748	3360.31120913051	3168.93345234635	0.079829	0.56353	0.92171	FALSE
ENSMUSG00000014763	922.315956970206	979.665801313805	-0.078839	0.66039	0.94329	FALSE
ENSMUSG00000014767	858.648733932341	842.361787966132	0.026336	0.83442	0.97482	FALSE
ENSMUSG00000014769	4490.16942800937	4814.63602468904	-0.096985	0.37986	0.87857	FALSE
ENSMUSG00000014771	0	0	NA	NA	NA	NA
ENSMUSG00000014773	6.21427392106186	6.57752058571565	-0.021028	0.93608	NA	FALSE
ENSMUSG00000014776	21.566633339449	7.74619910525662	0.44838	0.10783	NA	FALSE
ENSMUSG00000014778	590.143879727337	553.583098617824	0.077319	0.72082	0.95285	FALSE
ENSMUSG00000014782	6.65556109393149	4.65753622411219	0.13144	0.61604	NA	FALSE
ENSMUSG00000014786	93.5985454796821	66.2484296667035	0.2527	0.39849	0.88182	FALSE
ENSMUSG00000014791	187.493303504678	147.989879453924	0.26541	0.28218	0.8455	FALSE
ENSMUSG00000014813	3.55013185391708	7.60477590554323	-0.30809	0.25331	NA	FALSE
ENSMUSG00000014837	95.0752349610513	65.4333077580879	0.42138	0.089696	0.66436	FALSE
ENSMUSG00000014846	29.7093995703448	38.0376733710396	-0.19961	0.50229	NA	FALSE
ENSMUSG00000014850	119.985725307757	92.9728123254974	0.26553	0.32216	0.85969	FALSE
ENSMUSG00000014852	17.2066294240366	9.42352099019647	0.2203	0.40161	NA	FALSE
ENSMUSG00000014856	1389.08439415674	1344.13357087773	0.042899	0.79872	0.96917	FALSE
ENSMUSG00000014859	2506.73986142501	2727.72272889995	-0.11619	0.34881	0.86791	FALSE
ENSMUSG00000014867	21228.6441689104	23237.8556226917	-0.12562	0.26629	0.83592	FALSE
ENSMUSG00000014873	1006.71719125917	886.054038241557	0.17281	0.21919	0.81726	FALSE
ENSMUSG00000014905	1886.05727111798	1971.26312969984	-0.057223	0.75411	0.96042	FALSE
ENSMUSG00000014907	995.873090136694	1008.37926853356	-0.017096	0.88772	0.9848	FALSE
ENSMUSG00000014932	90.1581908499745	66.3340031227065	0.17106	0.55831	0.91976	FALSE
ENSMUSG00000014956	12270.1114511014	13935.6362682805	-0.16862	0.30315	0.85405	FALSE
ENSMUSG00000014959	4052.49942200551	4275.4344612778	-0.074222	0.533	0.91342	FALSE
ENSMUSG00000014980	528.041986096057	410.428273902352	0.29011	0.22579	0.82098	FALSE
ENSMUSG00000015001	0.32222477769758	0	0.018177	0.83263	NA	FALSE
ENSMUSG00000015002	5675.26593354539	6173.97397512869	-0.10941	0.54091	0.91517	FALSE
ENSMUSG00000015013	2032.13278390039	2242.11660235839	-0.13426	0.30908	0.85657	FALSE
ENSMUSG00000015016	323.711850044415	239.512859559997	0.3457	0.14949	0.75985	FALSE
ENSMUSG00000015023	1463.55286611255	1446.29556659576	0.015644	0.91206	0.98826	FALSE
ENSMUSG00000015027	2766.64735760964	2932.33122434875	-0.07061	0.74621	0.9578	FALSE
ENSMUSG00000015053	84.8389157929298	40.634113683016	0.43045	0.14359	0.75412	FALSE
ENSMUSG00000015083	47.1157759358739	41.9393221351539	0.1004	0.73013	0.95461	FALSE
ENSMUSG00000015085	7.12798113343658	5.48093332803535	0.059963	0.78644	NA	FALSE
ENSMUSG00000015087	2704.95932147346	2848.24249304399	-0.068906	0.6648	0.94356	FALSE
ENSMUSG00000015090	0	0	NA	NA	NA	NA
ENSMUSG00000015092	8180.13359472171	8812.79193413891	-0.10212	0.42762	0.88913	FALSE
ENSMUSG00000015093	10.619920870354	4.90909927698275	0.20457	0.38462	NA	FALSE
ENSMUSG00000015094	210.479045216889	141.192212227174	0.3181	0.28496	0.84757	FALSE
ENSMUSG00000015095	1629.99890226005	1592.94965607168	0.03105	0.8364	0.97557	FALSE
ENSMUSG00000015112	516.089906652302	513.249499421369	0.0062827	0.97588	0.99695	FALSE
ENSMUSG00000015120	6545.09080565618	7103.11449394711	-0.11166	0.40302	0.88211	FALSE
ENSMUSG00000015126	446.639963950729	414.607823338364	0.10019	0.52058	0.90779	FALSE
ENSMUSG00000015127	318.741490375501	363.905015367156	-0.17102	0.34993	0.8682	FALSE
ENSMUSG00000015133	833.418999946008	783.731435038496	0.083495	0.57417	0.92396	FALSE
ENSMUSG00000015134	55.6894516904766	40.5679843952737	0.080152	0.72559	0.95334	FALSE
ENSMUSG00000015143	9098.76112100822	10494.5621526595	-0.1713	0.44457	0.8919	FALSE
ENSMUSG00000015149	9533.3278687209	10536.2697736513	-0.13469	0.36461	0.87187	FALSE
ENSMUSG00000015165	6997.1188637215	7055.20856780623	-0.01137	0.9316	0.99059	FALSE
ENSMUSG00000015176	2882.35959092343	2650.67537133205	0.10882	0.53844	0.9146	FALSE
ENSMUSG00000015189	1412.71025591717	1471.35275578002	-0.054699	0.70957	0.95125	FALSE
ENSMUSG00000015202	432.836410466117	568.628971276516	-0.32192	0.16205	0.77696	FALSE
ENSMUSG00000015214	925.074504249614	914.614965054881	0.016076	0.9083	0.98826	FALSE
ENSMUSG00000015217	76.0681846995977	50.4239198913546	0.31112	0.29787	0.85307	FALSE
ENSMUSG00000015222	0.627761192972104	0.290367313629773	0.021694	0.81689	NA	FALSE
ENSMUSG00000015224	1.66684827500077	0	0.069214	0.44628	NA	FALSE
ENSMUSG00000015242	0	0	NA	NA	NA	NA
ENSMUSG00000015243	13955.4791354026	21153.7711131615	-0.50004	0.025054	0.42005	FALSE
ENSMUSG00000015247	2616.39217751084	3009.44622460616	-0.19227	0.12631	0.7339	FALSE
ENSMUSG00000015289	447.667784655712	430.261450249729	0.048602	0.81606	0.97241	FALSE
ENSMUSG00000015290	3081.50417609017	3498.39925825072	-0.17042	0.25705	0.83272	FALSE
ENSMUSG00000015291	3824.66417834024	4051.38258559901	-0.078467	0.57187	0.92396	FALSE
ENSMUSG00000015305	10282.571637732	13081.8247281184	-0.24978	0.35329	0.86878	FALSE
ENSMUSG00000015312	9771.9315057836	14366.0471596006	-0.41267	0.11499	0.71319	FALSE
ENSMUSG00000015314	748.489266032683	645.141942300031	0.19621	0.2232	0.82012	FALSE
ENSMUSG00000015316	155.37552941087	536.146583256149	-1.0373	0.00043509	0.034698	TRUE
ENSMUSG00000015335	1004.24297897793	843.371999885546	0.22529	0.21503	0.81624	FALSE
ENSMUSG00000015337	52.9089910523643	58.8499575693543	-0.11281	0.66592	0.94392	FALSE
ENSMUSG00000015340	214290.268929895	239926.877644432	-0.15245	0.30125	0.85402	FALSE
ENSMUSG00000015341	3723.3869104289	4061.63918530654	-0.12086	0.28216	0.8455	FALSE
ENSMUSG00000015342	23.9788642872755	13.3225421072243	0.33661	0.25293	NA	FALSE
ENSMUSG00000015354	13.766709097291	20.1660442758543	-0.085116	0.69356	NA	FALSE
ENSMUSG00000015355	4619.8436115536	3613.59031260712	0.31575	0.090421	0.66436	FALSE
ENSMUSG00000015357	1098.17818705916	1088.20291966852	0.012305	0.92246	0.98986	FALSE
ENSMUSG00000015363	1965.67913289368	2142.08344393491	-0.11743	0.37888	0.87857	FALSE
ENSMUSG00000015365	0	0	NA	NA	NA	NA
ENSMUSG00000015377	204.762099354551	202.879317225961	0.0091805	0.97159	0.99683	FALSE
ENSMUSG00000015396	4600.7897957759	9395.38078066067	-0.80926	0.00098305	0.059194	FALSE
ENSMUSG00000015401	0	0	NA	NA	NA	NA
ENSMUSG00000015405	0	0	NA	NA	NA	NA
ENSMUSG00000015437	91.1285179379667	352.475647501194	-0.18021	0.3211	0.85858	FALSE
ENSMUSG00000015441	1.28889911079032	0.414613353470537	0.034534	0.69977	NA	FALSE
ENSMUSG00000015443	0	0	NA	NA	NA	NA
ENSMUSG00000015451	50.1991470495296	48.1146435487184	0.040455	0.88943	0.98505	FALSE
ENSMUSG00000015452	20.7760621385176	35.0924373441538	-0.4421	0.1347	NA	FALSE
ENSMUSG00000015461	7006.85340589433	7170.49995362542	-0.03131	0.82225	0.97241	FALSE
ENSMUSG00000015467	37.2211339348896	55.142823118835	-0.38121	0.17445	0.78624	FALSE
ENSMUSG00000015468	22.8558219855473	19.8687793463837	0.092002	0.75741	NA	FALSE
ENSMUSG00000015474	1039.75075307887	1038.65316922035	0.0021383	0.98931	0.99822	FALSE
ENSMUSG00000015476	42.6736263560107	47.2102553009067	-0.090076	0.75703	0.96088	FALSE
ENSMUSG00000015478	1799.47730169713	1893.0523548373	-0.067643	0.65034	0.94087	FALSE
ENSMUSG00000015484	0	0	NA	NA	NA	NA
ENSMUSG00000015488	799.789666590078	637.171818900605	0.30027	0.063426	0.60382	FALSE
ENSMUSG00000015501	1303.88806192801	1936.78110761676	-0.37688	0.18376	0.79446	FALSE
ENSMUSG00000015519	0	0	NA	NA	NA	NA
ENSMUSG00000015522	3030.46253260152	3414.57995926089	-0.16109	0.26682	0.83592	FALSE
ENSMUSG00000015533	65.8341952555306	17.9165759965016	0.62228	NA	NA	FALSE
ENSMUSG00000015536	1769.59368928027	1969.51934742127	-0.14368	0.34742	0.86734	FALSE
ENSMUSG00000015542	668.765501762136	531.923651412338	0.28244	0.18274	0.79425	FALSE
ENSMUSG00000015568	11700.121505666	12707.1529569444	-0.070706	0.81001	0.97113	FALSE
ENSMUSG00000015575	13809.9030878129	14967.5880533911	-0.11035	0.3943	0.88165	FALSE
ENSMUSG00000015579	0.305536415274524	0	0.018177	0.83263	NA	FALSE
ENSMUSG00000015597	1266.82968439643	1239.95786965862	0.028887	0.82135	0.97241	FALSE
ENSMUSG00000015599	0	0.290367313629773	-0.022371	0.7948	NA	FALSE
ENSMUSG00000015605	3239.71918140186	3672.93772025296	-0.16992	0.23684	0.82348	FALSE
ENSMUSG00000015619	12.1391863816881	20.0617333315359	-0.23707	0.40032	NA	FALSE
ENSMUSG00000015627	17.5833413423928	9.15616043945724	0.19703	0.42338	NA	FALSE
ENSMUSG00000015647	96.5506013307224	117.050114009977	-0.094097	0.73929	0.95571	FALSE
ENSMUSG00000015652	182.514803283591	119.240841544689	0.23055	0.42724	0.8891	FALSE
ENSMUSG00000015653	278.665028683814	186.396862803494	0.21846	0.45203	0.89473	FALSE
ENSMUSG00000015656	59384.7561764413	61038.4674127763	-0.031674	0.89495	0.98546	FALSE
ENSMUSG00000015659	701.494697042758	671.64422504112	0.055235	0.75541	0.96042	FALSE
ENSMUSG00000015665	0.305536415274524	0.290367313629773	-0.0020969	0.98055	NA	FALSE
ENSMUSG00000015668	896.378783856938	910.281396877218	-0.020697	0.89515	0.98546	FALSE
ENSMUSG00000015671	6484.08811515397	7615.83647459023	-0.21666	0.1447	0.75449	FALSE
ENSMUSG00000015672	875.754081801828	918.40251911716	-0.065277	0.63443	0.93635	FALSE
ENSMUSG00000015697	1726.03716547966	1649.91398915261	0.060249	0.68526	0.94705	FALSE
ENSMUSG00000015702	97.3361781688701	88.6797376372418	0.11523	0.60009	0.92789	FALSE
ENSMUSG00000015709	18.4471282351523	24.1011096354543	-0.099406	0.70674	NA	FALSE
ENSMUSG00000015711	778.329361389403	688.650187461849	0.162	0.31134	0.8571	FALSE
ENSMUSG00000015714	9522.06603511749	10110.6834550609	-0.083528	0.44482	0.8919	FALSE
ENSMUSG00000015721	0	0	NA	NA	NA	NA
ENSMUSG00000015733	14394.3265433403	16201.6160338693	-0.16017	0.26384	0.83529	FALSE
ENSMUSG00000015745	5007.75212870366	4972.9420596668	0.0089166	0.96233	0.99662	FALSE
ENSMUSG00000015747	604.150260598947	484.159365989509	0.25541	0.28561	0.84783	FALSE
ENSMUSG00000015748	1479.54437774665	1413.94192632248	0.059996	0.71762	0.95227	FALSE
ENSMUSG00000015749	3551.4158548174	3171.78211234985	0.14418	0.44993	0.89393	FALSE
ENSMUSG00000015750	3964.10153855803	4434.26515080866	-0.15515	0.18369	0.79446	FALSE
ENSMUSG00000015755	6562.1100584708	8795.01886943003	-0.37348	0.051346	0.57037	FALSE
ENSMUSG00000015757	1271.90149727072	1287.66323089366	-0.015828	0.91822	0.98854	FALSE
ENSMUSG00000015759	1582.91234356691	1461.9964612656	0.097203	0.64691	0.9393	FALSE
ENSMUSG00000015766	969.861373327009	989.174014661232	-0.019761	0.94345	0.99266	FALSE
ENSMUSG00000015776	2074.54059500449	1962.98341057121	0.073571	0.63887	0.93834	FALSE
ENSMUSG00000015787	0	0	NA	NA	NA	NA
ENSMUSG00000015790	390.271968902963	347.182883977094	0.1413	0.52098	0.90779	FALSE
ENSMUSG00000015804	2513.50598256408	2622.16150662032	-0.058371	0.63048	0.93592	FALSE
ENSMUSG00000015806	1162.72525911475	1196.70813068414	-0.039083	0.75315	0.96042	FALSE
ENSMUSG00000015812	15.5250471095154	18.40221259901	-0.11927	0.69034	NA	FALSE
ENSMUSG00000015829	0.947228704874844	0	0.056048	0.51585	NA	FALSE
ENSMUSG00000015837	186087.388168033	143462.452173617	0.25555	0.35984	0.87088	FALSE
ENSMUSG00000015839	15844.1131012908	19803.3091452021	-0.29972	0.047801	0.55674	FALSE
ENSMUSG00000015843	0	0	NA	NA	NA	NA
ENSMUSG00000015846	5992.1753237464	5838.4525664377	0.034484	0.83281	0.97469	FALSE
ENSMUSG00000015850	156.22639858058	147.776496669272	0.063207	0.78405	0.96788	FALSE
ENSMUSG00000015852	1.8499068540702	3.89488282519497	-0.12293	0.52415	NA	FALSE
ENSMUSG00000015854	1006.78386714916	1590.35558804652	-0.50436	0.046942	0.54939	FALSE
ENSMUSG00000015869	1125.3198496386	1054.34128629346	0.081715	0.6815	0.94611	FALSE
ENSMUSG00000015879	6.16696609958753	5.58217260498557	0.042985	0.87383	NA	FALSE
ENSMUSG00000015880	137.841574777697	81.4855698586159	0.32034	0.27933	0.84246	FALSE
ENSMUSG00000015882	1002.60526216067	1025.43921219127	-0.031301	0.81813	0.97241	FALSE
ENSMUSG00000015889	2243.02755196402	1737.5383633233	0.30485	0.17704	0.78653	FALSE
ENSMUSG00000015890	0.933297608246628	1.98072806660941	-0.066922	0.64737	NA	FALSE
ENSMUSG00000015932	4601.62850920943	4947.44549893892	-0.098895	0.47166	0.89831	FALSE
ENSMUSG00000015937	4197.84572356026	4609.35730766186	-0.12928	0.27385	0.84036	FALSE
ENSMUSG00000015942	583.535219035099	501.964551371054	0.20187	0.20171	0.80624	FALSE
ENSMUSG00000015943	342.834909138716	249.078558031012	0.41447	0.019949	0.36961	FALSE
ENSMUSG00000015944	205.702944921912	173.010108904773	0.20541	0.35465	0.86878	FALSE
ENSMUSG00000015947	117.762515215142	281.969045712908	-0.56192	0.059332	0.59488	FALSE
ENSMUSG00000015950	17310.6616413753	17834.8851350917	-0.03822	0.83867	0.97627	FALSE
ENSMUSG00000015957	40.5168010731577	21.1655305484172	0.22884	0.37765	NA	FALSE
ENSMUSG00000015961	2392.26337957835	2433.43986286297	-0.02132	0.91458	0.98826	FALSE
ENSMUSG00000015962	0	0.338072150595928	-0.022371	0.7948	NA	FALSE
ENSMUSG00000015966	2.23337054987032	6.87095887253446	-0.33666	0.17336	NA	FALSE
ENSMUSG00000015968	214.562724905162	283.237723854465	-0.22065	0.45896	0.89532	FALSE
ENSMUSG00000015970	4.53349454943288	1.38112496829217	0.25782	0.24358	NA	FALSE
ENSMUSG00000015971	919.530653417333	837.710394382577	0.12396	0.43051	0.89044	FALSE
ENSMUSG00000015980	37.4488878372925	54.4088751030838	-0.27152	0.36446	0.87187	FALSE
ENSMUSG00000015981	1.34462349730318	1.99652556447808	-0.024623	0.84287	NA	FALSE
ENSMUSG00000015994	1881.88431198715	1622.37848772922	0.20583	0.071843	0.6274	FALSE
ENSMUSG00000016018	2341.1505306136	2461.7996709701	-0.068444	0.62086	0.93354	FALSE
ENSMUSG00000016024	48.94528945118	61.3256668349606	-0.21749	0.44379	0.8917	FALSE
ENSMUSG00000016028	27.9249298154905	30.6553125032774	-0.055007	0.85064	NA	FALSE
ENSMUSG00000016087	629.247066675657	535.493320288538	0.2126	0.21829	0.81648	FALSE
ENSMUSG00000016128	64.2583233101693	37.6089545250645	0.30997	0.29195	0.85133	FALSE
ENSMUSG00000016150	0	0	NA	NA	NA	NA
ENSMUSG00000016179	0	0	NA	NA	NA	NA
ENSMUSG00000016181	879.826047368503	821.45294894709	0.084845	0.67875	0.94598	FALSE
ENSMUSG00000016194	51.7593372448243	28.9621924262898	0.33811	0.25024	NA	FALSE
ENSMUSG00000016200	0.32222477769758	1.45183656814886	-0.044355	0.62611	NA	FALSE
ENSMUSG00000016206	2518.44605931439	3478.45840364931	-0.36829	0.13032	0.73635	FALSE
ENSMUSG00000016239	1822.092414984	1743.10756516989	0.060421	0.67433	0.94501	FALSE
ENSMUSG00000016252	6085.0929641261	6833.47157920712	-0.15525	0.31512	0.85766	FALSE
ENSMUSG00000016253	878.087720532669	908.05782289079	-0.044052	0.77849	0.96653	FALSE
ENSMUSG00000016255	25.7731915224868	19.2026029400426	0.24792	0.40109	NA	FALSE
ENSMUSG00000016256	143083.346819248	165399.773499717	-0.19165	0.24714	0.82769	FALSE
ENSMUSG00000016257	3030.39629932064	3197.20036864655	-0.074023	0.53772	0.9146	FALSE
ENSMUSG00000016262	10.1638996579639	5.17476851653691	0.18937	0.43199	NA	FALSE
ENSMUSG00000016283	2884.61084699936	3164.07752445154	-0.10528	0.66595	0.94392	FALSE
ENSMUSG00000016308	3108.5867542342	3235.04622970834	-0.054171	0.68643	0.94715	FALSE
ENSMUSG00000016319	14496.5828382603	16865.3161583255	-0.20867	0.090349	0.66436	FALSE
ENSMUSG00000016327	0	0	NA	NA	NA	NA
ENSMUSG00000016344	893.87658995305	908.693525468808	-0.021801	0.90415	0.98728	FALSE
ENSMUSG00000016346	0.305536415274524	0	0.018177	0.83263	NA	FALSE
ENSMUSG00000016349	64.5050952990498	58.3663253155703	0.051601	0.85833	0.98017	FALSE
ENSMUSG00000016356	57.3204420685541	37.9065304095371	0.34714	0.23917	0.82537	FALSE
ENSMUSG00000016382	1248.06961639283	1119.40796138411	0.10512	0.7084	0.95113	FALSE
ENSMUSG00000016386	0	0.338072150595928	-0.022371	0.7948	NA	FALSE
ENSMUSG00000016409	932.088503216506	883.887301406795	0.071518	0.62748	0.93558	FALSE
ENSMUSG00000016427	2397.52377256709	2757.82168487072	-0.18486	0.26362	0.83508	FALSE
ENSMUSG00000016458	261.773523822913	198.266499635568	0.17151	0.56289	0.92171	FALSE
ENSMUSG00000016477	1287.54576498465	1436.49795388595	-0.14454	0.37987	0.87857	FALSE
ENSMUSG00000016481	3382.16455086492	3426.55128563781	-0.017654	0.89178	0.98533	FALSE
ENSMUSG00000016487	3503.25912139325	2972.2579315473	0.20948	0.27373	0.84033	FALSE
ENSMUSG00000016493	20.0034754476736	6.30019214012567	0.70873	0.01718	NA	FALSE
ENSMUSG00000016494	93.7169631412063	69.6745407059026	0.17625	0.55052	0.91716	FALSE
ENSMUSG00000016495	2662.41078715842	2387.13694690719	0.14375	0.39206	0.88111	FALSE
ENSMUSG00000016496	27583.7729246843	49820.8574975838	-0.70497	0.001869	0.092246	FALSE
ENSMUSG00000016498	29.6421327130684	31.08390036651	-0.038899	0.89523	NA	FALSE
ENSMUSG00000016503	242.793473990866	191.603895826932	0.29593	0.13692	0.74704	FALSE
ENSMUSG00000016510	293.789489512997	258.815634458346	0.1502	0.50501	0.90409	FALSE
ENSMUSG00000016520	316.759228002057	256.344637793418	0.26729	0.17029	0.78467	FALSE
ENSMUSG00000016524	4.69710750028441	15.9732725286475	-0.31891	0.17741	NA	FALSE
ENSMUSG00000016526	37.6754044938412	23.9724143487786	0.25384	0.38647	NA	FALSE
ENSMUSG00000016528	41845.4801913439	46538.8887860549	-0.1357	0.47754	0.89831	FALSE
ENSMUSG00000016529	50.2950588401427	105.46180807333	-0.55166	0.06517	0.60868	FALSE
ENSMUSG00000016534	29025.0907121118	32137.5170754581	-0.13842	0.32227	0.85969	FALSE
ENSMUSG00000016541	1595.00238055324	1439.3184737908	0.13882	0.33241	0.86171	FALSE
ENSMUSG00000016552	185.857054485917	68.6897839183855	1.0716	3.405e-05	0.0053255	TRUE
ENSMUSG00000016554	2938.12607440532	3091.96359770466	-0.069117	0.61981	0.93354	FALSE
ENSMUSG00000016559	20881.9528146343	27223.9703042442	-0.3031	0.21211	0.81431	FALSE
ENSMUSG00000016619	2523.1242986313	2694.41606684197	-0.091565	0.39987	0.88184	FALSE
ENSMUSG00000016624	21.9920350927878	15.7844568353281	0.21051	0.48016	NA	FALSE
ENSMUSG00000016626	0	0	NA	NA	NA	NA
ENSMUSG00000016637	258.984390809709	231.554655249555	0.14174	0.4805	0.89831	FALSE
ENSMUSG00000016664	4290.79618342278	4485.10476319286	-0.059643	0.68389	0.94611	FALSE
ENSMUSG00000016756	26.6115839524768	13.9207655435376	0.45892	0.1253	NA	FALSE
ENSMUSG00000016757	721.380623434831	641.23149371546	0.14231	0.51459	0.90586	FALSE
ENSMUSG00000016758	1.57774716364179	2.82575227141915	-0.056806	0.71385	NA	FALSE
ENSMUSG00000016763	2.19999382502421	0	0.087314	0.38948	NA	FALSE
ENSMUSG00000016831	3696.74340410849	4437.53407486785	-0.24142	0.14357	0.75412	FALSE
ENSMUSG00000016833	522.951136558244	532.372751456654	-0.023364	0.8815	0.98359	FALSE
ENSMUSG00000016918	99.8367796285638	83.2076579784334	0.038235	0.85669	0.98017	FALSE
ENSMUSG00000016921	6906.62037575314	6928.46075976702	-0.0043103	0.97162	0.99683	FALSE
ENSMUSG00000016933	385.789204296406	283.551275820708	0.37793	0.074116	0.63229	FALSE
ENSMUSG00000016940	960.671642033185	924.860502792817	0.050142	0.77602	0.96595	FALSE
ENSMUSG00000016942	0	0.338072150595928	-0.022371	0.7948	NA	FALSE
ENSMUSG00000016946	1710.32390037698	1854.9962597922	-0.11156	0.36209	0.87182	FALSE
ENSMUSG00000016982	0	0	NA	NA	NA	NA
ENSMUSG00000016984	278.864664582908	242.964735991916	0.16542	0.44211	0.89136	FALSE
ENSMUSG00000016995	10.9774766958003	4.57516541821967	0.16677	0.42087	NA	FALSE
ENSMUSG00000016998	0	0	NA	NA	NA	NA
ENSMUSG00000017000	0	0	NA	NA	NA	NA
ENSMUSG00000017002	9567.54226214888	8238.35963518614	0.078218	0.78585	0.96788	FALSE
ENSMUSG00000017003	0	0	NA	NA	NA	NA
ENSMUSG00000017004	0	0	NA	NA	NA	NA
ENSMUSG00000017007	0.32222477769758	5.03165400563845	-0.17928	0.2312	NA	FALSE
ENSMUSG00000017009	9297.67488079744	16893.9713952897	-0.51607	0.078517	0.64337	FALSE
ENSMUSG00000017049	0	0	NA	NA	NA	NA
ENSMUSG00000017057	1423.8500242396	1610.84986303819	-0.16138	0.35717	0.86878	FALSE
ENSMUSG00000017064	0	0	NA	NA	NA	NA
ENSMUSG00000017119	3188.01951743327	3040.51199410273	0.06289	0.70221	0.94976	FALSE
ENSMUSG00000017132	1983.48071233401	2227.39151838124	-0.15751	0.25121	0.82954	FALSE
ENSMUSG00000017144	1257.06239833573	1853.43860964824	-0.39034	0.1558	0.76869	FALSE
ENSMUSG00000017146	129.612340136394	77.6078641932936	0.31066	0.2938	0.85238	FALSE
ENSMUSG00000017165	0	0	NA	NA	NA	NA
ENSMUSG00000017167	54.3088255285962	30.2543620103879	0.43204	0.14869	0.75887	FALSE
ENSMUSG00000017176	550.24562701959	513.277089884733	0.086437	0.65853	0.94295	FALSE
ENSMUSG00000017188	2256.71684548175	2300.63676366663	-0.024696	0.89329	0.98533	FALSE
ENSMUSG00000017195	1.52768207637262	0	0.06536	0.45981	NA	FALSE
ENSMUSG00000017204	0.32222477769758	0	0.018177	0.83263	NA	FALSE
ENSMUSG00000017210	1885.66103960224	2010.15569233225	-0.088104	0.46101	0.89553	FALSE
ENSMUSG00000017211	0	0	NA	NA	NA	NA
ENSMUSG00000017221	5290.09271759583	5763.81226719287	-0.11802	0.34161	0.86659	FALSE
ENSMUSG00000017264	3199.97231403492	3532.0796326271	-0.13471	0.31222	0.8573	FALSE
ENSMUSG00000017286	938.08703202752	846.01174477717	0.13345	0.458	0.89531	FALSE
ENSMUSG00000017288	1242.7020927267	1120.69896360768	0.13587	0.42919	0.88951	FALSE
ENSMUSG00000017291	7020.62673526572	8095.03589668878	-0.19743	0.086608	0.65889	FALSE
ENSMUSG00000017299	999.152602522935	1090.99025646233	-0.11569	0.47955	0.89831	FALSE
ENSMUSG00000017300	0.32222477769758	0	0.018177	0.83263	NA	FALSE
ENSMUSG00000017307	437.518922014167	435.092627273475	0.0081073	0.96102	0.99662	FALSE
ENSMUSG00000017309	31.5343462646075	32.980877965223	-0.035391	0.90485	NA	FALSE
ENSMUSG00000017310	0	0	NA	NA	NA	NA
ENSMUSG00000017311	0	0	NA	NA	NA	NA
ENSMUSG00000017314	56.1420574618336	56.3002864526217	-0.0018795	0.9944	0.99869	FALSE
ENSMUSG00000017316	0	0	NA	NA	NA	NA
ENSMUSG00000017344	0.336155874325796	0	0.018177	0.83263	NA	FALSE
ENSMUSG00000017376	1016.62758735362	928.33005494784	0.12047	0.43857	0.89076	FALSE
ENSMUSG00000017386	134.914558191086	117.747753040954	0.10909	0.71318	0.95131	FALSE
ENSMUSG00000017390	178.332547165976	111.119637311522	0.35829	0.23066	0.82226	FALSE
ENSMUSG00000017400	4419.54965772242	3480.55749737655	0.23118	0.41118	0.88801	FALSE
ENSMUSG00000017404	10755.9131551665	11375.8098159413	-0.07708	0.53696	0.9146	FALSE
ENSMUSG00000017405	167.595018257358	128.728355796982	0.31031	0.17201	0.78467	FALSE
ENSMUSG00000017412	6.05290482842097	5.57634300196766	0.026173	0.91838	NA	FALSE
ENSMUSG00000017417	609.161334601987	314.427099074614	0.50399	0.091697	0.66887	FALSE
ENSMUSG00000017418	1684.38713622841	1938.15901708211	-0.183	0.297	0.85307	FALSE
ENSMUSG00000017421	4807.49364131509	5051.27808709727	-0.068337	0.56985	0.92396	FALSE
ENSMUSG00000017428	4606.03733599251	4986.82955697176	-0.10974	0.36538	0.87187	FALSE
ENSMUSG00000017446	111.567686922298	109.28767338657	0.010014	0.97236	0.99683	FALSE
ENSMUSG00000017453	0	0	NA	NA	NA	NA
ENSMUSG00000017466	11111.7362675423	10997.7635871938	0.012906	0.94994	0.99401	FALSE
ENSMUSG00000017478	5271.69547774251	5537.2745302163	-0.067388	0.59387	0.92598	FALSE
ENSMUSG00000017485	2316.36181430593	2428.59133217799	-0.063565	0.67038	0.9444	FALSE
ENSMUSG00000017491	20.816762950202	11.2405747636647	0.13116	0.54151	NA	FALSE
ENSMUSG00000017493	620.628279710092	435.52908764559	0.27684	0.35334	0.86878	FALSE
ENSMUSG00000017499	109.403458447985	70.8861617780356	0.21909	0.44408	0.89188	FALSE
ENSMUSG00000017548	3104.95773386676	3188.27292778934	-0.036263	0.77962	0.96705	FALSE
ENSMUSG00000017550	169.799144600464	131.719473672728	0.28077	0.26622	0.83592	FALSE
ENSMUSG00000017561	3541.87153710123	3798.39038295822	-0.090648	0.6116	0.9308	FALSE
ENSMUSG00000017588	0	0	NA	NA	NA	NA
ENSMUSG00000017607	28.3533783699321	12.4861061352613	0.42757	0.13903	NA	FALSE
ENSMUSG00000017615	2704.60146918977	2887.72140970743	-0.089062	0.52688	0.91112	FALSE
ENSMUSG00000017631	20425.3217116913	21863.5783866925	-0.087084	0.64531	0.93847	FALSE
ENSMUSG00000017639	33.9261047690477	23.0830672351938	0.19085	0.50135	NA	FALSE
ENSMUSG00000017652	8217.30263434802	15948.3212631222	-0.69466	0.0092378	0.24629	FALSE
ENSMUSG00000017664	1210.57534996127	863.379804440512	0.44975	0.004639	0.16677	FALSE
ENSMUSG00000017667	75.4036313407464	30.227660281767	0.61038	0.041138	0.51931	FALSE
ENSMUSG00000017670	1748.45125246694	1536.13140910745	0.17082	0.31666	0.85766	FALSE
ENSMUSG00000017677	12445.4486100287	14642.7943576197	-0.1945	0.38788	0.87981	FALSE
ENSMUSG00000017679	1357.09502139543	1397.79290927808	-0.039161	0.81236	0.97121	FALSE
ENSMUSG00000017686	2313.93805440979	2205.05603526628	0.066865	0.56917	0.92396	FALSE
ENSMUSG00000017688	0	0.338072150595928	-0.022371	0.7948	NA	FALSE
ENSMUSG00000017692	49.1338625618391	21.5080526400271	0.61486	0.039736	NA	FALSE
ENSMUSG00000017697	62.8548697234402	70.955672993969	-0.12462	0.64569	0.9386	FALSE
ENSMUSG00000017707	13892.9884483782	14485.8699475238	-0.050144	0.82264	0.97241	FALSE
ENSMUSG00000017713	446.882024350912	441.883352059942	0.012913	0.94535	0.99292	FALSE
ENSMUSG00000017715	6796.77893657653	8809.37504298076	-0.33966	0.049692	0.56265	FALSE
ENSMUSG00000017716	173.016036055094	119.571572753342	0.25752	0.38954	0.88073	FALSE
ENSMUSG00000017718	19.1341740233244	12.7434987911498	0.26019	0.38259	NA	FALSE
ENSMUSG00000017720	7.35297777004467	3.17103368703696	0.25962	0.29968	NA	FALSE
ENSMUSG00000017721	2704.31366823576	2703.19495028587	0.00087763	0.99488	0.99869	FALSE
ENSMUSG00000017723	0	0	NA	NA	NA	NA
ENSMUSG00000017724	46.6727381095659	32.0827633407108	0.17656	0.53155	NA	FALSE
ENSMUSG00000017733	0	0	NA	NA	NA	NA
ENSMUSG00000017734	19.5177824867785	15.9722052100037	0.13089	0.66138	NA	FALSE
ENSMUSG00000017737	1725.60926862754	1916.25231152116	-0.091565	0.75438	0.96042	FALSE
ENSMUSG00000017740	19.070177839427	20.5892458621716	-0.058276	0.84522	NA	FALSE
ENSMUSG00000017747	948.175537798477	866.785353614931	0.1178	0.49191	0.90141	FALSE
ENSMUSG00000017754	8062.99903238462	10837.9932855819	-0.23945	0.42029	0.88801	FALSE
ENSMUSG00000017756	986.209262280805	1075.86094290239	-0.11672	0.42893	0.88951	FALSE
ENSMUSG00000017760	71045.8354898694	69561.7840427455	0.028665	0.83889	0.97627	FALSE
ENSMUSG00000017764	356.67862477002	359.639891780962	-0.010309	0.96509	0.99662	FALSE
ENSMUSG00000017765	5378.04777371297	7450.58468328897	-0.44963	0.00024017	0.023949	FALSE
ENSMUSG00000017767	4.34150599774072	0.995347980730083	0.20721	0.27058	NA	FALSE
ENSMUSG00000017774	12444.5337908786	12546.6233698417	-0.011146	0.93162	0.99059	FALSE
ENSMUSG00000017776	7984.09357670772	9495.95792064729	-0.23227	0.13177	0.7376	FALSE
ENSMUSG00000017778	5597.61649582137	6155.06801903528	-0.12871	0.36362	0.87187	FALSE
ENSMUSG00000017781	17461.4915464204	17934.2612218538	-0.037323	0.71918	0.9523	FALSE
ENSMUSG00000017801	1906.12278012051	1912.06570847642	-0.0047258	0.96924	0.99683	FALSE
ENSMUSG00000017802	3045.13141980116	3038.21950197174	0.0031911	0.98402	0.99761	FALSE
ENSMUSG00000017817	0.305536415274524	1.69036075297964	-0.050875	0.587	NA	FALSE
ENSMUSG00000017830	464.473716595311	1101.98030770492	-0.85588	0.002027	0.097643	FALSE
ENSMUSG00000017831	4457.5451095196	5023.17964214395	-0.14762	0.48089	0.89831	FALSE
ENSMUSG00000017832	17.3391886128748	12.9312471658254	0.17047	0.5607	NA	FALSE
ENSMUSG00000017837	4467.18771966951	3894.38962464049	0.18448	0.22126	0.81751	FALSE
ENSMUSG00000017843	3405.99326705723	3537.31158503072	-0.052312	0.64853	0.94055	FALSE
ENSMUSG00000017858	1045.6692689604	842.284802742976	0.2956	0.028259	0.44826	FALSE
ENSMUSG00000017861	147.58958172556	105.042614490282	0.28212	0.34004	0.86659	FALSE
ENSMUSG00000017868	0	0	NA	NA	NA	NA
ENSMUSG00000017897	0.627761192972104	0.70498066710031	-0.0062102	0.95953	NA	FALSE
ENSMUSG00000017922	0	0	NA	NA	NA	NA
ENSMUSG00000017929	18027.8135607013	21630.8083788307	-0.2493	0.059504	0.59488	FALSE
ENSMUSG00000017943	3.27245763189899	1.62378744495578	0.13911	0.51	NA	FALSE
ENSMUSG00000017950	0.947228704874844	4.9190671718335	-0.3127	0.14482	NA	FALSE
ENSMUSG00000017969	2159.57840038283	1274.20469595452	0.24473	0.38246	0.87857	FALSE
ENSMUSG00000017978	19.4803321456612	17.4961330400132	0.041143	0.87919	NA	FALSE
ENSMUSG00000017999	2196.76430982375	2391.72048341721	-0.11722	0.33332	0.86171	FALSE
ENSMUSG00000018001	3693.94175403079	3933.62451967374	-0.083416	0.60402	0.9287	FALSE
ENSMUSG00000018008	5770.91556771798	7289.91147061156	-0.29723	0.1242	0.73036	FALSE
ENSMUSG00000018012	35.1528172511892	40.2328515409454	-0.11693	0.68889	NA	FALSE
ENSMUSG00000018040	4580.6929229654	5174.85047442224	-0.16434	0.26453	0.83549	FALSE
ENSMUSG00000018042	9274.04504840642	9978.98388102144	-0.10166	0.37914	0.87857	FALSE
ENSMUSG00000018068	901.31482585168	757.799581318717	0.20238	0.38809	0.87985	FALSE
ENSMUSG00000018076	3924.16635559711	4677.73916356013	-0.22674	0.21554	0.81647	FALSE
ENSMUSG00000018102	1125.00785766156	723.649393899621	0.56465	0.0030723	0.12937	FALSE
ENSMUSG00000018126	0.64169228960032	0.628439464225701	-0.0002345	0.99846	NA	FALSE
ENSMUSG00000018143	4349.77379112308	5635.45992448095	-0.29433	0.22893	0.82226	FALSE
ENSMUSG00000018160	2979.07449718635	3404.26034953415	-0.18166	0.18413	0.79446	FALSE
ENSMUSG00000018166	185.765196108763	217.116658107772	-0.19305	0.35109	0.86878	FALSE
ENSMUSG00000018167	2614.23769368701	3511.89330618371	-0.37203	0.06085	0.59721	FALSE
ENSMUSG00000018168	45.8076348663299	37.6680048363482	0.076314	0.77254	0.96471	FALSE
ENSMUSG00000018169	70.215237243355	62.4737855722589	0.092095	0.75632	0.96057	FALSE
ENSMUSG00000018171	5284.09905547734	5321.10271804563	-0.0095504	0.94242	0.99262	FALSE
ENSMUSG00000018189	918.525804904853	866.157047215985	0.078284	0.59593	0.92677	FALSE
ENSMUSG00000018196	845.605645678046	774.406001747194	0.11637	0.48542	0.89922	FALSE
ENSMUSG00000018199	670.174786298943	511.553573807573	0.34008	0.082937	0.65196	FALSE
ENSMUSG00000018209	4089.66401508855	4318.54729718576	-0.075873	0.47589	0.89831	FALSE
ENSMUSG00000018211	0	0	NA	NA	NA	NA
ENSMUSG00000018217	14297.4006681027	13079.7931640652	0.10283	0.66721	0.94421	FALSE
ENSMUSG00000018238	23.7486426543857	14.5982895067334	0.26247	0.36782	NA	FALSE
ENSMUSG00000018239	420.835435892142	394.261552990396	0.086647	0.57496	0.92396	FALSE
ENSMUSG00000018259	0	0	NA	NA	NA	NA
ENSMUSG00000018263	1.34462349730318	0	0.064198	0.46418	NA	FALSE
ENSMUSG00000018286	20709.0130394376	25468.413895885	-0.2675	0.14261	0.75323	FALSE
ENSMUSG00000018287	1860.55427160228	1772.74225939206	0.065953	0.63201	0.93592	FALSE
ENSMUSG00000018293	45286.7708881684	53218.7575456665	-0.22114	0.09077	0.66574	FALSE
ENSMUSG00000018322	1373.17113803747	1412.49795323889	-0.038018	0.77729	0.96597	FALSE
ENSMUSG00000018326	11718.7768675992	12620.5565968606	-0.10312	0.35233	0.86878	FALSE
ENSMUSG00000018334	1981.52367937202	1716.85008924157	0.1576	0.53544	0.91435	FALSE
ENSMUSG00000018339	777.089120094966	1004.81337106288	-0.3284	0.08189	0.65196	FALSE
ENSMUSG00000018340	2945.38334567999	3662.74710597925	-0.28747	0.087781	0.66111	FALSE
ENSMUSG00000018341	91.6737783490012	81.3748536140766	0.092177	0.75766	0.96088	FALSE
ENSMUSG00000018347	524.71388480804	597.271780051008	-0.16018	0.44193	0.89136	FALSE
ENSMUSG00000018362	2134.78953481889	2153.45978322351	-0.011858	0.94392	0.99266	FALSE
ENSMUSG00000018363	2580.47164842135	2781.20950145529	-0.10405	0.36328	0.87186	FALSE
ENSMUSG00000018372	377.948217363855	385.919578123652	-0.028138	0.88504	0.98424	FALSE
ENSMUSG00000018377	65.2707854447958	65.6756578913914	-0.0021868	0.99353	0.99869	FALSE
ENSMUSG00000018378	24.8527325326682	7.43696332056915	0.38362	0.13082	NA	FALSE
ENSMUSG00000018379	307.031858468046	307.552574136554	-0.0011576	0.99485	0.99869	FALSE
ENSMUSG00000018381	93.8666517566513	77.2779355610838	0.18991	0.49852	0.90211	FALSE
ENSMUSG00000018387	7.80029288208817	0.871101940889318	0.26928	0.15192	NA	FALSE
ENSMUSG00000018395	1715.25426433373	1305.45386815078	0.31382	0.19314	0.80236	FALSE
ENSMUSG00000018398	4717.81468615762	4220.07941129139	0.1478	0.36618	0.872	FALSE
ENSMUSG00000018401	1092.54302498256	835.272964752581	0.31835	0.16433	0.77988	FALSE
ENSMUSG00000018405	595.121353052403	486.60392358548	0.25637	0.17689	0.78653	FALSE
ENSMUSG00000018411	0.949985970669685	3.77646638837211	-0.21294	0.27262	NA	FALSE
ENSMUSG00000018412	3221.43111265725	3466.26681525713	-0.097558	0.53328	0.91342	FALSE
ENSMUSG00000018415	925.772493235121	738.285507200949	0.30521	0.033143	0.48032	FALSE
ENSMUSG00000018417	616.130308142908	520.100425219347	0.17931	0.49718	0.90211	FALSE
ENSMUSG00000018425	1682.27280110968	2060.85420393621	-0.24303	0.27892	0.84226	FALSE
ENSMUSG00000018427	447.826798686037	324.979145582759	0.29059	0.31512	0.85766	FALSE
ENSMUSG00000018428	586.744397560149	432.809382454117	0.3798	0.060116	0.59521	FALSE
ENSMUSG00000018433	1252.32815374212	1235.68483082164	0.017225	0.92182	0.98961	FALSE
ENSMUSG00000018442	4221.29133793548	4209.683503921	0.0038026	0.97489	0.99695	FALSE
ENSMUSG00000018446	2115.36547932803	1697.28294626303	0.28652	0.10524	0.69581	FALSE
ENSMUSG00000018449	606.096027022188	580.268232301398	0.058629	0.70307	0.94976	FALSE
ENSMUSG00000018451	2.00300414932656	1.99652556447808	0.0019541	0.98953	NA	FALSE
ENSMUSG00000018459	124.02489990057	117.797459449929	0.038761	0.8969	0.98546	FALSE
ENSMUSG00000018470	3.53068622569918	0	0.20348	0.17404	NA	FALSE
ENSMUSG00000018474	6049.53190476376	5026.12442788192	0.24496	0.14056	0.75101	FALSE
ENSMUSG00000018476	4869.21215532893	9302.35056730837	-0.78051	0.00043113	0.034698	FALSE
ENSMUSG00000018479	0	0	NA	NA	NA	NA
ENSMUSG00000018481	2185.22599027428	2438.93558160736	-0.15011	0.25639	0.83272	FALSE
ENSMUSG00000018486	0.305536415274524	0	0.018177	0.83263	NA	FALSE
ENSMUSG00000018500	1888.70355845618	4444.32934545245	-1.1531	9.3809e-15	9.4145e-12	TRUE
ENSMUSG00000018501	7151.34848111627	7595.79453632745	-0.082458	0.52965	0.91189	FALSE
ENSMUSG00000018507	5680.05248098565	5831.73969756048	-0.035126	0.82051	0.97241	FALSE
ENSMUSG00000018509	67.7398921591455	50.5632077596014	0.30469	0.25623	0.83272	FALSE
ENSMUSG00000018537	92.1455991150782	68.7147936416422	0.31713	0.22086	0.81751	FALSE
ENSMUSG00000018541	1626.16523313456	1805.09108144965	-0.14184	0.2975	0.85307	FALSE
ENSMUSG00000018543	6.08613678561307	6.26828480102818	-0.0060141	0.97841	NA	FALSE
ENSMUSG00000018547	2408.02848576001	2490.23404615836	-0.045961	0.74701	0.95811	FALSE
ENSMUSG00000018548	980.783946994522	684.893034953174	0.45656	0.017305	0.34908	FALSE
ENSMUSG00000018554	0	0	NA	NA	NA	NA
ENSMUSG00000018559	2987.46891025866	3266.58743373393	-0.12345	0.30594	0.8556	FALSE
ENSMUSG00000018565	2799.16399242604	3336.42274801354	-0.2402	0.067393	0.61486	FALSE
ENSMUSG00000018566	0.627761192972104	0	0.038451	0.65486	NA	FALSE
ENSMUSG00000018567	29144.433898148	30628.2799715358	-0.067398	0.63311	0.93592	FALSE
ENSMUSG00000018569	5.89204914336428	8.31834480549032	-0.10606	0.67048	NA	FALSE
ENSMUSG00000018570	0.64169228960032	1.78990871874479	-0.084818	0.55087	NA	FALSE
ENSMUSG00000018572	4644.34471843748	5239.08455408685	-0.16646	0.16215	0.77709	FALSE
ENSMUSG00000018574	1212.61061815443	1163.83944868703	0.055636	0.6792	0.94604	FALSE
ENSMUSG00000018581	0	0	NA	NA	NA	NA
ENSMUSG00000018583	9299.57480582136	9481.61188452996	-0.02667	0.83065	0.97405	FALSE
ENSMUSG00000018585	4811.26169827728	5190.0320744174	-0.10377	0.42649	0.88908	FALSE
ENSMUSG00000018589	0	0	NA	NA	NA	NA
ENSMUSG00000018593	4980.15313013056	2824.30790346282	0.18272	0.46569	0.89808	FALSE
ENSMUSG00000018595	2.21943945324211	2.37064334600434	-0.013808	0.93975	NA	FALSE
ENSMUSG00000018599	379.442891355312	368.785276889872	0.038197	0.8365	0.97557	FALSE
ENSMUSG00000018604	83.4221690819987	40.6451502848687	0.36483	0.20374	0.80776	FALSE
ENSMUSG00000018620	0	0	NA	NA	NA	NA
ENSMUSG00000018623	0.32222477769758	0	0.018177	0.83263	NA	FALSE
ENSMUSG00000018634	0	0	NA	NA	NA	NA
ENSMUSG00000018648	15.1441959118561	18.959940463379	-0.10335	0.71222	NA	FALSE
ENSMUSG00000018651	273.360401881299	238.685142109444	0.17419	0.35618	0.86878	FALSE
ENSMUSG00000018654	4021.67126075157	5112.50076465576	-0.31449	0.067909	0.61736	FALSE
ENSMUSG00000018656	0	0	NA	NA	NA	NA
ENSMUSG00000018659	324.239415399816	266.093372732609	0.2519	0.18288	0.79425	FALSE
ENSMUSG00000018661	1711.25245951335	1740.4847340843	-0.022262	0.88033	0.98329	FALSE
ENSMUSG00000018666	2470.61081208572	2439.87076505119	0.01704	0.89883	0.98653	FALSE
ENSMUSG00000018669	498.738141992273	371.837011652956	0.34444	0.13697	0.74704	FALSE
ENSMUSG00000018672	132.757608343391	109.735128332502	0.16782	0.56478	0.922	FALSE
ENSMUSG00000018677	2917.64157212523	2614.51527865604	0.14862	0.30392	0.85437	FALSE
ENSMUSG00000018678	1141.13340296336	1184.43326853117	-0.047231	0.79904	0.96917	FALSE
ENSMUSG00000018697	1020.65204142936	1077.50053201029	-0.07364	0.61687	0.93341	FALSE
ENSMUSG00000018698	0	0	NA	NA	NA	NA
ENSMUSG00000018707	33829.1133833329	36033.2191067273	-0.086266	0.51775	0.90721	FALSE
ENSMUSG00000018727	18.0723706396988	12.5512997812812	0.21631	0.46089	NA	FALSE
ENSMUSG00000018733	195.582589207272	175.539039572824	0.12499	0.59445	0.92612	FALSE
ENSMUSG00000018736	5919.85706450836	6755.582953568	-0.17921	0.2037	0.80776	FALSE
ENSMUSG00000018740	47.4765233300771	32.6061368853345	0.26085	0.38354	NA	FALSE
ENSMUSG00000018750	1322.17974147697	1144.08961179098	0.18825	0.28705	0.84909	FALSE
ENSMUSG00000018752	212.909721941799	205.10101576387	0.042303	0.86219	0.98114	FALSE
ENSMUSG00000018761	3073.29285010588	3445.35052968114	-0.15032	0.37159	0.87506	FALSE
ENSMUSG00000018765	5472.09744022982	6291.52918799747	-0.1874	0.21389	0.81534	FALSE
ENSMUSG00000018770	5551.69477931935	5776.81608958634	-0.055655	0.58333	0.92409	FALSE
ENSMUSG00000018774	60079.3376311298	61852.0727934401	-0.038872	0.80327	0.97021	FALSE
ENSMUSG00000018776	1.98631578690351	0.290367313629773	0.090842	0.44954	NA	FALSE
ENSMUSG00000018796	20337.2098081764	24733.2005000167	-0.14289	0.63316	0.93592	FALSE
ENSMUSG00000018800	207.06942287611	115.838982476747	0.6639	0.0064052	0.20407	FALSE
ENSMUSG00000018809	134.251038408625	82.0456116383531	0.53349	0.039782	0.51349	FALSE
[truncated: 52,060 more rows]
