# Supplementary material for: Allosteric inhibition of SHP2 uncovers aberrant TLR7 trafficking in aggravating psoriasis
Source: EMBO Mol Med. 2021 Dec 22;14(3):e14455. doi: 10.15252/emmm.202114455 (PMC8899919; doi:10.15252/emmm.202114455)
Supplement: Supplementary file 9 — Source Data for Figure 7 [file EMMM-14-e14455-s009.zip]

Archive with 125 entries (94 files):
- Figure_7/
- Figure_7/.DS_Store
- Figure_7/7_A/
- Figure_7/7_A/7_A.jpg
- Figure_7/7_A/statistical_analysis-7_A.xlsx
- Figure_7/7_B/
- Figure_7/7_B/7_B.jpg
- Figure_7/7_B/statistical_analysis-7_B.xlsx
- Figure_7/7_C/
- Figure_7/7_C/7_C.jpg
- Figure_7/7_C/statistical_analysis-7_C.xlsx
- Figure_7/7_D/
- Figure_7/7_D/.DS_Store
- Figure_7/7_D/0_min/
- Figure_7/7_D/0_min/.DS_Store
- Figure_7/7_D/0_min/0.tif
- Figure_7/7_D/0_min/Image_38_c1.tif
- Figure_7/7_D/0_min/Image_38_c3_2.tif
- Figure_7/7_D/0_min/Image_38_c4.tif
- Figure_7/7_D/15_min/
- Figure_7/7_D/15_min/.DS_Store
- Figure_7/7_D/15_min/15.tif
- Figure_7/7_D/15_min/Image_53_c1.tif
- Figure_7/7_D/15_min/Image_53_c3_2.tif
- Figure_7/7_D/15_min/Image_53_c4.tif
- Figure_7/7_D/5_min/
- Figure_7/7_D/5_min/.DS_Store
- Figure_7/7_D/5_min/5.tif
- Figure_7/7_D/5_min/Image_42_c1.tif
- Figure_7/7_D/5_min/Image_42_c3_2.tif
- Figure_7/7_D/5_min/Image_42_c4.tif
- Figure_7/7_E/
- Figure_7/7_E/7_E.jpg
- Figure_7/7_F/
- Figure_7/7_F/7_F.jpg
- Figure_7/7_F/statistical_analysis-7_F.xlsx
- Figure_7/7_G/
- Figure_7/7_G/7_G.jpg
- Figure_7/7_G/statistical_analysis-7_G.xlsx
- Figure_7/7_H/
- Figure_7/7_H/7_H.jpg
- Figure_7/7_H/statistical_analysis-7_H.xlsx
- Figure_7/7_I/
- Figure_7/7_I/.DS_Store
- Figure_7/7_I/EEA1/
- Figure_7/7_I/EEA1/Normal-DAPI.tif
- Figure_7/7_I/EEA1/Normal-EEA1.tif
- Figure_7/7_I/EEA1/Normal-MERGE.tif
- Figure_7/7_I/EEA1/Normal-TLR7.tif
- Figure_7/7_I/EEA1/Psoriasis-DAPI.tif
- Figure_7/7_I/EEA1/Psoriasis-EEA1.tif
- Figure_7/7_I/EEA1/Psoriasis-MERGE.tif
- Figure_7/7_I/EEA1/Psoriasis-TLR7.tif
- Figure_7/7_I/LAMP1/
- Figure_7/7_I/LAMP1/Normal-DAPI.tif
- Figure_7/7_I/LAMP1/Normal-LAMP1.tif
- Figure_7/7_I/LAMP1/Normal-MERGE.tif
- Figure_7/7_I/LAMP1/Normal-TLR7.tif
- Figure_7/7_I/LAMP1/Psoriasis-DAPI.tif
- Figure_7/7_I/LAMP1/Psoriasis-LAMP1.tif
- Figure_7/7_I/LAMP1/Psoriasis-MERGE.tif
- Figure_7/7_I/LAMP1/Psoriasis-TLR7.tif
- __MACOSX/
- __MACOSX/Figure_7/
- __MACOSX/Figure_7/._.DS_Store
- __MACOSX/Figure_7/7_A/
- __MACOSX/Figure_7/7_A/._7_A.jpg
- __MACOSX/Figure_7/7_A/._statistical_analysis-7_A.xlsx
- __MACOSX/Figure_7/7_B/
- __MACOSX/Figure_7/7_B/._7_B.jpg
- __MACOSX/Figure_7/7_B/._statistical_analysis-7_B.xlsx
- __MACOSX/Figure_7/7_C/
- __MACOSX/Figure_7/7_C/._7_C.jpg
- __MACOSX/Figure_7/7_C/._statistical_analysis-7_C.xlsx
- __MACOSX/Figure_7/7_D/
- __MACOSX/Figure_7/7_D/._.DS_Store
- __MACOSX/Figure_7/7_D/0_min/
- __MACOSX/Figure_7/7_D/0_min/._.DS_Store
- __MACOSX/Figure_7/7_D/0_min/._0.tif
- __MACOSX/Figure_7/7_D/0_min/._Image_38_c1.tif
- __MACOSX/Figure_7/7_D/0_min/._Image_38_c3_2.tif
- __MACOSX/Figure_7/7_D/0_min/._Image_38_c4.tif
- __MACOSX/Figure_7/7_D/15_min/
- __MACOSX/Figure_7/7_D/15_min/._.DS_Store
- __MACOSX/Figure_7/7_D/15_min/._15.tif
- __MACOSX/Figure_7/7_D/15_min/._Image_53_c1.tif
- __MACOSX/Figure_7/7_D/15_min/._Image_53_c3_2.tif
- __MACOSX/Figure_7/7_D/15_min/._Image_53_c4.tif
- __MACOSX/Figure_7/7_D/5_min/
- __MACOSX/Figure_7/7_D/5_min/._.DS_Store
- __MACOSX/Figure_7/7_D/5_min/._5.tif
- __MACOSX/Figure_7/7_D/5_min/._Image_42_c1.tif
- __MACOSX/Figure_7/7_D/5_min/._Image_42_c3_2.tif
- __MACOSX/Figure_7/7_D/5_min/._Image_42_c4.tif
- __MACOSX/Figure_7/7_E/
- __MACOSX/Figure_7/7_E/._7_E.jpg
- __MACOSX/Figure_7/7_F/
- __MACOSX/Figure_7/7_F/._7_F.jpg
- __MACOSX/Figure_7/7_F/._statistical_analysis-7_F.xlsx
- __MACOSX/Figure_7/7_G/
- __MACOSX/Figure_7/7_G/._7_G.jpg
- __MACOSX/Figure_7/7_G/._statistical_analysis-7_G.xlsx
- __MACOSX/Figure_7/7_H/
- __MACOSX/Figure_7/7_H/._7_H.jpg
- __MACOSX/Figure_7/7_H/._statistical_analysis-7_H.xlsx
- __MACOSX/Figure_7/7_I/
- __MACOSX/Figure_7/7_I/._.DS_Store
- __MACOSX/Figure_7/7_I/EEA1/
- __MACOSX/Figure_7/7_I/EEA1/._Normal-DAPI.tif
- __MACOSX/Figure_7/7_I/EEA1/._Normal-EEA1.tif
- __MACOSX/Figure_7/7_I/EEA1/._Normal-MERGE.tif
- __MACOSX/Figure_7/7_I/EEA1/._Normal-TLR7.tif
- __MACOSX/Figure_7/7_I/EEA1/._Psoriasis-DAPI.tif
- __MACOSX/Figure_7/7_I/EEA1/._Psoriasis-EEA1.tif
- __MACOSX/Figure_7/7_I/EEA1/._Psoriasis-MERGE.tif
- __MACOSX/Figure_7/7_I/EEA1/._Psoriasis-TLR7.tif
- __MACOSX/Figure_7/7_I/LAMP1/
- __MACOSX/Figure_7/7_I/LAMP1/._Normal-DAPI.tif
- __MACOSX/Figure_7/7_I/LAMP1/._Normal-LAMP1.tif
- __MACOSX/Figure_7/7_I/LAMP1/._Normal-MERGE.tif
- __MACOSX/Figure_7/7_I/LAMP1/._Normal-TLR7.tif
- __MACOSX/Figure_7/7_I/LAMP1/._Psoriasis-DAPI.tif
- __MACOSX/Figure_7/7_I/LAMP1/._Psoriasis-LAMP1.tif
- __MACOSX/Figure_7/7_I/LAMP1/._Psoriasis-MERGE.tif
- __MACOSX/Figure_7/7_I/LAMP1/._Psoriasis-TLR7.tif
