# Supplementary material for: Allosteric inhibition of SHP2 uncovers aberrant TLR7 trafficking in aggravating psoriasis
Source: EMBO Mol Med. 2021 Dec 22;14(3):e14455. doi: 10.15252/emmm.202114455 (PMC8899919; doi:10.15252/emmm.202114455)
Supplement: Supplementary file 9 — Source Data for Figure 7 [file EMMM-14-e14455-s009.zip › Figure_7/7_B/statistical_analysis-7_B.xlsx]

## Sheet: Sheet1
		SHP2	0.384801	0.639975				SHP2	0.985454	1.63894
			0.397227	0.664499					1.01728	1.70175
			0.389415	0.618635		0.390481			0.99727	1.58429
		TLR7	0.363178	0.460633				TLR7	1.02062	1.2945
			0.382731	0.514122					1.07557	1.44481
			0.32161	0.645473		0.35584			0.903806	1.81394
