# Supplementary material for: Allosteric inhibition of SHP2 uncovers aberrant TLR7 trafficking in aggravating psoriasis
Source: EMBO Mol Med. 2021 Dec 22;14(3):e14455. doi: 10.15252/emmm.202114455 (PMC8899919; doi:10.15252/emmm.202114455)
Supplement: Supplementary file 9 — Source Data for Figure 7 [file EMMM-14-e14455-s009.zip › Figure_7/7_C/statistical_analysis-7_C.xlsx]

## Sheet: Sheet1
		Area	Mean	Min	Max	IntDen	RawIntDen		Area	Mean	Min	Max	IntDen	RawIntDen		Area	Mean	Min	Max	IntDen	RawIntDen
p-Tyr	1	5184	15.842	0	59	82123	82123	1	5796	14.56	0	59	84391	84391	1	3920	19.161	0	59	75112	75112
	2	5616	69.704	1	196	391459	391459	2	6048	64.923	0	196	392653	392653	2	3808	93.797	4	196	357180	357180
TLR7	1	4140	37.082	0	83	153518	153518	1	2376	50.835	9	83	120783	120783	1	2583	47.808	5	83	123489	123489
	2	4320	122.316	3	207	528405	528405	2	4230	127.321	11	207	538567	538567	2	4410	123.641	5	207	545256	545256
SHP2	1	7776	173.979	0	234	1352863	1352863	1	12528	116.175	0	234	1455442	1455442	1	7776	175.647	1	234	1365830	1365830
	2	9720	161.027	0	235	1565183	1565183	2	13392	124.911	0	235	1672803	1672803	2	8208	189.139	4	235	1552456	1552456
	p-Tyr	82123	84391	75112		0.0590228	0.0606528	0.0539839	0.0578865	1.01963	1.04779	0.932582
		391459	392653	357180		0.24515	0.245898	0.223683		4.23501	4.24793	3.86416
	TLR7	153518	120783	123489		0.110335	0.0868082	0.088753	0.0952988	1.15778	0.910905	0.931313
		528405	538567	545256		0.330912	0.337276	0.341465		3.47236	3.53914	3.5831
	SHP2	1352863	1455442	1365830	1.39138e+06
		1565183	1672803	1552456	1596814
