# Supplementary material for: Allosteric inhibition of SHP2 uncovers aberrant TLR7 trafficking in aggravating psoriasis
Source: EMBO Mol Med. 2021 Dec 22;14(3):e14455. doi: 10.15252/emmm.202114455 (PMC8899919; doi:10.15252/emmm.202114455)
Supplement: Supplementary file 9 — Source Data for Figure 7 [file EMMM-14-e14455-s009.zip › Figure_7/7_F/statistical_analysis-7_F.xlsx]

## Sheet: Sheet1
		TLR7	0.337637	0.375294	0.321959	0.364789	0.90248	1.60214	0.717377	1.50495				TLR7	0.996817	1.10799	0.95053	1.07698	2.66442	4.73005	2.11794	4.44311
			0.349484	0.408803	0.299026	0.350328	0.862752	1.49807	0.690257	1.49415					1.03179	1.20692	0.882826	1.03429	2.54714	4.4228	2.03787	4.41122
			0.329024	0.348461	0.31033	0.355845	0.859266	1.39379	0.718767	1.50127		0.338715			0.971389	1.02877	0.916199	1.05057	2.53684	4.11495	2.12204	4.43226
		SHP2	1.17455	3.00072	1.16784	2.82365	0.202444	1.39735	0.377124	1.70226				SHP2	0.988356	2.52503	0.982707	2.37603	0.170352	1.17584	0.31734	1.43241
			1.22243	3.1672	1.20535	2.85255	0.165644	1.26326	0.328285	1.72822					1.02864	2.66512	1.01427	2.40035	0.139385	1.063	0.276244	1.45425
			1.16819	2.99526	1.09287	2.8731	0.176808	1.35925	0.379578	1.74665		1.18839			0.983002	2.52043	0.919621	2.41764	0.148779	1.14378	0.319405	1.46976
