# Supplementary material for: Allosteric inhibition of SHP2 uncovers aberrant TLR7 trafficking in aggravating psoriasis
Source: EMBO Mol Med. 2021 Dec 22;14(3):e14455. doi: 10.15252/emmm.202114455 (PMC8899919; doi:10.15252/emmm.202114455)
Supplement: Supplementary file 9 — Source Data for Figure 7 [file EMMM-14-e14455-s009.zip › Figure_7/7_G/statistical_analysis-7_G.xlsx]

## Sheet: Sheet1
		TLR7	0.051417	0.0570207	4.56468	4.80237	0.369297	1.04978				TLR7	0.983049	1.09019	87.2728	91.8172	7.06065	20.0708
			0.0564203	0.0603185	5.12622	4.27309	0.408274	1.17299					1.07871	1.15324	98.009	81.6977	7.80585	22.4265
			0.0490734	0.0595322	4.24199	3.75158	0.365074	1.00086		0.0523036			0.938242	1.13821	81.1032	71.727	6.9799	19.1356
		SHP2	0.498504	1.22004	5.87382	11.2766	1.97549	3.49491				SHP2	1.03018	2.52128	12.1385	23.3037	4.08245	7.22241
			0.481796	1.19591	6.26193	11.1619	2.15466	3.55649					0.995655	2.4714	12.9406	23.0665	4.45271	7.34966
			0.471395	1.22743	5.15898	11.5438	2.11138	3.82663		0.483898			0.974162	2.53655	10.6613	23.8559	4.36328	7.90793
