# Supplementary material for: Allosteric inhibition of SHP2 uncovers aberrant TLR7 trafficking in aggravating psoriasis
Source: EMBO Mol Med. 2021 Dec 22;14(3):e14455. doi: 10.15252/emmm.202114455 (PMC8899919; doi:10.15252/emmm.202114455)
Supplement: Supplementary file 9 — Source Data for Figure 7 [file EMMM-14-e14455-s009.zip › Figure_7/7_H/statistical_analysis-7_H.xlsx]

## Sheet: Sheet1
		TLR7	0.282314	0.239863	4.13931	3.40871	0.618534	0.0245878				TLR7	1.15063	0.977611	16.8706	13.8929	2.52096	0.100213
			0.215037	0.278535	3.38182	3.14192	0.635875	0.0237743					0.876428	1.13523	13.7833	12.8055	2.59164	0.0968969
			0.238718	0.274211	3.92011	3.16677	0.630184	0.0282452		0.245356			0.972942	1.1176	15.9772	12.9068	2.56844	0.115119
		SHP2	0.735554	0.25502	3.41981	0.958756	2.00575	0.447411				SHP2	1.0574	0.366605	4.91616	1.37826	2.88337	0.643176
			0.692726	0.303626	2.87206	0.864947	1.9079	0.44233					0.99583	0.436478	4.12873	1.24341	2.74271	0.635873
			0.6586	0.244077	3.47736	0.856871	1.90095	0.437521		0.695627			0.946772	0.350874	4.99889	1.2318	2.73271	0.628959
