# Supplementary material for: Allosteric inhibition of SHP2 uncovers aberrant TLR7 trafficking in aggravating psoriasis
Source: EMBO Mol Med. 2021 Dec 22;14(3):e14455. doi: 10.15252/emmm.202114455 (PMC8899919; doi:10.15252/emmm.202114455)
Supplement: Supplementary file 10 — Source Data for Figure 8 [file EMMM-14-e14455-s012.zip]

Archive with 105 entries (74 files):
- Figure_8/
- Figure_8/.DS_Store
- Figure_8/8_A/
- Figure_8/8_A/8_A.jpg
- Figure_8/8_A/statistical_analysis-8_A.xlsx
- Figure_8/8_B/
- Figure_8/8_B/8_B.jpg
- Figure_8/8_B/statistical_analysis-8_B.xlsx
- Figure_8/8_C/
- Figure_8/8_C/8_C.jpg
- Figure_8/8_C/statistical_analysis-8_C.xlsx
- Figure_8/8_D/
- Figure_8/8_D/.DS_Store
- Figure_8/8_D/luciferase_activity.xlsx
- Figure_8/8_E/
- Figure_8/8_E/8_E.jpg
- Figure_8/8_E/statistical_analysis-8_E.xlsx
- Figure_8/8_F/
- Figure_8/8_F/8_F.jpg
- Figure_8/8_F/statistical_analysis-8_F.xlsx
- Figure_8/8_G/
- Figure_8/8_G/luciferase_activity.xlsx
- Figure_8/8_H/
- Figure_8/8_H/.DS_Store
- Figure_8/8_H/TLR7_R848/
- Figure_8/8_H/TLR7_R848/DAPI-blank_R848.tif
- Figure_8/8_H/TLR7_R848/DAPI-TLR7_R848.tif
- Figure_8/8_H/TLR7_R848/P-P65-TLR7_R848.tif
- Figure_8/8_H/TLR7_R848/TLR7_R848.tif
- Figure_8/8_H/Vector/
- Figure_8/8_H/Vector/DAPI-Vector.tif
- Figure_8/8_H/Vector/P-P65-Vector.tif
- Figure_8/8_H/Vector/Vector.tif
- Figure_8/8_H/Vector_R848/
- Figure_8/8_H/Vector_R848/DAPI-Vector_R848.tif
- Figure_8/8_H/Vector_R848/P-P65-Vector_R848.tif
- Figure_8/8_H/Vector_R848/Vector_R848.tif
- Figure_8/8_H/Y1024A_R848/
- Figure_8/8_H/Y1024A_R848/DAPI-Y1024A_R848.tif
- Figure_8/8_H/Y1024A_R848/P-P65-Y1024A_R848.tif
- Figure_8/8_H/Y1024A_R848/Y1024A_R848.tif
- Figure_8/8_H/Y1024D_R848/
- Figure_8/8_H/Y1024D_R848/DAPI-Y1024D_R848.tif
- Figure_8/8_H/Y1024D_R848/P-P65-Y1024D_R848.tif
- Figure_8/8_H/Y1024D_R848/Y1024D_R848.tif
- Figure_8/8_I/
- Figure_8/8_I/20195056_1#.tiff
- Figure_8/8_I/20200197_2#.tiff
- Figure_8/8_I/20200230_3#.tiff
- Figure_8/8_I/Normal_1#.tiff
- Figure_8/8_I/Normal_2#.tiff
- Figure_8/8_I/Normal_3#.tiff
- __MACOSX/
- __MACOSX/Figure_8/
- __MACOSX/Figure_8/._.DS_Store
- __MACOSX/Figure_8/8_A/
- __MACOSX/Figure_8/8_A/._8_A.jpg
- __MACOSX/Figure_8/8_A/._statistical_analysis-8_A.xlsx
- __MACOSX/Figure_8/8_B/
- __MACOSX/Figure_8/8_B/._8_B.jpg
- __MACOSX/Figure_8/8_B/._statistical_analysis-8_B.xlsx
- __MACOSX/Figure_8/8_C/
- __MACOSX/Figure_8/8_C/._8_C.jpg
- __MACOSX/Figure_8/8_C/._statistical_analysis-8_C.xlsx
- __MACOSX/Figure_8/8_D/
- __MACOSX/Figure_8/8_D/._.DS_Store
- __MACOSX/Figure_8/8_D/._luciferase_activity.xlsx
- __MACOSX/Figure_8/8_E/
- __MACOSX/Figure_8/8_E/._8_E.jpg
- __MACOSX/Figure_8/8_E/._statistical_analysis-8_E.xlsx
- __MACOSX/Figure_8/8_F/
- __MACOSX/Figure_8/8_F/._8_F.jpg
- __MACOSX/Figure_8/8_F/._statistical_analysis-8_F.xlsx
- __MACOSX/Figure_8/8_G/
- __MACOSX/Figure_8/8_G/._luciferase_activity.xlsx
- __MACOSX/Figure_8/8_H/
- __MACOSX/Figure_8/8_H/._.DS_Store
- __MACOSX/Figure_8/8_H/TLR7_R848/
- __MACOSX/Figure_8/8_H/TLR7_R848/._DAPI-blank_R848.tif
- __MACOSX/Figure_8/8_H/TLR7_R848/._DAPI-TLR7_R848.tif
- __MACOSX/Figure_8/8_H/TLR7_R848/._P-P65-TLR7_R848.tif
- __MACOSX/Figure_8/8_H/TLR7_R848/._TLR7_R848.tif
- __MACOSX/Figure_8/8_H/Vector/
- __MACOSX/Figure_8/8_H/Vector/._DAPI-Vector.tif
- __MACOSX/Figure_8/8_H/Vector/._P-P65-Vector.tif
- __MACOSX/Figure_8/8_H/Vector/._Vector.tif
- __MACOSX/Figure_8/8_H/Vector_R848/
- __MACOSX/Figure_8/8_H/Vector_R848/._DAPI-Vector_R848.tif
- __MACOSX/Figure_8/8_H/Vector_R848/._P-P65-Vector_R848.tif
- __MACOSX/Figure_8/8_H/Vector_R848/._Vector_R848.tif
- __MACOSX/Figure_8/8_H/Y1024A_R848/
- __MACOSX/Figure_8/8_H/Y1024A_R848/._DAPI-Y1024A_R848.tif
- __MACOSX/Figure_8/8_H/Y1024A_R848/._P-P65-Y1024A_R848.tif
- __MACOSX/Figure_8/8_H/Y1024A_R848/._Y1024A_R848.tif
- __MACOSX/Figure_8/8_H/Y1024D_R848/
- __MACOSX/Figure_8/8_H/Y1024D_R848/._DAPI-Y1024D_R848.tif
- __MACOSX/Figure_8/8_H/Y1024D_R848/._P-P65-Y1024D_R848.tif
- __MACOSX/Figure_8/8_H/Y1024D_R848/._Y1024D_R848.tif
- __MACOSX/Figure_8/8_I/
- __MACOSX/Figure_8/8_I/._20195056_1#.tiff
- __MACOSX/Figure_8/8_I/._20200197_2#.tiff
- __MACOSX/Figure_8/8_I/._20200230_3#.tiff
- __MACOSX/Figure_8/8_I/._Normal_1#.tiff
- __MACOSX/Figure_8/8_I/._Normal_2#.tiff
- __MACOSX/Figure_8/8_I/._Normal_3#.tiff
