# Supplementary material for: Allosteric inhibition of SHP2 uncovers aberrant TLR7 trafficking in aggravating psoriasis
Source: EMBO Mol Med. 2021 Dec 22;14(3):e14455. doi: 10.15252/emmm.202114455 (PMC8899919; doi:10.15252/emmm.202114455)
Supplement: Supplementary file 10 — Source Data for Figure 8 [file EMMM-14-e14455-s012.zip › Figure_8/8_A/statistical_analysis-8_A.xlsx]

## Sheet: Sheet1
p-Tyr	1	6624	125.548	9	192	831633	831633	1	6552	125.747	5	192	823895	823895	1	6768	126.466	15	192	855919	855919
	2	4140	54.51	2	101	225671	225671	2	6552	45.084	0	101	295389	295389	2	4158	61.763	11	101	256809	256809
	3	10296	120.118	0	207	1236735	1236735	3	11088	112.461	0	207	1246972	1246972	3	7938	145.769	3	207	1157111	1157111
GFP	1	6750	159.962	8	201	1079743	1079743	1	7650	149.594	8	201	1144396	1144396	1	7056	157.256	14	201	1109598	1109598
	2	7200	162.757	19	201	1171851	1171851	2	7956	153.487	10	201	1221146	1221146	2	7344	160.669	12	201	1179955	1179955
	3	5922	178.227	16	209	1055460	1055460	3	7614	154.662	7	209	1177593	1177593	3	7191	159.778	3	209	1148966	1148966
		p-Tyr	831633	823895	855919		0.748379	0.741416	0.770234	0.753343	0.993411	0.984168	1.02242
			225671	295389	256809		0.189483	0.248021	0.215628		0.251523	0.329227	0.286228
			1236735	1246972	1157111		1.09704	1.10612	1.02641		1.45623	1.46828	1.36247
		GFP	1079743	1144396	1109598	1.11125e+06
			1171851	1221146	1179955	1190984
			1055460	1177593	1148966	1.12734e+06
