# Supplementary material for: Allosteric inhibition of SHP2 uncovers aberrant TLR7 trafficking in aggravating psoriasis
Source: EMBO Mol Med. 2021 Dec 22;14(3):e14455. doi: 10.15252/emmm.202114455 (PMC8899919; doi:10.15252/emmm.202114455)
Supplement: Supplementary file 10 — Source Data for Figure 8 [file EMMM-14-e14455-s012.zip › Figure_8/8_C/statistical_analysis-8_C.xlsx]

## Sheet: Sheet1
	p-p65	0.0810042	0.0660556	0.32133	0.209856	0.251681	0.392434	0.261741				p-p65	0.925151	0.754423	3.66992	2.39677	2.87446	4.482	2.98935
		0.0917524	0.0627985	0.309845	0.211571	0.232849	0.416994	0.244536					1.04791	0.717224	3.53875	2.41636	2.65938	4.7625	2.79285
		0.0899168	0.0694203	0.310295	0.207212	0.23688	0.387366	0.258659		0.0875578			1.02694	0.792851	3.54389	2.36657	2.70541	4.42412	2.95415
