# Supplementary material for: Allosteric inhibition of SHP2 uncovers aberrant TLR7 trafficking in aggravating psoriasis
Source: EMBO Mol Med. 2021 Dec 22;14(3):e14455. doi: 10.15252/emmm.202114455 (PMC8899919; doi:10.15252/emmm.202114455)
Supplement: Supplementary file 10 — Source Data for Figure 8 [file EMMM-14-e14455-s012.zip › Figure_8/8_D/luciferase_activity.xlsx]

## Sheet: Sheet1
	blank	TLR7WT	TLR7Y897A	TLR7Y972A	TLR7Y1024A
	808	20831	25790	36712	27145	20115	25074	35996	26429
	836	20613	26102	35911	26795	19897	25386	35195	26079
	675	20568	26201	36096	27184	19852	25485	35380	26468
	580	21330	25995	33813	33778	20614	25279	33097	33062
	532	21375	25911	33711	33549	20659	25195	32995	32833
	627	21251	25509	34531	32896	20535	24793	33815	32180
	732	22736	25635	32330	29049	22020	24919	31614	28333
	827	22629	25090	31711	28175	21913	24374	30995	27459
	827	22772	25095	31438	28850	22056	24379	30722	28134
	716
