# Supplementary material for: Allosteric inhibition of SHP2 uncovers aberrant TLR7 trafficking in aggravating psoriasis
Source: EMBO Mol Med. 2021 Dec 22;14(3):e14455. doi: 10.15252/emmm.202114455 (PMC8899919; doi:10.15252/emmm.202114455)
Supplement: Supplementary file 10 — Source Data for Figure 8 [file EMMM-14-e14455-s012.zip › Figure_8/8_E/statistical_analysis-8_E.xlsx]

## Sheet: Sheet1
	TLR7	0.404637	0.385999	0.495364	0.320112				TLR7	0.976561	0.93158	1.19552	0.772566
		0.424768	0.402509	0.453335	0.342137					1.02515	0.971425	1.09409	0.825723
		0.413641	0.392162	0.492933	0.339971		0.414349			0.998294	0.946454	1.18966	0.820495
