# Supplementary material for: Allosteric inhibition of SHP2 uncovers aberrant TLR7 trafficking in aggravating psoriasis
Source: EMBO Mol Med. 2021 Dec 22;14(3):e14455. doi: 10.15252/emmm.202114455 (PMC8899919; doi:10.15252/emmm.202114455)
Supplement: Supplementary file 10 — Source Data for Figure 8 [file EMMM-14-e14455-s012.zip › Figure_8/8_F/statistical_analysis-8_F.xlsx]

## Sheet: Sheet1
		p-p65	0.621864	0.60043	0.651229	0.338592				p-p65	1.01158	0.976709	1.05934	0.550781
			0.621731	0.607278	0.599062	0.359283					1.01136	0.987849	0.974484	0.58444
			0.600649	0.628924	0.606043	0.345745		0.614748			0.977065	1.02306	0.98584	0.562418
