# Supplementary material for: Allosteric inhibition of SHP2 uncovers aberrant TLR7 trafficking in aggravating psoriasis
Source: EMBO Mol Med. 2021 Dec 22;14(3):e14455. doi: 10.15252/emmm.202114455 (PMC8899919; doi:10.15252/emmm.202114455)
Supplement: Supplementary file 10 — Source Data for Figure 8 [file EMMM-14-e14455-s012.zip › Figure_8/8_G/luciferase_activity.xlsx]

## Sheet: Sheet1
	blank	TLR7WT	TLR7Y897D	TLR7Y972D	TLR7Y1024D
	817	24090	24286	26110	16439	23368	23564	25388	15717
	798	24458	23638	25537	15940	23736	22916	24815	15218
	770	24206	23026	24787	15977	23484	22304	24065	15255
	751	21821	21931	24587	15401	21099	21209	23865	14679
	675	24787	21673	25545	15338	24065	20951	24823	14616
	580	24756	23401	25743	15772	24034	22679	25021	15050
	726	22789	23502	23505	15255	22067	22780	22783	14533
	698	22509	21141	23221	14508	21787	20419	22499	13786
	683	22355	20384	22732	14975	21633	19662	22010	14253
	722
