# Supplementary material for: Allosteric inhibition of SHP2 uncovers aberrant TLR7 trafficking in aggravating psoriasis
Source: EMBO Mol Med. 2021 Dec 22;14(3):e14455. doi: 10.15252/emmm.202114455 (PMC8899919; doi:10.15252/emmm.202114455)
Supplement: Supplementary file 11 — Source Data for Figure 9 [file EMMM-14-e14455-s005.zip]

Archive with 47 entries (30 files):
- Figure 9/
- Figure 9/.DS_Store
- __MACOSX/
- __MACOSX/Figure 9/
- __MACOSX/Figure 9/._.DS_Store
- Figure 9/9 B/
- Figure 9/9 B/clinical scores.xlsx
- __MACOSX/Figure 9/9 B/
- __MACOSX/Figure 9/9 B/._clinical scores.xlsx
- Figure 9/9 E/
- Figure 9/9 E/KI:WT.tiff
- __MACOSX/Figure 9/9 E/
- __MACOSX/Figure 9/9 E/._KI:WT.tiff
- Figure 9/9 E/WT.tiff
- __MACOSX/Figure 9/9 E/._WT.tiff
- Figure 9/9 E/KI:KI.tiff
- __MACOSX/Figure 9/9 E/._KI:KI.tiff
- Figure 9/9 D/
- Figure 9/9 D/qPCR.xlsx
- __MACOSX/Figure 9/9 D/
- __MACOSX/Figure 9/9 D/._qPCR.xlsx
- Figure 9/9 C/
- Figure 9/9 C/body weight.xlsx
- __MACOSX/Figure 9/9 C/
- __MACOSX/Figure 9/9 C/._body weight.xlsx
- Figure 9/9 A/
- Figure 9/9 A/H&E/
- Figure 9/9 A/H&E/KI:WT.tiff
- __MACOSX/Figure 9/9 A/
- __MACOSX/Figure 9/9 A/H&E/
- __MACOSX/Figure 9/9 A/H&E/._KI:WT.tiff
- Figure 9/9 A/H&E/WT.tiff
- __MACOSX/Figure 9/9 A/H&E/._WT.tiff
- Figure 9/9 A/H&E/KI:KI.tiff
- __MACOSX/Figure 9/9 A/H&E/._KI:KI.tiff
- Figure 9/9 A/.DS_Store
- __MACOSX/Figure 9/9 A/._.DS_Store
- Figure 9/9 A/skin epidermal thickness.xlsx
- __MACOSX/Figure 9/9 A/._skin epidermal thickness.xlsx
- Figure 9/9 A/photo/
- Figure 9/9 A/photo/ki:ki.jpg
- __MACOSX/Figure 9/9 A/photo/
- __MACOSX/Figure 9/9 A/photo/._ki:ki.jpg
- Figure 9/9 A/photo/ki:wt.jpg
- __MACOSX/Figure 9/9 A/photo/._ki:wt.jpg
- Figure 9/9 A/photo/wt:wt.jpg
- __MACOSX/Figure 9/9 A/photo/._wt:wt.jpg
