# Supplementary material for: Allosteric inhibition of SHP2 uncovers aberrant TLR7 trafficking in aggravating psoriasis
Source: EMBO Mol Med. 2021 Dec 22;14(3):e14455. doi: 10.15252/emmm.202114455 (PMC8899919; doi:10.15252/emmm.202114455)
Supplement: Supplementary file 11 — Source Data for Figure 9 [file EMMM-14-e14455-s005.zip › Figure 9/9 B/clinical scores.xlsx]

## Sheet: Sheet1
	Days	wt/wt						ki/wt						ki/ki
	1	0	0	0	0	0	0	0	0	0	0	0	0	0	0	0	0	0
	2	1	1	1	0	0	0	1	1	0	0	0	0	1	0	0	0	0
	3	2	2	2	1	1	2	2	2	2	2	1	0	2	1	1	1	1
	4	3	2	3	4	4	3	2	2	1	2	3	3	2	1	2	3	1
	5	4	4	3	3	3	2	2	1	3	1	2	2	3	1	1	1	2
