# Supplementary material for: Allosteric inhibition of SHP2 uncovers aberrant TLR7 trafficking in aggravating psoriasis
Source: EMBO Mol Med. 2021 Dec 22;14(3):e14455. doi: 10.15252/emmm.202114455 (PMC8899919; doi:10.15252/emmm.202114455)
Supplement: Supplementary file 11 — Source Data for Figure 9 [file EMMM-14-e14455-s005.zip › Figure 9/9 D/qPCR.xlsx]

## Sheet: Sheet1
			Female
			wt-1	wt-2	wt-3	wt-4	wt-5	wt-6	ki/wt-1	ki/wt-2	ki/wt-3	ki/wt-4	ki/wt-5	ki/wt-6	ki/ki-1	ki/ki-2	ki/ki-3	ki/ki-4	ki/ki-5
			0.000331	0.000141	0.00043	0.000426	0.000535	0.000317	4e-05	9.6e-05	7.9e-05	5.3e-05	2.7e-05	4.5e-05	7.0563e-06	6.82638e-06	0.000128144	7.10883e-06	0.000103397
			0.00115447	0.000878	0.004423	0.000807	0.006439	0.001708	0.000135	0.000643	0.000549	0.000571	0.000107	7.2e-05	2.2e-05	0.000135	0.000115	5.5e-05	4e-06
			0.01407	0.011882	0.0392125	0.0165445	0.009872	0.059347	0.004372	0.01043	0.004614	0.006728	0.004151	0.001669	0.002819	0.003828	0.004394	0.003812	0.005322
			0.000974	0.000684	0.003046	0.001282	0.003608	0.001014	0.000169	0.000603	0.000553	0.000466	0.000147	5.2e-05	1.3e-05	0.000122	1e-06	6.5e-05	4e-06
			0.036853	0.010767	0.013986	0.036307	0.012956	0.057965	0.004103	0.01164	0.004924	0.007045	0.004246	0.002813	0.006588	0.005528	0.005125	0.004762	0.006918
			0.059506	0.007068	0.007632	0.140264	0.012967	0.107628	0.001268	0.005024	0.002495	0.001538	0.000909	0.000195	9e-05	0.000241	9e-06	0.000493	0.000134
	Il23a	0.000363333	0.911009	0.388073	1.18349	1.17248	1.47248	0.872477	0.110092	0.26422	0.217431	0.145872	0.0743119	0.123853	0.019421	0.0187882	0.35269	0.0195656	0.28458
	Il17a	0.00256824	0.449517	0.341868	1.72219	0.314222	2.50716	0.665046	0.0525651	0.250366	0.213765	0.222331	0.0416627	0.0280347	0.00856616	0.0525651	0.0447777	0.0214154	0.00155748
	Il22	0.0251547	0.55934	0.472358	1.55885	0.657712	0.392452	2.35928	0.173805	0.414635	0.183425	0.267465	0.165019	0.0663495	0.112067	0.152179	0.174679	0.151542	0.211571
	Tnfa	0.001768	0.550905	0.386878	1.72285	0.725113	2.04072	0.573529	0.0955882	0.341063	0.312783	0.263575	0.0831448	0.0294118	0.00735294	0.0690045	0.000565611	0.0367647	0.00226244
	Il6	0.028139	1.30968	0.382636	0.497033	1.29027	0.460429	2.05995	0.145812	0.413661	0.174988	0.250364	0.150894	0.099968	0.234123	0.196453	0.182132	0.169231	0.245851
	Il1b	0.0558442	1.06557	0.126566	0.136666	2.5117	0.2322	1.92729	0.022706	0.0899646	0.0446779	0.0275409	0.0162774	0.00349186	0.00161163	0.00431558	0.000161163	0.00882814	0.00239953
