# Supplementary material for: Allosteric inhibition of SHP2 uncovers aberrant TLR7 trafficking in aggravating psoriasis
Source: EMBO Mol Med. 2021 Dec 22;14(3):e14455. doi: 10.15252/emmm.202114455 (PMC8899919; doi:10.15252/emmm.202114455)
Supplement: Supplementary file 11 — Source Data for Figure 9 [file EMMM-14-e14455-s005.zip › Figure 9/9 C/body weight.xlsx]

## Sheet: Sheet1
	Days	wt/wt						ki/wt						ki/ki
	1	18.9	18.8	19.2	19.5	19.5	19.7	18.6	18.2	17.9	18	18	18.9	17.7	17.2	18.9	19.3	18.4
	2	17.3	17.3	17.5	17.2	18.3	16.9	16	16.7	16.6	15.9	15.7	16.5	17.5	16.5	16.6	15.8	16.3
	3	15.8	15.5	17	16.5	15.6	15.2	15.6	15.2	15.4	14.8	15.3	15.3	15.3	16.6	16	16.5	16
	4	16.9	16.1	16.2	15.2	15.8	14.9	15.3	16.5	17.2	16.5	16.5	16.4	17.6	17.2	17.1	16.8	17.5
	5	16.9	17.5	15.9	17.7	17	17.5	17.9	17.4	18	18	17	17.4	17.9	18.5	18.6	18.2	17.5
		19.2667						18.2667						18.3
		98.0969	97.5779	99.654	101.211	101.211	102.249	101.825	99.635	97.9927	98.5401	98.5401	103.467	96.7213	93.9891	103.279	105.464	100.546
		89.7924	89.7924	90.8304	89.2734	94.9827	87.7163	87.5912	91.4234	90.8759	87.0438	85.9489	90.3285	95.6284	90.1639	90.7104	86.3388	89.071
		82.0069	80.4498	88.2353	85.6401	80.9689	78.8927	85.4015	83.2117	84.3066	81.0219	83.7591	83.7591	83.6066	90.7104	87.4317	90.1639	87.4317
		87.7163	83.564	84.083	78.8927	82.0069	77.3356	83.7591	90.3285	94.1606	90.3285	90.3285	89.781	96.1749	93.9891	93.4426	91.8033	95.6284
		87.7163	90.8304	82.526	91.8685	88.2353	90.8304	97.9927	95.2555	98.5401	98.5401	93.0657	95.2555	97.8142	101.093	101.639	99.4536	95.6284
