# Supplementary material for: Allosteric inhibition of SHP2 uncovers aberrant TLR7 trafficking in aggravating psoriasis
Source: EMBO Mol Med. 2021 Dec 22;14(3):e14455. doi: 10.15252/emmm.202114455 (PMC8899919; doi:10.15252/emmm.202114455)
Supplement: Supplementary file 11 — Source Data for Figure 9 [file EMMM-14-e14455-s005.zip › Figure 9/9 A/skin epidermal thickness.xlsx]

## Sheet: Sheet1
Ki/Ki-1	1	0.004	184.008	131.667	229.667	-90	0.819	7544.33	0.417	41.7	39.2167
	2	0.004	190.124	141.147	207.904	-100.008	0.743	6844.47	0.36	36
	3	0.004	189.04	123.433	219.667	-95.711	0.841	7750.63	0.419	41.9
	4	0.005	172.341	132.333	205.827	-101.31	0.785	7238.31	0.425	42.5
	5	0.004	184.501	141.203	245.667	-110.556	0.701	6457.54	0.356	35.6
	6	0.004	181.27	157.611	245.667	-93.18	0.728	6707	0.376	37.6
Ki/Ki-2	7	0.004	154.331	98.986	172.812	-68.749	0.67	6173.24	0.402	40.2	38.3167
	8	0.004	152.713	75	176.667	-80.538	0.613	5650.39	0.38	38
	9	0.004	142.782	100.029	178.221	-101.889	0.62	5711.28	0.405	40.5
	10	0.004	144.863	105.333	181.333	-90	0.613	5649.67	0.396	39.6
	11	0.004	151.735	90.333	180.667	-96.34	0.609	5614.19	0.377	37.7
	12	0.004	146.766	111.081	167	-100.62	0.541	4990.05	0.339	33.9
Ki/Ki-3	13	0.004	155.442	88.667	187.95	-38.66	0.658	6062.24	0.4	40	39.9333	105.783	48.3667	39.2167
	14	0.003	156.75	91.667	188.667	-36.87	0.527	4859.25	0.312	31.2		84.35	65.4	38.3167
	15	0.004	155.956	72.333	195.6	-40.914	0.694	6394.18	0.414	41.4		131.217	46.0667	39.9333
	16	0.004	170.911	135.615	199.087	-26.565	0.76	7007.35	0.419	41.9		131.933	64.1833	29.75
	17	0.004	155.892	105.946	186.253	-20.225	0.694	6391.55	0.422	42.2		101.2	75.8833	34.0333
	18	0.005	171.5	124.647	218.607	-22.834	0.782	7203.01	0.429	42.9		97.8333	82.3833
Ki/Ki-4	19	0.004	135.981	94.152	161.168	-37.569	0.502	4623.35	0.342	34.2	29.75
	20	0.003	132.7	87.798	166.333	-26.565	0.403	3715.61	0.28	28
	21	0.003	141.57	77.983	173.333	-18.435	0.399	3680.81	0.264	26.4
	22	0.003	138.49	109.359	164.078	-45	0.481	4431.67	0.324	32.4
	23	0.003	139.701	84.333	192.333	-74.055	0.455	4191.02	0.303	30.3
	24	0.003	135.106	82	169.337	-57.529	0.396	3647.87	0.272	27.2
ki/ki-5	25	0.005	153.439	84.834	214	-35.218	0.716	6597.88	0.434	43.4	34.0333
	26	0.003	157.363	99.333	201.458	-33.69	0.512	4720.9	0.3	30
	27	0.004	159.079	135.926	184.562	-19.44	0.639	5885.93	0.376	37.6
	28	0.003	134.103	64.333	158.402	-114.775	0.437	4023.1	0.298	29.8
	29	0.003	162.993	91.667	225.095	-81.87	0.513	4726.81	0.295	29.5
	30	0.004	160.125	76.939	238.545	-132.51	0.591	5444.25	0.339	33.9
ki/wt-1	31	0.005	135.134	85.878	170.81	-64.654	0.631	5810.76	0.438	43.8	48.3667
	32	0.005	166.165	125.712	185.091	-27.759	0.793	7311.24	0.447	44.7
	33	0.005	153.525	122.415	182.667	-103.392	0.733	6755.09	0.45	45
	34	0.006	164.818	84.327	225.428	-112.62	0.948	8735.35	0.542	54.2
	35	0.006	160.97	69.613	194.333	-96.843	0.891	8209.49	0.525	52.5
	36	0.005	147.273	74.375	196.028	-92.386	0.783	7216.36	0.5	50
ki/wt-2	37	0.007	169.872	121.333	209.877	-70.346	1.106	10192.3	0.619	61.9	65.4
	38	0.007	159.403	103.815	204.167	-75.53	1.124	10361.2	0.667	66.7
	39	0.007	160.064	90.98	198.747	-6.911	1.164	10724.3	0.693	69.3
	40	0.007	164.574	104.103	213.667	-14.931	1.125	10368.2	0.647	64.7
	41	0.006	176.892	105.221	226.389	49.635	1.017	9375.25	0.547	54.7
	42	0.008	169.461	101.556	214.907	3.18	1.342	12370.7	0.751	75.1
ki/wt-3	43	0.006	167.147	120.32	225.547	-6.843	0.925	8524.52	0.525	52.5	46.0667
	44	0.006	159.25	99.998	183.451	-9.09	0.899	8281.02	0.527	52.7
	45	0.004	167.644	121.778	213.148	6.34	0.673	6202.81	0.377	37.7
	46	0.005	166.822	117	200.667	0	0.778	7173.33	0.438	43.8
	47	0.005	159.715	117.321	191.453	-57.724	0.797	7346.9	0.468	46.8
	48	0.005	163.36	112.118	207.678	-60.945	0.744	6861.12	0.429	42.9
ki/wt-4	49	0.007	147.912	84.667	208.021	72.181	0.963	8874.7	0.613	61.3	64.1833
	50	0.007	159.002	75.974	192.667	8.616	1.173	10812.1	0.695	69.5
	51	0.008	149.786	73.463	193.692	78.366	1.138	10485	0.723	72.3
	52	0.007	148.281	81.107	187.162	-54.246	1.014	9341.68	0.642	64.2
	53	0.006	143.647	73.476	175.381	-4.086	0.888	8187.88	0.585	58.5
	54	0.006	156.027	79.868	214.333	10.125	0.982	9049.55	0.593	59.3
ki/wt-5	55	0.006	157.918	81.094	204.86	-47.862	0.994	9159.27	0.59	59	75.8833
	56	0.008	165.749	125.911	214.166	-35.538	1.259	11602.4	0.717	71.7
	57	0.011	173.097	86.343	242	-49.899	1.878	17309.7	1.035	103.5
	58	0.007	158.497	112.256	245.738	-43.781	1.152	10619.3	0.693	69.3
	59	0.007	167.341	119.111	236.553	-43.781	1.217	11211.8	0.693	69.3
	60	0.009	163.061	97.404	212.629	-45	1.415	13044.9	0.825	82.5
ki/wt-6	61	0.007	170.31	102.997	241.223	-122.735	1.257	11581	0.693	69.3	82.3833
	62	0.007	165.415	103.028	213.1	-130.03	1.185	10917.4	0.68	68
	63	0.011	176.937	114.201	224.129	-142.651	1.862	17162.9	0.996	99.6
	64	0.008	170.287	95.53	216.91	-150.461	1.293	11920.1	0.718	71.8
	65	0.012	174.743	117.096	216.596	-148.325	2.105	19396.4	1.151	115.1
	66	0.007	155.822	82.438	192.854	-145.84	1.167	10751.7	0.705	70.5
wt/wt-1	67	0.013	182.222	117.201	237.949	-45	2.313	21319.9	1.208	120.8	105.783
	68	0.012	177.913	111.605	239	-29.876	2.104	19392.5	1.129	112.9
	69	0.011	180.065	124.167	218.667	-5.711	1.973	18186.5	1.047	104.7
	70	0.012	189.284	158.315	244.302	-5.29	2.239	20631.9	1.13	113
	71	0.01	175.158	116.667	200.271	26.565	1.806	16640.1	0.978	97.8
	72	0.009	181.17	108.333	206.584	34.077	1.632	15037.1	0.855	85.5
wt/wt-2	73	0.01	163.479	89.325	225.657	6.34	1.632	15040.1	0.943	94.3	84.35
	74	0.01	146.474	91.854	179.639	-124.778	1.415	13036.2	0.913	91.3
	75	0.008	151.882	86.009	225.667	-119.358	1.22	11239.3	0.765	76.5
	76	0.009	155.233	104.894	231.74	-84.428	1.398	12884.4	0.858	85.8
	77	0.008	157.721	110.714	223.667	-33.275	1.335	12302.2	0.797	79.7
	78	0.008	154.824	78.459	242.489	-10.713	1.277	11766.6	0.785	78.5
wt/wt-3	79	0.016	175.436	100.541	240	42.709	2.722	25087.3	1.474	147.4	131.217
	80	0.016	164.716	105.403	194.775	10.235	2.627	24213.3	1.524	152.4
	81	0.017	186.812	100.456	245.436	11.31	3.122	28769	1.593	159.3
	82	0.012	167.445	108.917	200.929	-87.955	2.053	18921.3	1.167	116.7
	83	0.011	165.759	104.903	214.938	-136.685	1.745	16078.6	1.002	100.2
	84	0.012	176.657	136.281	231.686	-141.843	2.07	19078.9	1.113	111.3
wt/wt-4	85	0.018	168.832	117.632	221.199	-59.394	3.041	28026.1	1.719	171.9	131.933
	86	0.015	171.417	95.774	207.42	-84.883	2.53	23312.7	1.401	140.1
	87	0.015	166.88	105.922	215.957	-127.725	2.445	22528.9	1.396	139.6
	88	0.013	169.139	115.369	216.544	-63.02	2.276	20973.3	1.286	128.6
	89	0.012	172.487	114.366	229.695	-38.991	2.04	18801.1	1.126	112.6
	90	0.01	168.361	126.098	214.582	-34.695	1.754	16162.7	0.988	98.8
wt/wt-5	91	0.01	170.963	115.324	223.975	47.726	1.67	15386.7	0.929	92.9	101.2
	92	0.012	185.535	114.03	245.102	-30.411	2.174	20037.8	1.111	111.1
	93	0.01	183.644	107.556	238.196	-65.056	1.913	17629.8	0.988	98.8
	94	0.009	169.866	114.428	243.667	62.176	1.511	13929	0.848	84.8
	95	0.009	167.16	119.771	225.576	37.147	1.524	14041.5	0.863	86.3
	96	0.014	164.891	101.958	198.75	0.895	2.308	21270.9	1.333	133.3
wt/wt-6	97	0.012	159.37	99.132	207.01	-82.614	1.902	17530.7	1.134	113.4	97.8333
	98	0.009	163.262	123.592	198.447	-75.619	1.453	13387.5	0.839	83.9
	99	0.014	174.481	114.911	218.807	-90.895	2.442	22508.1	1.333	133.3
	100	0.009	167.466	99.887	198.735	-66.615	1.49	13732.2	0.84	84
	101	0.01	156.894	84.449	185.355	-114.228	1.515	13963.5	0.914	91.4
	102	0.009	166.165	96.055	196.622	-133.958	1.424	13127	0.81	81

## Sheet: Sheet2
wt-1	1	0.009	156.821	98.15	200.971	30.256	1.429	13173	0.868	86.8	71.5	71.5	33.1
	2	0.007	160.628	75.47	211.333	18.97	1.203	11083.3	0.705	70.5		118.783	34.6333
	3	0.008	162.775	122.604	220.447	28.74	1.272	11719.8	0.737	73.7		131.75	34.15
	4	0.007	155.23	79.333	208.167	25.769	1.095	10090	0.671	67.1		118.583	36.3833
	5	0.007	155.681	102.75	251	14.47	1.098	10119.3	0.667	66.7		119.667	38.2167
	6	0.007	161.703	90.531	205.059	13.134	1.105	10187.3	0.642	64.2		109.567	38.8833
wt-2	7	0.013	189.454	122.656	247.451	83.454	2.549	23492.3	1.279	127.9	118.783
	8	0.015	182.863	116.857	233.467	89.182	2.798	25783.7	1.458	145.8
	9	0.013	181.238	132.141	214.464	81.027	2.281	21023.6	1.202	120.2
	10	0.014	172.065	92.606	230.867	50.906	2.334	21508.2	1.288	128.8
	11	0.01	185.607	133.333	224.29	52.352	1.792	16519	0.921	92.1
	12	0.01	175.976	126.522	230.499	66.161	1.814	16717.7	0.979	97.9
wt-3	13	0.012	165.06	85.988	241.03	2.083	1.988	18321.6	1.147	114.7	131.75
	14	0.018	170.734	96.867	242.333	-13.046	3.131	28854	1.754	175.4
	15	0.015	165.065	93.831	241.418	1.71	2.418	22283.8	1.396	139.6
	16	0.012	154.984	120.048	233	48.621	1.9	17513.2	1.166	116.6
	17	0.015	167.477	115.28	204.291	-24.717	2.544	23446.8	1.445	144.5
	18	0.011	163.571	98.711	236.889	-79.16	1.722	15866.4	0.997	99.7
wt-4	19	0.015	172.279	91.432	247.351	-30.256	2.617	24119	1.447	144.7	118.583
	20	0.012	171.307	86.179	249.262	1.023	2.1	19357.7	1.167	116.7
	21	0.01	163.05	96.108	195.452	-80.754	1.557	14348.4	0.908	90.8
	22	0.012	182.811	101.747	250.118	-62.526	2.261	20840.4	1.174	117.4
	23	0.013	162.146	91.871	243	22.543	2.041	18808.9	1.196	119.6
	24	0.013	173.433	88.87	249.034	23.07	2.221	20465.1	1.223	122.3
wt-5	25	0.012	162.316	130.223	243.848	-46.432	2.008	18504	1.179	117.9	119.667
	26	0.015	177.431	112.171	248.864	-45	2.638	24308.1	1.414	141.4
	27	0.013	153.176	114.451	180.667	-18.435	2.011	18534.3	1.252	125.2
	28	0.013	156.004	100.563	184.532	-13.069	1.964	18096.4	1.198	119.8
	29	0.01	163.56	119.787	196.199	-51.911	1.686	15538.2	0.979	97.9
	30	0.012	177.382	97.522	236.811	98.276	2.156	19866.8	1.158	115.8
wt-6	31	0.012	172.426	107.333	246	0	2.077	19139.3	1.146	114.6	109.567
	32	0.013	146.178	71.139	179.396	-18.741	1.888	17395.2	1.232	123.2
	33	0.01	150.597	87.299	182.097	34.38	1.52	14005.5	0.959	95.9
	34	0.011	155.896	110.848	192.099	63.435	1.675	15433.7	1.025	102.5
	35	0.013	150.115	104.825	192.967	0.939	2.003	18464.1	1.271	127.1
	36	0.01	154.451	114.63	178.466	24.864	1.525	14055	0.941	94.1
Ki-1	37	0.004	174.974	132.231	201.8	-106.39	0.683	6299.06	0.369	36.9	33.1
	38	0.003	178.333	139.821	206.896	-140.711	0.561	5171.65	0.296	29.6
	39	0.003	175.361	124.524	218.238	-59.744	0.552	5085.48	0.289	28.9
	40	0.003	173.745	142	206.173	-28.301	0.584	5386.08	0.308	30.8
	41	0.004	173.627	86.654	224.811	42.879	0.735	6771.46	0.398	39.8
	42	0.003	179.229	126.667	215.133	-116.565	0.622	5735.33	0.326	32.6
Ki-2	43	0.004	155.754	113.655	213.426	-110.556	0.592	5451.39	0.356	35.6	34.6333
	44	0.004	158.402	122.421	207.222	-115.017	0.584	5385.67	0.345	34.5
	45	0.004	144.88	105.581	169.663	-124.695	0.519	4781.05	0.329	32.9
	46	0.004	150.184	117.739	176.21	20.556	0.57	5256.44	0.356	35.6
	47	0.003	146.72	103	227	0	0.494	4548.33	0.312	31.2
	48	0.004	146.278	86	178	9.462	0.587	5412.28	0.38	38
Ki-3	49	0.003	186.661	157.695	212.227	31.608	0.648	5973.15	0.318	31.8	34.15
	50	0.003	182.639	139.695	207.111	41.987	0.555	5113.9	0.28	28
	51	0.004	180.689	149	204.521	-16.39	0.706	6504.82	0.369	36.9
	52	0.003	172.306	129.667	209.667	-4.086	0.542	4996.88	0.292	29.2
	53	0.004	192.647	147.822	230.644	15.524	0.794	7320.57	0.389	38.9
	54	0.004	179.613	149.599	197.18	27.897	0.76	7004.9	0.401	40.1
Ki-4	55	0.004	161.701	112.579	231.368	-8.973	0.684	6306.33	0.401	40.1	36.3833
	56	0.004	151.171	104	230.333	0	0.64	5895.67	0.396	39.6
	57	0.005	161.743	76.667	215.538	-39.094	0.737	6793.2	0.429	42.9
	58	0.003	159.551	126.096	180.667	-137.726	0.537	4946.08	0.31	31
	59	0.003	154.931	69	211.242	36.027	0.471	4338.07	0.283	28.3
	60	0.004	162.695	95.667	198.709	-76.759	0.636	5857.01	0.364	36.4
Ki-5	61	0.004	167.64	106.667	206.667	-90	0.673	6202.67	0.375	37.5	38.2167
	62	0.004	176.561	125.333	201.667	-93.013	0.747	6885.86	0.396	39.6
	63	0.004	171.571	93	205.667	-90	0.652	6005	0.354	35.4
	64	0.004	179.504	101.333	213.667	-90	0.799	7359.67	0.417	41.7
	65	0.004	166.4	113.039	206.333	-86.634	0.632	5824	0.355	35.5
	66	0.004	168.459	88.86	199.842	-86.987	0.713	6569.9	0.396	39.6
Ki-6	67	0.004	155.706	122.273	191.379	-122.005	0.659	6072.54	0.393	39.3	38.8833
	68	0.003	151.261	95	183.878	-121.608	0.525	4840.35	0.318	31.8
	69	0.004	137.033	109.667	167.146	-119.745	0.491	4522.1	0.336	33.6
	70	0.005	155.825	104.973	179.154	-127.405	0.744	6856.3	0.446	44.6
	71	0.005	151.875	108.85	194.163	-115.346	0.709	6530.63	0.438	43.8
	72	0.004	150.085	91.06	174.693	-111.251	0.651	6003.4	0.402	40.2
